# Supplementary material for: Morphological profiling data resource enables prediction of chemical compound properties
Source: iScience. 2025 Apr 16;28(5):112445. doi: 10.1016/j.isci.2025.112445 (PMC12084007; doi:10.1016/j.isci.2025.112445)
Supplement: Table S3. Overlap of EU-OPENSCREEN Bioactive compounds overlap with JUMP-CP compounds [file mmc4.xlsx]

## Sheet: Sheet1
Library	Batch	PLATE	WELL	EOS	CCMF_source_vial_barcode	molportid	nearest neighbor - Metadata_JCP2022	similarity
Bioactives	2003	B1001L2003M06	A1	EOS100001	LV2001697690	MolPort-003-939-860	JCP2022_063730	0.961538
Bioactives	2003	B1001L2003M06	C1	EOS100002	LV2001697645	MolPort-002-500-272	JCP2022_014806	1
Bioactives	2003	B1001L2003M06	G1	EOS100004	LV2001697632	MolPort-023-298-796	JCP2022_050873	1
Bioactives	2003	B1001L2003M06	I1	EOS100005	LV2001697599	MolPort-005-938-627	JCP2022_064577	1
Bioactives	2003	B1001L2003M06	K1	EOS100006	LV2001697674	MolPort-028-600-026	JCP2022_021855	1
Bioactives	2003	B1001L2003M06	M1	EOS100007	LV2001697644	MolPort-003-848-127	JCP2022_113779	1
Bioactives	2003	B1001L2003M06	O1	EOS100008	LV2001697668	MolPort-002-904-680	JCP2022_012266	0.965517
Bioactives	2003	B1001L2003M06	A3	EOS100009	LV2001697706	MolPort-046-683-413	JCP2022_107860	1
Bioactives	2003	B1001L2003M06	C3	EOS100010	LV2001696945	MolPort-003-666-873	JCP2022_099327	1
Bioactives	2003	B1001L2003M06	G3	EOS100012	LV2001697637	MolPort-023-219-117	JCP2022_026046	1
Bioactives	2003	B1001L2003M06	I3	EOS100013	LV2001697654	MolPort-023-219-171	JCP2022_077012	1
Bioactives	2003	B1001L2003M06	K3	EOS100014	LV2001697618	MolPort-042-676-246	JCP2022_075187	0.971429
Bioactives	2003	B1001L2003M06	M3	EOS100015	LV2001697689	MolPort-006-823-927	JCP2022_012469	0.966102
Bioactives	2003	B1001L2003M06	C5	EOS100018	LV2001697123	MolPort-023-298-791	JCP2022_110162	1
Bioactives	2003	B1001L2003M06	E5	EOS100019	LV2001696976	MolPort-002-045-454	JCP2022_044671	1
Bioactives	2003	B1001L2003M06	M5	EOS100023	LV2001697691	MolPort-028-720-418	JCP2022_035071	1
Bioactives	2003	B1001L2003M06	A7	EOS100025	LV2001696996	MolPort-003-981-175	JCP2022_110298	0.966667
Bioactives	2003	B1001L2003M06	C7	EOS100026	LV2001696979	MolPort-021-783-255	JCP2022_053527	1
Bioactives	2003	B1001L2003M06	E7	EOS100027	LV2001696991	MolPort-003-665-819	JCP2022_014695	1
Bioactives	2003	B1001L2003M06	I7	EOS100029	LV2001697716	MolPort-028-599-985	JCP2022_043688	1
Bioactives	2003	B1001L2003M06	O7	EOS100032	LV2001697722	MolPort-004-000-929	JCP2022_052777	1
Bioactives	2003	B1001L2003M06	A9	EOS100033	LV2001697002	MolPort-003-848-078	JCP2022_087444	1
Bioactives	2003	B1001L2003M06	G9	EOS100036	LV2001697037	MolPort-039-193-848	JCP2022_068298	1
Bioactives	2003	B1001L2003M06	I9	EOS100037	LV2001697030	MolPort-023-219-215	JCP2022_081708	1
Bioactives	2003	B1001L2003M06	K9	EOS100038	LV2001697009	MolPort-039-137-745	JCP2022_049418	1
Bioactives	2003	B1001L2003M06	O9	EOS100040	LV2001697661	MolPort-046-418-496	JCP2022_004797	0.979592
Bioactives	2003	B1001L2003M06	A11	EOS100041	LV2001697163	MolPort-001-768-990	JCP2022_038949	1
Bioactives	2003	B1001L2003M06	M11	EOS100047	LV2001697044	MolPort-044-561-557	JCP2022_038130	1
Bioactives	2003	B1001L2003M06	K13	EOS100054	LV2001697673	MolPort-035-789-696	JCP2022_032509	1
Bioactives	2003	B1001L2003M06	M13	EOS100055	LV2001697031	MolPort-046-416-765	JCP2022_098498	1
Bioactives	2003	B1001L2003M06	E15	EOS100059	LV2001696966	MolPort-009-019-120	JCP2022_110929	1
Bioactives	2003	B1001L2003M06	K15	EOS100062	LV2001697639	MolPort-046-697-006	JCP2022_069185	0.978723
Bioactives	2003	B1001L2003M06	A17	EOS100065	LV2001697064	MolPort-003-959-434	JCP2022_036440	0.966667
Bioactives	2003	B1001L2003M06	G17	EOS100068	LV2001697171	MolPort-044-561-459	JCP2022_101350	0.964286
Bioactives	2003	B1001L2003M06	I17	EOS100069	LV2001697048	MolPort-016-580-654	JCP2022_000214	1
Bioactives	2003	B1001L2003M06	M17	EOS100071	LV2001697067	MolPort-008-351-981	JCP2022_014299	1
Bioactives	2003	B1001L2003M06	O17	EOS100072	LV2001697617	MolPort-005-934-878	JCP2022_048409	1
Bioactives	2003	B1001L2003M06	A19	EOS100073	LV2001697638	MolPort-006-121-351	JCP2022_102297	1
Bioactives	2003	B1001L2003M06	C19	EOS100074	LV2001697092	MolPort-023-219-207	JCP2022_113026	1
Bioactives	2003	B1001L2003M06	E19	EOS100075	LV2001696968	MolPort-044-723-879	JCP2022_084216	1
Bioactives	2003	B1001L2003M06	G19	EOS100076	LV2001696986	MolPort-046-417-205	JCP2022_052009	1
Bioactives	2003	B1001L2003M06	I19	EOS100077	LV2001697014	MolPort-027-897-785	JCP2022_034133	1
Bioactives	2003	B1001L2003M06	K19	EOS100078	LV2001696970	MolPort-006-844-068	JCP2022_058264	1
Bioactives	2003	B1001L2003M06	M19	EOS100079	LV2001697616	MolPort-046-417-102	JCP2022_023750	1
Bioactives	2003	B1001L2003M06	O19	EOS100080	LV2001697079	MolPort-046-033-614	JCP2022_077875	1
Bioactives	2003	B1001L2003M06	A21	EOS100081	LV2001697605	MolPort-046-162-890	JCP2022_020731	1
Bioactives	2003	B1001L2003M06	C21	EOS100082	LV2001697606	MolPort-020-005-912	JCP2022_021559	1
Bioactives	2003	B1001L2003M06	G21	EOS100084	LV2001697133	MolPort-046-683-290	JCP2022_020970	1
Bioactives	2003	B1001L2003M06	M21	EOS100087	LV2001697069	MolPort-035-765-864	JCP2022_033061	1
Bioactives	2003	B1001L2003M06	O21	EOS100088	LV2001697086	MolPort-046-701-536	JCP2022_027786	1
Bioactives	2003	B1001L2003M06	A2	EOS100089	LV2001699575	MolPort-000-139-897	JCP2022_107518	1
Bioactives	2003	B1001L2003M06	E2	EOS100091	LV2001697759	MolPort-046-683-378	JCP2022_034695	1
Bioactives	2003	B1001L2003M06	G2	EOS100092	LV2001699586	MolPort-044-727-768	JCP2022_038084	1
Bioactives	2003	B1001L2003M06	I2	EOS100093	LV2001697849	MolPort-046-417-438	JCP2022_046624	1
Bioactives	2003	B1001L2003M06	M2	EOS100095	LV2001699562	MolPort-001-641-077	JCP2022_042538	1
Bioactives	2003	B1001L2003M06	C4	EOS100098	LV2001699584	MolPort-029-887-109	JCP2022_015081	1
Bioactives	2003	B1001L2003M06	E4	EOS100099	LV2001697803	MolPort-016-633-232	JCP2022_004762	0.986301
Bioactives	2003	B1001L2003M06	G4	EOS100100	LV2001699532	MolPort-046-418-010	JCP2022_055481	1
Bioactives	2003	B1001L2003M06	K4	EOS100102	LV2001699574	MolPort-039-337-269	JCP2022_011707	1
Bioactives	2003	B1001L2003M06	O4	EOS100104	LV2001697818	MolPort-000-165-365	JCP2022_062223	1
Bioactives	2003	B1001L2003M06	C6	EOS100106	LV2001697776	MolPort-046-682-911	JCP2022_085072	1
Bioactives	2003	B1001L2003M06	E6	EOS100107	LV2001697727	MolPort-039-142-128	JCP2022_070686	1
Bioactives	2003	B1001L2003M06	G6	EOS100108	LV2001699480	MolPort-044-723-844	JCP2022_045005	1
Bioactives	2003	B1001L2003M06	K6	EOS100110	LV2001697772	MolPort-044-562-367	JCP2022_004209	1
Bioactives	2003	B1001L2003M06	M6	EOS100111	LV2001699577	MolPort-046-416-839	JCP2022_061693	1
Bioactives	2003	B1001L2003M06	O6	EOS100112	LV2001699588	MolPort-001-012-487	JCP2022_034250	1
Bioactives	2003	B1001L2003M06	G8	EOS100116	LV2001697807	MolPort-046-697-101	JCP2022_098196	1
Bioactives	2003	B1001L2003M06	I8	EOS100117	LV2001699549	MolPort-046-419-093	JCP2022_108531	0.980769
Bioactives	2003	B1001L2003M06	O8	EOS100120	LV2001699378	MolPort-046-416-783	JCP2022_006841	1
Bioactives	2003	B1001L2003M06	A10	EOS100121	LV2001699466	MolPort-000-876-264	JCP2022_113228	1
Bioactives	2003	B1001L2003M06	E10	EOS100123	LV2001699441	MolPort-039-137-751	JCP2022_021139	1
Bioactives	2003	B1001L2003M06	I10	EOS100125	LV2001699552	MolPort-008-746-392	JCP2022_057347	1
Bioactives	2003	B1001L2003M06	K10	EOS100126	LV2001697760	MolPort-027-641-475	JCP2022_000079	1
Bioactives	2003	B1001L2003M06	M10	EOS100127	LV2001699554	MolPort-044-183-434	JCP2022_005264	1
Bioactives	2003	B1001L2003M06	O10	EOS100128	LV2001697739	MolPort-035-395-778	JCP2022_019867	1
Bioactives	2003	B1001L2003M06	A12	EOS100129	LV2001699553	MolPort-002-024-598	JCP2022_105625	1
Bioactives	2003	B1001L2003M06	C12	EOS100130	LV2001697824	MolPort-009-019-514	JCP2022_006267	1
Bioactives	2003	B1001L2003M06	G12	EOS100132	LV2001699523	MolPort-005-941-366	JCP2022_024715	1
Bioactives	2003	B1001L2003M06	K12	EOS100134	LV2001697811	MolPort-003-940-180	JCP2022_044900	1
Bioactives	2003	B1001L2003M06	O12	EOS100136	LV2001699564	MolPort-002-892-896	JCP2022_070477	1
Bioactives	2003	B1001L2003M06	A14	EOS100137	LV2001697839	MolPort-046-416-893	JCP2022_026528	0.980392
Bioactives	2003	B1001L2003M06	C14	EOS100138	LV2001697805	MolPort-046-417-063	JCP2022_058221	1
Bioactives	2003	B1001L2003M06	G14	EOS100140	LV2001699410	MolPort-039-139-554	JCP2022_050279	1
Bioactives	2003	B1001L2003M06	I14	EOS100141	LV2001699443	MolPort-044-723-852	JCP2022_039673	1
Bioactives	2003	B1001L2003M06	O14	EOS100144	LV2001699425	MolPort-036-814-899	JCP2022_071722	1
Bioactives	2003	B1001L2003M06	G16	EOS100148	LV2001697810	MolPort-039-139-701	JCP2022_053266	1
Bioactives	2003	B1001L2003M06	I16	EOS100149	LV2001699566	MolPort-023-334-229	JCP2022_017782	1
Bioactives	2003	B1001L2003M06	M16	EOS100151	LV2001699565	MolPort-000-883-856	JCP2022_109316	1
Bioactives	2003	B1001L2003M06	O16	EOS100152	LV2001699541	MolPort-003-941-680	JCP2022_115180	1
Bioactives	2003	B1001L2003M06	C18	EOS100154	LV2001697826	MolPort-046-785-886	JCP2022_101284	1
Bioactives	2003	B1001L2003M06	E18	EOS100155	LV2001699583	MolPort-044-554-369	JCP2022_079129	0.98
Bioactives	2003	B1001L2003M06	M18	EOS100159	LV2001699526	MolPort-006-666-426	JCP2022_077040	1
Bioactives	2003	B1001L2003M06	O18	EOS100160	LV2001697802	MolPort-003-848-410	JCP2022_044985	1
Bioactives	2003	B1001L2003M06	A20	EOS100161	LV2001699524	MolPort-023-247-257	JCP2022_102917	1
Bioactives	2003	B1001L2003M06	C20	EOS100162	LV2001699474	MolPort-002-922-641	JCP2022_045693	1
Bioactives	2003	B1001L2003M06	E20	EOS100163	LV2001699512	MolPort-000-156-368	JCP2022_105452	1
Bioactives	2003	B1001L2003M06	G20	EOS100164	LV2001699511	MolPort-001-913-740	JCP2022_088363	1
Bioactives	2003	B1001L2003M06	K20	EOS100166	LV2001699507	MolPort-046-201-073	JCP2022_016366	1
Bioactives	2003	B1001L2003M06	O20	EOS100168	LV2001699581	MolPort-001-786-788	JCP2022_011086	1
Bioactives	2003	B1001L2003M06	A22	EOS100169	LV2001699371	MolPort-039-142-169	JCP2022_061595	1
Bioactives	2003	B1001L2003M06	C22	EOS100170	LV2001699447	MolPort-000-881-444	JCP2022_110206	1
Bioactives	2003	B1001L2003M06	E22	EOS100171	LV2001699529	MolPort-035-680-503	JCP2022_040983	0.982143
Bioactives	2003	B1001L2003M06	G22	EOS100172	LV2001699478	MolPort-046-416-801	JCP2022_014822	1
Bioactives	2003	B1001L2003M06	I22	EOS100173	LV2001699580	MolPort-027-641-362	JCP2022_032500	1
Bioactives	2003	B1001L2003M06	K22	EOS100174	LV2001699582	MolPort-046-682-894	JCP2022_039662	1
Bioactives	2003	B1001L2003M06	M22	EOS100175	LV2001699509	MolPort-000-696-943	JCP2022_077868	0.96875
Bioactives	2003	B1001L2003M06	O22	EOS100176	LV2001699503	MolPort-001-740-570	JCP2022_053980	1
Bioactives	2003	B1001L2003M06	B1	EOS100177	LV2001699299	MolPort-046-418-071	JCP2022_002161	0.966667
Bioactives	2003	B1001L2003M06	D1	EOS100178	LV2001699276	MolPort-023-276-569	JCP2022_113447	0.971429
Bioactives	2003	B1001L2003M06	H1	EOS100180	LV2001699264	MolPort-001-741-377	JCP2022_112407	1
Bioactives	2003	B1001L2003M06	L1	EOS100182	LV2001699319	MolPort-046-417-290	JCP2022_009764	1
Bioactives	2003	B1001L2003M06	N1	EOS100183	LV2001697867	MolPort-046-196-162	JCP2022_077358	1
Bioactives	2003	B1001L2003M06	P1	EOS100184	LV2001699334	MolPort-020-006-037	JCP2022_097443	1
Bioactives	2003	B1001L2003M06	D3	EOS100186	LV2001699303	MolPort-027-720-835	JCP2022_068226	1
Bioactives	2003	B1001L2003M06	F3	EOS100187	LV2001699323	MolPort-044-560-314	JCP2022_011055	0.984127
Bioactives	2003	B1001L2003M06	H3	EOS100188	LV2001699337	MolPort-035-676-336	JCP2022_113660	0.97561
Bioactives	2003	B1001L2003M06	J3	EOS100189	LV2001699339	MolPort-001-742-583	JCP2022_038365	1
Bioactives	2003	B1001L2003M06	D5	EOS100194	LV2001699290	MolPort-035-944-338	JCP2022_097951	1
Bioactives	2003	B1001L2003M06	J5	EOS100197	LV2001697414	MolPort-005-940-484	JCP2022_013133	1
Bioactives	2003	B1001L2003M06	P5	EOS100200	LV2001697927	MolPort-044-562-273	JCP2022_100709	1
Bioactives	2003	B1001L2003M06	B7	EOS100201	LV2001697935	MolPort-000-861-126	JCP2022_109515	1
Bioactives	2003	B1001L2003M06	D7	EOS100202	LV2001697327	MolPort-044-560-305	JCP2022_112288	1
Bioactives	2003	B1001L2003M06	H7	EOS100204	LV2001697429	MolPort-039-331-903	JCP2022_034945	1
Bioactives	2003	B1001L2003M06	L7	EOS100206	LV2001697865	MolPort-039-332-260	JCP2022_020190	1
Bioactives	2003	B1001L2003M06	D9	EOS100210	LV2001697448	MolPort-044-723-845	JCP2022_040332	1
Bioactives	2003	B1001L2003M06	H9	EOS100212	LV2001697422	MolPort-035-765-861	JCP2022_086196	1
Bioactives	2003	B1001L2003M06	J9	EOS100213	LV2001699342	MolPort-006-395-312	JCP2022_115726	1
Bioactives	2003	B1001L2003M06	B11	EOS100217	LV2001699308	MolPort-035-789-729	JCP2022_019471	1
Bioactives	2003	B1001L2003M06	D11	EOS100218	LV2001697389	MolPort-001-794-421	JCP2022_042228	1
Bioactives	2003	B1001L2003M06	F11	EOS100219	LV2001697371	MolPort-035-777-709	JCP2022_112149	0.976744
Bioactives	2003	B1001L2003M06	H11	EOS100220	LV2001697348	MolPort-016-638-373	JCP2022_030672	1
Bioactives	2003	B1001L2003M06	N11	EOS100223	LV2001697452	MolPort-006-069-098	JCP2022_107690	1
Bioactives	2003	B1001L2003M06	D13	EOS100226	LV2001697408	MolPort-039-193-853	JCP2022_039183	1
Bioactives	2003	B1001L2003M06	F13	EOS100227	LV2001697375	MolPort-027-637-284	JCP2022_040796	1
Bioactives	2003	B1001L2003M06	H13	EOS100228	LV2001699255	MolPort-044-649-428	JCP2022_048759	0.980392
Bioactives	2003	B1001L2003M06	J13	EOS100229	LV2001697410	MolPort-002-893-911	JCP2022_071848	1
Bioactives	2003	B1001L2003M06	P13	EOS100232	LV2001699343	MolPort-046-417-247	JCP2022_013597	1
Bioactives	2003	B1001L2003M06	B15	EOS100233	LV2001699344	MolPort-035-777-707	JCP2022_012203	1
Bioactives	2003	B1001L2003M06	D15	EOS100234	LV2001699361	MolPort-003-987-477	JCP2022_092134	1
Bioactives	2003	B1001L2003M06	H15	EOS100236	LV2001697413	MolPort-000-002-994	JCP2022_047830	1
Bioactives	2003	B1001L2003M06	J15	EOS100237	LV2001697458	MolPort-023-276-045	JCP2022_094859	1
Bioactives	2003	B1001L2003M06	N15	EOS100239	LV2001697404	MolPort-006-822-690	JCP2022_098425	1
Bioactives	2003	B1001L2003M06	P15	EOS100240	LV2001697385	MolPort-039-142-130	JCP2022_011946	1
Bioactives	2003	B1001L2003M06	F17	EOS100243	LV2001697449	MolPort-039-139-743	JCP2022_042081	1
Bioactives	2003	B1001L2003M06	H17	EOS100244	LV2001697374	MolPort-044-830-671	JCP2022_099464	1
Bioactives	2003	B1001L2003M06	J17	EOS100245	LV2001697950	MolPort-001-741-078	JCP2022_110973	1
Bioactives	2003	B1001L2003M06	N17	EOS100247	LV2001697910	MolPort-044-560-306	JCP2022_035687	1
Bioactives	2003	B1001L2003M06	P17	EOS100248	LV2001699353	MolPort-027-836-579	JCP2022_104666	1
Bioactives	2003	B1001L2003M06	B19	EOS100249	LV2001699258	MolPort-039-139-576	JCP2022_083444	1
Bioactives	2003	B1001L2003M06	D19	EOS100250	LV2001697382	MolPort-004-963-463	JCP2022_068418	1
Bioactives	2003	B1001L2003M06	H19	EOS100252	LV2001697397	MolPort-046-697-086	JCP2022_036759	1
Bioactives	2003	B1001L2003M06	J19	EOS100253	LV2001697944	MolPort-028-720-427	JCP2022_067926	1
Bioactives	2003	B1001L2003M06	N19	EOS100255	LV2001697909	MolPort-009-769-124	JCP2022_059663	1
Bioactives	2003	B1001L2003M06	H21	EOS100260	LV2001697928	MolPort-046-416-998	JCP2022_097227	1
Bioactives	2003	B1001L2003M06	L21	EOS100262	LV2001697975	MolPort-046-418-358	JCP2022_001181	1
Bioactives	2003	B1001L2003M06	F2	EOS100267	LV2001699620	MolPort-022-902-306	JCP2022_050963	1
Bioactives	2003	B1001L2003M06	H2	EOS100268	LV2001699648	MolPort-046-417-271	JCP2022_019443	1
Bioactives	2003	B1001L2003M06	J2	EOS100269	LV2001699608	MolPort-019-990-935	JCP2022_096951	0.962963
Bioactives	2003	B1001L2003M06	L2	EOS100270	LV2001699636	MolPort-023-219-172	JCP2022_052913	1
Bioactives	2003	B1001L2003M06	D4	EOS100274	LV2001699644	MolPort-003-959-517	JCP2022_070370	1
Bioactives	2003	B1001L2003M06	F4	EOS100275	LV2001699673	MolPort-039-139-616	JCP2022_069991	1
Bioactives	2003	B1001L2003M06	H4	EOS100276	LV2001695560	MolPort-006-392-200	JCP2022_078029	1
Bioactives	2003	B1001L2003M06	J4	EOS100277	LV2001699645	MolPort-046-788-383	JCP2022_103853	1
Bioactives	2003	B1001L2003M06	P4	EOS100280	LV2001695024	MolPort-046-033-567	JCP2022_056641	1
Bioactives	2003	B1001L2003M06	B6	EOS100281	LV2001695525	MolPort-039-333-714	JCP2022_107853	1
Bioactives	2003	B1001L2003M06	D6	EOS100282	LV2001695524	MolPort-042-665-899	JCP2022_045786	1
Bioactives	2003	B1001L2003M06	F6	EOS100283	LV2001695528	MolPort-001-742-487	JCP2022_078849	1
Bioactives	2003	B1001L2003M06	H6	EOS100284	LV2001699702	MolPort-000-165-394	JCP2022_084912	1
Bioactives	2003	B1001L2003M06	P6	EOS100288	LV2001695021	MolPort-006-170-108	JCP2022_079974	1
Bioactives	2003	B1001L2003M06	B8	EOS100289	LV2001695515	MolPort-039-137-277	JCP2022_029629	1
Bioactives	2003	B1001L2003M06	D8	EOS100290	LV2001695540	MolPort-046-417-164	JCP2022_116735	1
Bioactives	2003	B1001L2003M06	L8	EOS100294	LV2001695465	MolPort-046-788-320	JCP2022_081398	1
Bioactives	2003	B1001L2003M06	P8	EOS100296	LV2001695553	MolPort-044-830-673	JCP2022_020848	1
Bioactives	2003	B1001L2003M06	D10	EOS100298	LV2001699629	MolPort-001-812-071	JCP2022_071611	1
Bioactives	2003	B1001L2003M06	J10	EOS100301	LV2001699615	MolPort-042-676-179	JCP2022_005029	1
Bioactives	2003	B1001L2003M06	N10	EOS100303	LV2001699654	MolPort-028-747-041	JCP2022_113586	1
Bioactives	2003	B1001L2003M06	P10	EOS100304	LV2001694997	MolPort-006-168-285	JCP2022_017913	1
Bioactives	2003	B1001L2003M06	D12	EOS100306	LV2001695576	MolPort-046-655-410	JCP2022_094389	1
Bioactives	2003	B1001L2003M06	J12	EOS100309	LV2001694981	MolPort-046-683-170	JCP2022_087643	1
Bioactives	2003	B1001L2003M06	F14	EOS100315	LV2001699664	MolPort-001-528-138	JCP2022_059966	1
Bioactives	2003	B1001L2003M06	L14	EOS100318	LV2001694957	MolPort-046-417-207	JCP2022_100432	1
Bioactives	2003	B1001L2003M06	H16	EOS100324	LV2001694950	MolPort-001-783-476	JCP2022_026003	1
Bioactives	2003	B1001L2003M06	J16	EOS100325	LV2001695569	MolPort-035-789-685	JCP2022_051475	1
Bioactives	2003	B1001L2003M06	N16	EOS100327	LV2001694956	MolPort-003-986-202	JCP2022_114499	0.974359
Bioactives	2003	B1001L2003M06	P16	EOS100328	LV2001699605	MolPort-003-666-702	JCP2022_103094	1
Bioactives	2003	B1001L2003M06	J18	EOS100333	LV2001695510	MolPort-001-785-865	JCP2022_000438	1
Bioactives	2003	B1001L2003M06	P18	EOS100336	LV2001695017	MolPort-001-779-601	JCP2022_079028	1
Bioactives	2003	B1001L2003M06	D20	EOS100338	LV2001695495	MolPort-016-633-295	JCP2022_082666	1
Bioactives	2003	B1001L2003M06	F20	EOS100339	LV2001695476	MolPort-001-779-881	JCP2022_027879	1
Bioactives	2003	B1001L2003M06	L20	EOS100342	LV2001694951	MolPort-002-507-351	JCP2022_042266	1
Bioactives	2003	B1001L2003M06	N20	EOS100343	LV2001694948	MolPort-001-015-429	JCP2022_092277	1
Bioactives	2003	B1001L2003M06	P20	EOS100344	LV2001694962	MolPort-001-771-501	JCP2022_002684	1
Bioactives	2003	B1001L2003M06	F22	EOS100347	LV2001694935	MolPort-003-959-631	JCP2022_087404	0.97619
Bioactives	2003	B1001L2003M06	H22	EOS100348	LV2001695552	MolPort-003-666-180	JCP2022_061181	1
Bioactives	2003	B1001L2003M06	N22	EOS100351	LV2001694945	MolPort-000-718-609	JCP2022_065630	1
Bioactives	2003	B1002L2003M06	A1	EOS100353	LV2001695588	MolPort-003-666-679	JCP2022_026857	1
Bioactives	2003	B1002L2003M06	K1	EOS100358	LV2001695589	MolPort-002-507-304	JCP2022_112051	1
Bioactives	2003	B1002L2003M06	O1	EOS100360	LV2001695600	MolPort-003-666-563	JCP2022_000541	1
Bioactives	2003	B1002L2003M06	A3	EOS100361	LV2001695598	MolPort-003-848-222	JCP2022_090942	1
Bioactives	2003	B1002L2003M06	E3	EOS100363	LV2001695580	MolPort-006-167-568	JCP2022_096904	1
Bioactives	2003	B1002L2003M06	I3	EOS100365	LV2001696228	MolPort-005-933-636	JCP2022_079050	0.981481
Bioactives	2003	B1002L2003M06	M3	EOS100367	LV2001696195	MolPort-000-877-520	JCP2022_112571	1
Bioactives	2003	B1002L2003M06	A5	EOS100369	LV2001695034	MolPort-003-983-553	JCP2022_052266	1
Bioactives	2003	B1002L2003M06	I5	EOS100373	LV2001695085	MolPort-009-679-418	JCP2022_041768	1
Bioactives	2003	B1002L2003M06	M5	EOS100375	LV2001696224	MolPort-003-959-364	JCP2022_009159	0.964286
Bioactives	2003	B1002L2003M06	O5	EOS100376	LV2001696242	MolPort-020-000-059	JCP2022_041871	1
Bioactives	2003	B1002L2003M06	A7	EOS100377	LV2001695107	MolPort-003-983-613	JCP2022_057278	0.97619
Bioactives	2003	B1002L2003M06	C7	EOS100378	LV2001695111	MolPort-000-883-862	JCP2022_089043	1
Bioactives	2003	B1002L2003M06	E7	EOS100379	LV2001696257	MolPort-003-987-504	JCP2022_069850	0.972222
Bioactives	2003	B1002L2003M06	K7	EOS100382	LV2001696255	MolPort-002-507-606	JCP2022_111293	1
Bioactives	2003	B1002L2003M06	M7	EOS100383	LV2001695088	MolPort-000-146-216	JCP2022_008498	1
Bioactives	2003	B1002L2003M06	O7	EOS100384	LV2001695076	MolPort-003-849-795	JCP2022_025145	1
Bioactives	2003	B1002L2003M06	A9	EOS100385	LV2001695124	MolPort-000-150-826	JCP2022_071429	1
Bioactives	2003	B1002L2003M06	C9	EOS100386	LV2001695125	MolPort-023-276-655	JCP2022_024122	0.97561
Bioactives	2003	B1002L2003M06	G9	EOS100388	LV2001695082	MolPort-003-847-641	JCP2022_009543	1
Bioactives	2003	B1002L2003M06	I9	EOS100389	LV2001696272	MolPort-001-769-233	JCP2022_054276	1
Bioactives	2003	B1002L2003M06	K9	EOS100390	LV2001696271	MolPort-000-142-273	JCP2022_071220	1
Bioactives	2003	B1002L2003M06	M9	EOS100391	LV2001695661	MolPort-003-983-719	JCP2022_044010	0.979592
Bioactives	2003	B1002L2003M06	O9	EOS100392	LV2001695594	MolPort-035-789-707	JCP2022_088893	1
Bioactives	2003	B1002L2003M06	C11	EOS100394	LV2001696237	MolPort-000-696-480	JCP2022_076523	1
Bioactives	2003	B1002L2003M06	K11	EOS100398	LV2001696220	MolPort-000-450-946	JCP2022_030831	1
Bioactives	2003	B1002L2003M06	M11	EOS100399	LV2001695119	MolPort-006-167-819	JCP2022_086417	1
Bioactives	2003	B1002L2003M06	O11	EOS100400	LV2001695584	MolPort-009-019-417	JCP2022_108695	1
Bioactives	2003	B1002L2003M06	A13	EOS100401	LV2001695072	MolPort-028-962-313	JCP2022_078310	1
Bioactives	2003	B1002L2003M06	E13	EOS100403	LV2001695032	MolPort-044-560-304	JCP2022_070508	1
Bioactives	2003	B1002L2003M06	I13	EOS100405	LV2001695117	MolPort-009-019-392	JCP2022_050162	1
Bioactives	2003	B1002L2003M06	K13	EOS100406	LV2001696249	MolPort-003-983-754	JCP2022_034200	1
Bioactives	2003	B1002L2003M06	M13	EOS100407	LV2001695049	MolPort-028-600-126	JCP2022_001415	1
Bioactives	2003	B1002L2003M06	A15	EOS100409	LV2001696267	MolPort-000-917-098	JCP2022_006798	1
Bioactives	2003	B1002L2003M06	E15	EOS100411	LV2001695593	MolPort-035-789-687	JCP2022_093648	1
Bioactives	2003	B1002L2003M06	G15	EOS100412	LV2001696279	MolPort-039-138-797	JCP2022_057878	1
Bioactives	2003	B1002L2003M06	M15	EOS100415	LV2001696295	MolPort-023-293-497	JCP2022_077469	1
Bioactives	2003	B1002L2003M06	E17	EOS100419	LV2001695104	MolPort-027-835-494	JCP2022_049240	1
Bioactives	2003	B1002L2003M06	G17	EOS100420	LV2001696293	MolPort-035-395-875	JCP2022_010134	1
Bioactives	2003	B1002L2003M06	M17	EOS100423	LV2001695577	MolPort-023-293-528	JCP2022_086505	1
Bioactives	2003	B1002L2003M06	O17	EOS100424	LV2001695606	MolPort-028-749-214	JCP2022_047872	1
Bioactives	2003	B1002L2003M06	C19	EOS100426	LV2001695115	MolPort-039-193-851	JCP2022_105211	1
Bioactives	2003	B1002L2003M06	E19	EOS100427	LV2001696191	MolPort-046-417-801	JCP2022_025906	1
Bioactives	2003	B1002L2003M06	G19	EOS100428	LV2001695066	MolPort-044-561-942	JCP2022_010571	1
Bioactives	2003	B1002L2003M06	I19	EOS100429	LV2001696263	MolPort-044-727-742	JCP2022_105488	1
Bioactives	2003	B1002L2003M06	E21	EOS100435	LV2001695656	MolPort-035-395-881	JCP2022_005163	1
Bioactives	2003	B1002L2003M06	G21	EOS100436	LV2001695668	MolPort-039-331-631	JCP2022_105958	1
Bioactives	2003	B1002L2003M06	I21	EOS100437	LV2001695691	MolPort-044-561-386	JCP2022_063338	1
Bioactives	2003	B1002L2003M06	M21	EOS100439	LV2001695682	MolPort-035-789-693	JCP2022_097357	1
Bioactives	2003	B1002L2003M06	A2	EOS100441	LV2001696306	MolPort-007-701-376	JCP2022_055318	1
Bioactives	2003	B1002L2003M06	C2	EOS100442	LV2001696591	MolPort-039-062-166	JCP2022_044402	1
Bioactives	2003	B1002L2003M06	E2	EOS100443	LV2001695738	MolPort-044-561-818	JCP2022_093028	1
Bioactives	2003	B1002L2003M06	G2	EOS100444	LV2001695739	MolPort-039-193-816	JCP2022_001036	1
Bioactives	2003	B1002L2003M06	I2	EOS100445	LV2001695696	MolPort-039-062-222	JCP2022_073461	1
Bioactives	2003	B1002L2003M06	M2	EOS100447	LV2001695127	MolPort-044-560-377	JCP2022_006034	1
Bioactives	2003	B1002L2003M06	C4	EOS100450	LV2001695130	MolPort-044-560-383	JCP2022_098516	1
Bioactives	2003	B1002L2003M06	G4	EOS100452	LV2001695139	MolPort-039-139-598	JCP2022_083265	1
Bioactives	2003	B1002L2003M06	I4	EOS100453	LV2001695140	MolPort-039-139-607	JCP2022_031742	1
Bioactives	2003	B1002L2003M06	I6	EOS100461	LV2001695151	MolPort-044-561-850	JCP2022_003433	1
Bioactives	2003	B1002L2003M06	M6	EOS100463	LV2001696304	MolPort-019-998-685	JCP2022_051898	1
Bioactives	2003	B1002L2003M06	O6	EOS100464	LV2001696320	MolPort-028-720-386	JCP2022_067169	1
Bioactives	2003	B1002L2003M06	C8	EOS100466	LV2001695780	MolPort-035-689-780	JCP2022_035307	1
Bioactives	2003	B1002L2003M06	E8	EOS100467	LV2001695742	MolPort-001-942-311	JCP2022_057049	1
Bioactives	2003	B1002L2003M06	K8	EOS100470	LV2001695752	MolPort-004-450-964	JCP2022_108897	1
Bioactives	2003	B1002L2003M06	M8	EOS100471	LV2001695744	MolPort-044-561-801	JCP2022_077674	1
Bioactives	2003	B1002L2003M06	A10	EOS100473	LV2001696406	MolPort-035-789-695	JCP2022_051711	1
Bioactives	2003	B1002L2003M06	E10	EOS100475	LV2001695192	MolPort-000-156-338	JCP2022_075434	1
Bioactives	2003	B1002L2003M06	I10	EOS100477	LV2001696404	MolPort-042-665-690	JCP2022_026032	1
Bioactives	2003	B1002L2003M06	O10	EOS100480	LV2001696398	MolPort-006-170-145	JCP2022_012142	1
Bioactives	2003	B1002L2003M06	A12	EOS100481	LV2001696399	MolPort-046-417-047	JCP2022_100564	1
Bioactives	2003	B1002L2003M06	C12	EOS100482	LV2001695754	MolPort-035-765-956	JCP2022_037631	1
Bioactives	2003	B1002L2003M06	G12	EOS100484	LV2001696390	MolPort-023-276-841	JCP2022_040129	1
Bioactives	2003	B1002L2003M06	M12	EOS100487	LV2001695746	MolPort-044-561-792	JCP2022_022376	1
Bioactives	2003	B1002L2003M06	O12	EOS100488	LV2001695792	MolPort-039-137-959	JCP2022_034349	1
Bioactives	2003	B1002L2003M06	A14	EOS100489	LV2001695755	MolPort-039-137-279	JCP2022_084716	1
Bioactives	2003	B1002L2003M06	C14	EOS100490	LV2001695194	MolPort-001-016-277	JCP2022_091855	1
Bioactives	2003	B1002L2003M06	K14	EOS100494	LV2001696391	MolPort-002-892-395	JCP2022_039503	1
Bioactives	2003	B1002L2003M06	M14	EOS100495	LV2001695776	MolPort-044-560-379	JCP2022_083061	1
Bioactives	2003	B1002L2003M06	O14	EOS100496	LV2001696359	MolPort-005-942-346	JCP2022_006175	0.985075
Bioactives	2003	B1002L2003M06	A16	EOS100497	LV2001696418	MolPort-000-830-735	JCP2022_099471	1
Bioactives	2003	B1002L2003M06	E16	EOS100499	LV2001696394	MolPort-028-720-434	JCP2022_073385	1
Bioactives	2003	B1002L2003M06	G16	EOS100500	LV2001695170	MolPort-003-927-295	JCP2022_012845	1
Bioactives	2003	B1002L2003M06	I16	EOS100501	LV2001696361	MolPort-003-941-250	JCP2022_025367	1
Bioactives	2003	B1002L2003M06	A18	EOS100505	LV2001696353	MolPort-035-944-323	JCP2022_072637	1
Bioactives	2003	B1002L2003M06	C18	EOS100506	LV2001696337	MolPort-046-416-915	JCP2022_071469	1
Bioactives	2003	B1002L2003M06	E18	EOS100507	LV2001695160	MolPort-027-720-957	JCP2022_005305	1
Bioactives	2003	B1002L2003M06	G18	EOS100508	LV2001695157	MolPort-046-418-721	JCP2022_000831	1
Bioactives	2003	B1002L2003M06	I18	EOS100509	LV2001695226	MolPort-044-756-220	JCP2022_111201	1
Bioactives	2003	B1002L2003M06	K18	EOS100510	LV2001696343	MolPort-006-804-067	JCP2022_049499	1
Bioactives	2003	B1002L2003M06	M18	EOS100511	LV2001695706	MolPort-023-277-104	JCP2022_005890	1
Bioactives	2003	B1002L2003M06	C20	EOS100514	LV2001699912	MolPort-023-277-073	JCP2022_040730	1
Bioactives	2003	B1002L2003M06	K20	EOS100518	LV2001695236	MolPort-001-812-521	JCP2022_025908	1
Bioactives	2003	B1002L2003M06	M20	EOS100519	LV2001695225	MolPort-044-560-391	JCP2022_103583	1
Bioactives	2003	B1002L2003M06	A22	EOS100521	LV2001695735	MolPort-003-666-842	JCP2022_001985	1
Bioactives	2003	B1002L2003M06	I22	EOS100525	LV2001695725	MolPort-021-804-898	JCP2022_007732	1
Bioactives	2003	B1002L2003M06	K22	EOS100526	LV2001695218	MolPort-028-600-143	JCP2022_054616	1
Bioactives	2003	B1002L2003M06	D1	EOS100530	LV2001696503	MolPort-042-665-892	JCP2022_066240	1
Bioactives	2003	B1002L2003M06	N1	EOS100535	LV2001696518	MolPort-009-198-795	JCP2022_091907	0.972973
Bioactives	2003	B1002L2003M06	P1	EOS100536	LV2001695323	MolPort-002-142-161	JCP2022_057581	1
Bioactives	2003	B1002L2003M06	B3	EOS100537	LV2001696529	MolPort-003-850-808	JCP2022_096161	1
Bioactives	2003	B1002L2003M06	F3	EOS100539	LV2001696526	MolPort-046-417-256	JCP2022_037695	1
Bioactives	2003	B1002L2003M06	H3	EOS100540	LV2001696502	MolPort-003-983-700	JCP2022_038984	1
Bioactives	2003	B1002L2003M06	F5	EOS100547	LV2001695341	MolPort-039-139-432	JCP2022_081425	1
Bioactives	2003	B1002L2003M06	H5	EOS100548	LV2001696523	MolPort-044-560-407	JCP2022_053220	1
Bioactives	2003	B1002L2003M06	J5	EOS100549	LV2001696527	MolPort-046-201-099	JCP2022_097136	1
Bioactives	2003	B1002L2003M06	L5	EOS100550	LV2001695325	MolPort-035-395-866	JCP2022_004318	1
Bioactives	2003	B1002L2003M06	D7	EOS100554	LV2001696476	MolPort-002-308-672	JCP2022_066766	1
Bioactives	2003	B1002L2003M06	B9	EOS100561	LV2001695302	MolPort-046-416-938	JCP2022_074376	0.983333
Bioactives	2003	B1002L2003M06	D9	EOS100562	LV2001696475	MolPort-001-740-694	JCP2022_093001	1
Bioactives	2003	B1002L2003M06	H9	EOS100564	LV2001696501	MolPort-001-791-283	JCP2022_078759	1
Bioactives	2003	B1002L2003M06	J9	EOS100565	LV2001696478	MolPort-000-720-037	JCP2022_009475	0.96875
Bioactives	2003	B1002L2003M06	N9	EOS100567	LV2001696497	MolPort-002-507-681	JCP2022_098384	1
Bioactives	2003	B1002L2003M06	P9	EOS100568	LV2001696450	MolPort-000-871-476	JCP2022_019881	1
Bioactives	2003	B1002L2003M06	J11	EOS100573	LV2001696514	MolPort-001-738-625	JCP2022_063629	1
Bioactives	2003	B1002L2003M06	N11	EOS100575	LV2001696499	MolPort-005-933-379	JCP2022_028718	1
Bioactives	2003	B1002L2003M06	F13	EOS100579	LV2001699923	MolPort-002-317-317	JCP2022_021012	1
Bioactives	2003	B1002L2003M06	H13	EOS100580	LV2001695301	MolPort-003-666-681	JCP2022_066287	1
Bioactives	2003	B1002L2003M06	L13	EOS100582	LV2001696489	MolPort-006-169-992	JCP2022_106708	1
Bioactives	2003	B1002L2003M06	P13	EOS100584	LV2001695831	MolPort-003-761-515	JCP2022_023154	1
Bioactives	2003	B1002L2003M06	B15	EOS100585	LV2001695309	MolPort-000-181-408	JCP2022_078761	1
Bioactives	2003	B1002L2003M06	F15	EOS100587	LV2001695869	MolPort-044-567-649	JCP2022_002753	1
Bioactives	2003	B1002L2003M06	L15	EOS100590	LV2001695902	MolPort-009-019-591	JCP2022_057929	1
Bioactives	2003	B1002L2003M06	N15	EOS100591	LV2001695299	MolPort-002-525-341	JCP2022_036437	1
Bioactives	2003	B1002L2003M06	D17	EOS100594	LV2001695837	MolPort-016-633-230	JCP2022_033914	1
Bioactives	2003	B1002L2003M06	H17	EOS100596	LV2001695822	MolPort-002-885-864	JCP2022_100200	1
Bioactives	2003	B1002L2003M06	J17	EOS100597	LV2001695896	MolPort-005-940-291	JCP2022_029365	1
Bioactives	2003	B1002L2003M06	N17	EOS100599	LV2001695298	MolPort-044-830-661	JCP2022_099553	1
Bioactives	2003	B1002L2003M06	P17	EOS100600	LV2001695899	MolPort-003-983-625	JCP2022_072182	1
Bioactives	2003	B1002L2003M06	L19	EOS100606	LV2001695320	MolPort-009-679-483	JCP2022_068713	1
Bioactives	2003	B1002L2003M06	N19	EOS100607	LV2001695832	MolPort-005-943-371	JCP2022_010699	1
Bioactives	2003	B1002L2003M06	H21	EOS100612	LV2001695915	MolPort-002-111-210	JCP2022_091723	1
Bioactives	2003	B1002L2003M06	J21	EOS100613	LV2001695307	MolPort-021-804-943	JCP2022_048694	1
Bioactives	2003	B1002L2003M06	L21	EOS100614	LV2001695909	MolPort-000-883-311	JCP2022_050502	1
Bioactives	2003	B1002L2003M06	N21	EOS100615	LV2001695897	MolPort-044-724-665	JCP2022_055552	0.982456
Bioactives	2003	B1002L2003M06	B2	EOS100617	LV2001695925	MolPort-009-682-875	JCP2022_042367	1
Bioactives	2003	B1002L2003M06	F2	EOS100619	LV2001696589	MolPort-039-063-477	JCP2022_113874	1
Bioactives	2003	B1002L2003M06	J2	EOS100621	LV2001695922	MolPort-003-666-195	JCP2022_067134	0.962963
Bioactives	2003	B1002L2003M06	L2	EOS100622	LV2001695918	MolPort-003-941-507	JCP2022_075802	1
Bioactives	2003	B1002L2003M06	P2	EOS100624	LV2001696017	MolPort-046-417-939	JCP2022_109629	1
Bioactives	2003	B1002L2003M06	D4	EOS100626	LV2001696613	MolPort-009-679-414	JCP2022_097953	1
Bioactives	2003	B1002L2003M06	F4	EOS100627	LV2001696574	MolPort-004-285-635	JCP2022_025933	1
Bioactives	2003	B1002L2003M06	H4	EOS100628	LV2001695997	MolPort-003-850-592	JCP2022_043467	1
Bioactives	2003	B1002L2003M06	L4	EOS100630	LV2001696555	MolPort-008-155-960	JCP2022_115521	1
Bioactives	2003	B1002L2003M06	D6	EOS100634	LV2001696005	MolPort-003-941-462	JCP2022_050171	1
Bioactives	2003	B1002L2003M06	N6	EOS100639	LV2001696590	MolPort-035-942-975	JCP2022_020941	1
Bioactives	2003	B1002L2003M06	D8	EOS100642	LV2001696021	MolPort-003-983-627	JCP2022_058532	0.961538
Bioactives	2003	B1002L2003M06	H8	EOS100644	LV2001696024	MolPort-044-561-499	JCP2022_073628	1
Bioactives	2003	B1002L2003M06	L8	EOS100646	LV2001696588	MolPort-046-416-880	JCP2022_010426	0.980769
Bioactives	2003	B1002L2003M06	D10	EOS100650	LV2001696022	MolPort-009-679-398	JCP2022_042312	1
Bioactives	2003	B1002L2003M06	J10	EOS100653	LV2001696648	MolPort-003-665-821	JCP2022_053068	1
Bioactives	2003	B1002L2003M06	N10	EOS100655	LV2001696056	MolPort-027-835-564	JCP2022_082372	1
Bioactives	2003	B1002L2003M06	B12	EOS100657	LV2001696036	MolPort-016-633-234	JCP2022_047265	1
Bioactives	2003	B1002L2003M06	F12	EOS100659	LV2001695378	MolPort-000-436-626	JCP2022_011176	1
Bioactives	2003	B1002L2003M06	H12	EOS100660	LV2001695930	MolPort-006-069-121	JCP2022_094347	1
Bioactives	2003	B1002L2003M06	D14	EOS100666	LV2001696683	MolPort-006-112-011	JCP2022_002520	0.97619
Bioactives	2003	B1002L2003M06	L14	EOS100670	LV2001696557	MolPort-023-276-290	JCP2022_115091	1
Bioactives	2003	B1002L2003M06	N14	EOS100671	LV2001696560	MolPort-009-199-195	JCP2022_008517	1
Bioactives	2003	B1002L2003M06	P14	EOS100672	LV2001696004	MolPort-003-943-190	JCP2022_031690	1
Bioactives	2003	B1002L2003M06	B16	EOS100673	LV2001696042	MolPort-001-763-682	JCP2022_093608	1
Bioactives	2003	B1002L2003M06	D16	EOS100674	LV2001695426	MolPort-039-062-173	JCP2022_005854	1
Bioactives	2003	B1002L2003M06	J16	EOS100677	LV2001696623	MolPort-003-665-504	JCP2022_086106	1
Bioactives	2003	B1002L2003M06	L16	EOS100678	LV2001696072	MolPort-003-666-614	JCP2022_097613	1
Bioactives	2003	B1002L2003M06	P16	EOS100680	LV2001695396	MolPort-006-170-058	JCP2022_046371	1
Bioactives	2003	B1002L2003M06	B18	EOS100681	LV2001696039	MolPort-039-139-824	JCP2022_098637	1
Bioactives	2003	B1002L2003M06	H18	EOS100684	LV2001696551	MolPort-002-727-471	JCP2022_000021	1
Bioactives	2003	B1002L2003M06	J18	EOS100685	LV2001695428	MolPort-000-881-524	JCP2022_019632	1
Bioactives	2003	B1002L2003M06	N18	EOS100687	LV2001696626	MolPort-001-741-747	JCP2022_000799	1
Bioactives	2003	B1002L2003M06	P18	EOS100688	LV2001696703	MolPort-003-666-882	JCP2022_054402	1
Bioactives	2003	B1002L2003M06	B20	EOS100689	LV2001696547	MolPort-006-169-995	JCP2022_106680	1
Bioactives	2003	B1002L2003M06	D20	EOS100690	LV2001696011	MolPort-023-220-842	JCP2022_063206	1
Bioactives	2003	B1002L2003M06	H20	EOS100692	LV2001695398	MolPort-039-139-692	JCP2022_075579	0.96
Bioactives	2003	B1002L2003M06	N20	EOS100695	LV2001695432	MolPort-000-146-025	JCP2022_072482	1
Bioactives	2003	B1002L2003M06	B22	EOS100697	LV2001696625	MolPort-009-679-431	JCP2022_085653	1
Bioactives	2003	B1002L2003M06	L22	EOS100702	LV2001695354	MolPort-046-417-022	JCP2022_003558	1
Bioactives	2003	B1003L2003M06	A1	EOS100705	LV2001688710	MolPort-039-139-699	JCP2022_006467	1
Bioactives	2003	B1003L2003M06	E1	EOS100707	LV2001688720	MolPort-001-758-007	JCP2022_080224	1
Bioactives	2003	B1003L2003M06	G1	EOS100708	LV2001694429	MolPort-001-758-011	JCP2022_017225	0.973684
Bioactives	2003	B1003L2003M06	I1	EOS100709	LV2001688732	MolPort-003-891-847	JCP2022_073352	1
Bioactives	2003	B1003L2003M06	K1	EOS100710	LV2001688699	MolPort-000-434-252	JCP2022_024601	1
Bioactives	2003	B1003L2003M06	M1	EOS100711	LV2001688723	MolPort-002-260-751	JCP2022_113812	1
Bioactives	2003	B1003L2003M06	O1	EOS100712	LV2001694425	MolPort-000-858-643	JCP2022_018934	1
Bioactives	2003	B1003L2003M06	A3	EOS100713	LV2001688733	MolPort-001-792-514	JCP2022_105308	1
Bioactives	2003	B1003L2003M06	G3	EOS100716	LV2001688743	MolPort-003-850-863	JCP2022_005362	1
Bioactives	2003	B1003L2003M06	I3	EOS100717	LV2001688756	MolPort-000-737-883	JCP2022_017740	1
Bioactives	2003	B1003L2003M06	K3	EOS100718	LV2001694426	MolPort-002-461-878	JCP2022_001180	1
Bioactives	2003	B1003L2003M06	M3	EOS100719	LV2001694439	MolPort-035-683-920	JCP2022_075931	1
Bioactives	2003	B1003L2003M06	O3	EOS100720	LV2001688746	MolPort-000-140-640	JCP2022_025823	1
Bioactives	2003	B1003L2003M06	A5	EOS100721	LV2001688737	MolPort-001-792-411	JCP2022_048676	1
Bioactives	2003	B1003L2003M06	C5	EOS100722	LV2001694438	MolPort-001-770-140	JCP2022_027006	1
Bioactives	2003	B1003L2003M06	E5	EOS100723	LV2001688738	MolPort-035-757-834	JCP2022_016848	0.981481
Bioactives	2003	B1003L2003M06	G5	EOS100724	LV2001688726	MolPort-002-507-817	JCP2022_060649	1
Bioactives	2003	B1003L2003M06	M5	EOS100727	LV2001694450	MolPort-003-848-405	JCP2022_046723	1
Bioactives	2003	B1003L2003M06	O5	EOS100728	LV2001693920	MolPort-035-944-329	JCP2022_026025	0.983051
Bioactives	2003	B1003L2003M06	A7	EOS100729	LV2001688752	MolPort-006-069-257	JCP2022_007162	1
Bioactives	2003	B1003L2003M06	E7	EOS100731	LV2001688701	MolPort-003-941-797	JCP2022_024915	0.973684
Bioactives	2003	B1003L2003M06	G7	EOS100732	LV2001688751	MolPort-003-666-692	JCP2022_067089	0.970588
Bioactives	2003	B1003L2003M06	I7	EOS100733	LV2001688767	MolPort-002-507-841	JCP2022_046239	1
Bioactives	2003	B1003L2003M06	M7	EOS100735	LV2001688694	MolPort-003-931-523	JCP2022_032357	0.981132
Bioactives	2003	B1003L2003M06	A9	EOS100737	LV2001694413	MolPort-006-133-137	JCP2022_113407	1
Bioactives	2003	B1003L2003M06	C9	EOS100738	LV2001694414	MolPort-005-935-141	JCP2022_033894	0.97561
Bioactives	2003	B1003L2003M06	E9	EOS100739	LV2001694447	MolPort-006-069-215	JCP2022_041936	0.979167
Bioactives	2003	B1003L2003M06	G9	EOS100740	LV2001693935	MolPort-044-560-339	JCP2022_077342	1
Bioactives	2003	B1003L2003M06	M9	EOS100743	LV2001693968	MolPort-003-983-482	JCP2022_079653	1
Bioactives	2003	B1003L2003M06	O9	EOS100744	LV2001693942	MolPort-019-530-660	JCP2022_024445	1
Bioactives	2003	B1003L2003M06	E11	EOS100747	LV2001693905	MolPort-006-069-141	JCP2022_014451	1
Bioactives	2003	B1003L2003M06	G11	EOS100748	LV2001694412	MolPort-006-069-197	JCP2022_033936	1
Bioactives	2003	B1003L2003M06	K11	EOS100750	LV2001694443	MolPort-003-983-564	JCP2022_085218	0.980769
Bioactives	2003	B1003L2003M06	M11	EOS100751	LV2001688759	MolPort-019-906-294	JCP2022_072906	1
Bioactives	2003	B1003L2003M06	O11	EOS100752	LV2001694410	MolPort-000-855-983	JCP2022_103401	0.971429
Bioactives	2003	B1003L2003M06	I13	EOS100757	LV2001694492	MolPort-023-219-161	JCP2022_080920	1
Bioactives	2003	B1003L2003M06	K13	EOS100758	LV2001688781	MolPort-000-002-475	JCP2022_055885	1
Bioactives	2003	B1003L2003M06	C15	EOS100762	LV2001694445	MolPort-003-983-414	JCP2022_110645	0.975
Bioactives	2003	B1003L2003M06	E15	EOS100763	LV2001694434	MolPort-003-983-712	JCP2022_101278	0.980392
Bioactives	2003	B1003L2003M06	I15	EOS100765	LV2001694421	MolPort-002-117-761	JCP2022_058818	1
Bioactives	2003	B1003L2003M06	M15	EOS100767	LV2001694477	MolPort-020-016-487	JCP2022_045362	1
Bioactives	2003	B1003L2003M06	O15	EOS100768	LV2001694478	MolPort-006-110-072	JCP2022_006714	1
Bioactives	2003	B1003L2003M06	C17	EOS100770	LV2001694488	MolPort-003-666-208	JCP2022_005389	0.966667
Bioactives	2003	B1003L2003M06	E17	EOS100771	LV2001693881	MolPort-003-983-802	JCP2022_030361	0.977778
Bioactives	2003	B1003L2003M06	K17	EOS100774	LV2001694466	MolPort-000-917-727	JCP2022_029407	0.966667
Bioactives	2003	B1003L2003M06	M17	EOS100775	LV2001694465	MolPort-003-850-274	JCP2022_068277	1
Bioactives	2003	B1003L2003M06	E19	EOS100779	LV2001694472	MolPort-001-742-462	JCP2022_031213	1
Bioactives	2003	B1003L2003M06	K19	EOS100782	LV2001693872	MolPort-035-690-336	JCP2022_101682	1
Bioactives	2003	B1003L2003M06	M19	EOS100783	LV2001693890	MolPort-000-883-719	JCP2022_087087	1
Bioactives	2003	B1003L2003M06	O19	EOS100784	LV2001694470	MolPort-001-503-124	JCP2022_108555	1
Bioactives	2003	B1003L2003M06	A21	EOS100785	LV2001694486	MolPort-002-507-378	JCP2022_089954	1
Bioactives	2003	B1003L2003M06	C21	EOS100786	LV2001693887	MolPort-023-276-890	JCP2022_102066	1
Bioactives	2003	B1003L2003M06	E21	EOS100787	LV2001693888	MolPort-004-955-261	JCP2022_054376	1
Bioactives	2003	B1003L2003M06	G21	EOS100788	LV2001693900	MolPort-001-739-990	JCP2022_067776	1
Bioactives	2003	B1003L2003M06	I21	EOS100789	LV2001694456	MolPort-028-744-950	JCP2022_011436	0.957746
Bioactives	2003	B1003L2003M06	K21	EOS100790	LV2001694457	MolPort-003-938-143	JCP2022_108069	1
Bioactives	2003	B1003L2003M06	M21	EOS100791	LV2001693875	MolPort-046-416-796	JCP2022_038444	0.973684
Bioactives	2003	B1003L2003M06	O21	EOS100792	LV2001694432	MolPort-035-789-679	JCP2022_040274	0.977273
Bioactives	2003	B1003L2003M06	A2	EOS100793	LV2001694535	MolPort-042-694-791	JCP2022_049772	1
Bioactives	2003	B1003L2003M06	G2	EOS100796	LV2001694551	MolPort-046-417-303	JCP2022_052198	1
Bioactives	2003	B1003L2003M06	I2	EOS100797	LV2001694575	MolPort-003-666-136	JCP2022_095438	0.952381
Bioactives	2003	B1003L2003M06	K2	EOS100798	LV2001694596	MolPort-002-507-414	JCP2022_047576	1
Bioactives	2003	B1003L2003M06	O2	EOS100800	LV2001694558	MolPort-023-219-125	JCP2022_106218	1
Bioactives	2003	B1003L2003M06	C4	EOS100802	LV2001694586	MolPort-042-694-466	JCP2022_096820	0.978723
Bioactives	2003	B1003L2003M06	E4	EOS100803	LV2001694073	MolPort-028-600-027	JCP2022_070862	1
Bioactives	2003	B1003L2003M06	G4	EOS100804	LV2001694546	MolPort-001-741-568	JCP2022_038194	1
Bioactives	2003	B1003L2003M06	I4	EOS100805	LV2001694074	MolPort-002-499-832	JCP2022_021173	1
Bioactives	2003	B1003L2003M06	M4	EOS100807	LV2001694588	MolPort-003-845-943	JCP2022_082294	1
Bioactives	2003	B1003L2003M06	O4	EOS100808	LV2001694585	MolPort-000-375-102	JCP2022_062326	1
Bioactives	2003	B1003L2003M06	C6	EOS100810	LV2001694600	MolPort-003-987-464	JCP2022_084264	0.98
Bioactives	2003	B1003L2003M06	E6	EOS100811	LV2001694543	MolPort-000-165-354	JCP2022_078431	1
Bioactives	2003	B1003L2003M06	I6	EOS100813	LV2001694568	MolPort-002-507-352	JCP2022_023131	1
Bioactives	2003	B1003L2003M06	K6	EOS100814	LV2001694578	MolPort-001-740-532	JCP2022_035618	1
Bioactives	2003	B1003L2003M06	M6	EOS100815	LV2001694555	MolPort-002-622-240	JCP2022_098822	1
Bioactives	2003	B1003L2003M06	C8	EOS100818	LV2001694051	MolPort-002-500-123	JCP2022_050949	1
Bioactives	2003	B1003L2003M06	E8	EOS100819	LV2001694592	MolPort-023-293-517	JCP2022_019001	1
Bioactives	2003	B1003L2003M06	G8	EOS100820	LV2001694514	MolPort-000-422-899	JCP2022_058739	1
Bioactives	2003	B1003L2003M06	I8	EOS100821	LV2001694066	MolPort-003-850-195	JCP2022_044430	1
Bioactives	2003	B1003L2003M06	O8	EOS100824	LV2001688817	MolPort-035-395-810	JCP2022_006961	1
Bioactives	2003	B1003L2003M06	C10	EOS100826	LV2001688808	MolPort-003-947-556	JCP2022_095903	0.974359
Bioactives	2003	B1003L2003M06	O10	EOS100832	LV2001694032	MolPort-000-467-367	JCP2022_032255	1
Bioactives	2003	B1003L2003M06	A12	EOS100833	LV2001694580	MolPort-035-682-579	JCP2022_116248	1
Bioactives	2003	B1003L2003M06	G12	EOS100836	LV2001694572	MolPort-003-848-295	JCP2022_094050	1
Bioactives	2003	B1003L2003M06	K12	EOS100838	LV2001688875	MolPort-027-720-830	JCP2022_033262	1
Bioactives	2003	B1003L2003M06	M12	EOS100839	LV2001693994	MolPort-003-940-752	JCP2022_011605	0.973684
Bioactives	2003	B1003L2003M06	O12	EOS100840	LV2001694022	MolPort-035-395-876	JCP2022_018063	1
Bioactives	2003	B1003L2003M06	G14	EOS100844	LV2001694512	MolPort-042-676-227	JCP2022_068523	0.984375
Bioactives	2003	B1003L2003M06	K14	EOS100846	LV2001694531	MolPort-005-938-421	JCP2022_010094	0.95122
Bioactives	2003	B1003L2003M06	O14	EOS100848	LV2001688845	MolPort-028-720-428	JCP2022_096003	1
Bioactives	2003	B1003L2003M06	C16	EOS100850	LV2001694057	MolPort-003-666-504	JCP2022_109043	1
Bioactives	2003	B1003L2003M06	E16	EOS100851	LV2001688789	MolPort-044-559-847	JCP2022_062734	1
Bioactives	2003	B1003L2003M06	I16	EOS100853	LV2001694556	MolPort-006-116-980	JCP2022_058547	1
Bioactives	2003	B1003L2003M06	G18	EOS100860	LV2001688805	MolPort-009-679-500	JCP2022_020544	1
Bioactives	2003	B1003L2003M06	I18	EOS100861	LV2001694603	MolPort-044-181-375	JCP2022_019111	1
Bioactives	2003	B1003L2003M06	K18	EOS100862	LV2001694509	MolPort-023-276-889	JCP2022_052870	0.982456
Bioactives	2003	B1003L2003M06	G20	EOS100868	LV2001694046	MolPort-027-834-701	JCP2022_085192	1
Bioactives	2003	B1003L2003M06	I20	EOS100869	LV2001694070	MolPort-001-766-699	JCP2022_054618	1
Bioactives	2003	B1003L2003M06	M20	EOS100871	LV2001688848	MolPort-035-395-814	JCP2022_017391	1
Bioactives	2003	B1003L2003M06	O20	EOS100872	LV2001693999	MolPort-000-139-951	JCP2022_078747	1
Bioactives	2003	B1003L2003M06	C22	EOS100874	LV2001693977	MolPort-000-139-947	JCP2022_053226	1
Bioactives	2003	B1003L2003M06	I22	EOS100877	LV2001688862	MolPort-002-507-283	JCP2022_104754	1
Bioactives	2003	B1003L2003M06	K22	EOS100878	LV2001693997	MolPort-019-779-304	JCP2022_058870	1
Bioactives	2003	B1003L2003M06	B1	EOS100881	LV2001688916	MolPort-044-561-790	JCP2022_052700	1
Bioactives	2003	B1003L2003M06	F1	EOS100883	LV2001688926	MolPort-003-846-134	JCP2022_091282	0.972222
Bioactives	2003	B1003L2003M06	J1	EOS100885	LV2001688927	MolPort-009-680-082	JCP2022_015333	1
Bioactives	2003	B1003L2003M06	L1	EOS100886	LV2001688904	MolPort-003-983-924	JCP2022_105184	1
Bioactives	2003	B1003L2003M06	D3	EOS100890	LV2001688925	MolPort-001-789-485	JCP2022_029233	1
Bioactives	2003	B1003L2003M06	J3	EOS100893	LV2001694167	MolPort-046-417-446	JCP2022_079015	1
Bioactives	2003	B1003L2003M06	L3	EOS100894	LV2001694139	MolPort-000-882-023	JCP2022_017452	1
Bioactives	2003	B1003L2003M06	N3	EOS100895	LV2001688903	MolPort-042-676-216	JCP2022_104640	1
Bioactives	2003	B1003L2003M06	P3	EOS100896	LV2001688952	MolPort-000-742-954	JCP2022_072147	1
Bioactives	2003	B1003L2003M06	F5	EOS100899	LV2001688963	MolPort-001-785-683	JCP2022_014078	1
Bioactives	2003	B1003L2003M06	H5	EOS100900	LV2001688979	MolPort-002-327-380	JCP2022_058463	1
Bioactives	2003	B1003L2003M06	L5	EOS100902	LV2001688966	MolPort-003-666-686	JCP2022_036168	0.965517
Bioactives	2003	B1003L2003M06	N5	EOS100903	LV2001694114	MolPort-001-740-964	JCP2022_051434	1
Bioactives	2003	B1003L2003M06	P5	EOS100904	LV2001694651	MolPort-001-846-213	JCP2022_031858	1
Bioactives	2003	B1003L2003M06	B7	EOS100905	LV2001694131	MolPort-019-939-263	JCP2022_031781	1
Bioactives	2003	B1003L2003M06	D7	EOS100906	LV2001688965	MolPort-001-740-232	JCP2022_068333	1
Bioactives	2003	B1003L2003M06	F7	EOS100907	LV2001694113	MolPort-042-665-715	JCP2022_043193	1
Bioactives	2003	B1003L2003M06	L7	EOS100910	LV2001694627	MolPort-001-742-226	JCP2022_045595	1
Bioactives	2003	B1003L2003M06	N7	EOS100911	LV2001694165	MolPort-003-666-632	JCP2022_062849	1
Bioactives	2003	B1003L2003M06	P9	EOS100920	LV2001694679	MolPort-044-193-287	JCP2022_078422	1
Bioactives	2003	B1003L2003M06	B11	EOS100921	LV2001694675	MolPort-046-416-991	JCP2022_080956	1
Bioactives	2003	B1003L2003M06	F11	EOS100923	LV2001694087	MolPort-003-940-781	JCP2022_040118	0.964286
Bioactives	2003	B1003L2003M06	N11	EOS100927	LV2001688890	MolPort-000-825-358	JCP2022_084111	0.973684
Bioactives	2003	B1003L2003M06	P11	EOS100928	LV2001694169	MolPort-023-277-087	JCP2022_104973	1
Bioactives	2003	B1003L2003M06	B13	EOS100929	LV2001694674	MolPort-006-394-712	JCP2022_073950	1
Bioactives	2003	B1003L2003M06	D13	EOS100930	LV2001694686	MolPort-002-330-208	JCP2022_040768	1
Bioactives	2003	B1003L2003M06	H13	EOS100932	LV2001694677	MolPort-006-823-811	JCP2022_098698	0.952381
Bioactives	2003	B1003L2003M06	J13	EOS100933	LV2001688899	MolPort-003-986-211	JCP2022_052632	1
Bioactives	2003	B1003L2003M06	N13	EOS100935	LV2001694161	MolPort-001-781-626	JCP2022_045146	1
Bioactives	2003	B1003L2003M06	P13	EOS100936	LV2001694134	MolPort-003-708-445	JCP2022_033346	1
Bioactives	2003	B1003L2003M06	B15	EOS100937	LV2001694203	MolPort-035-789-711	JCP2022_074022	1
Bioactives	2003	B1003L2003M06	H15	EOS100940	LV2001694624	MolPort-035-789-678	JCP2022_031575	1
Bioactives	2003	B1003L2003M06	J15	EOS100941	LV2001694132	MolPort-001-788-361	JCP2022_101005	1
Bioactives	2003	B1003L2003M06	L15	EOS100942	LV2001694095	MolPort-046-683-519	JCP2022_067200	0.984375
Bioactives	2003	B1003L2003M06	P15	EOS100944	LV2001694145	MolPort-000-698-914	JCP2022_019155	1
Bioactives	2003	B1003L2003M06	B17	EOS100945	LV2001694611	MolPort-000-871-627	JCP2022_097263	1
Bioactives	2003	B1003L2003M06	D17	EOS100946	LV2001694097	MolPort-000-872-088	JCP2022_109518	1
Bioactives	2003	B1003L2003M06	H17	EOS100948	LV2001694608	MolPort-000-918-232	JCP2022_100472	1
Bioactives	2003	B1003L2003M06	J17	EOS100949	LV2001694094	MolPort-039-139-771	JCP2022_024618	1
Bioactives	2003	B1003L2003M06	N17	EOS100951	LV2001694672	MolPort-000-510-505	JCP2022_098004	1
Bioactives	2003	B1003L2003M06	P17	EOS100952	LV2001694655	MolPort-023-276-904	JCP2022_003432	1
Bioactives	2003	B1003L2003M06	D19	EOS100954	LV2001694644	MolPort-000-142-058	JCP2022_088224	1
Bioactives	2003	B1003L2003M06	P19	EOS100960	LV2001694680	MolPort-003-946-081	JCP2022_076921	1
Bioactives	2003	B1003L2003M06	D21	EOS100962	LV2001694632	MolPort-023-293-543	JCP2022_089573	1
Bioactives	2003	B1003L2003M06	J21	EOS100965	LV2001688974	MolPort-042-676-274	JCP2022_066463	1
Bioactives	2003	B1003L2003M06	L21	EOS100966	LV2001694612	MolPort-035-395-890	JCP2022_089620	1
Bioactives	2003	B1003L2003M06	N21	EOS100967	LV2001688913	MolPort-039-193-834	JCP2022_078102	1
Bioactives	2003	B1003L2003M06	B2	EOS100969	LV2001694776	MolPort-035-789-723	JCP2022_087049	1
Bioactives	2003	B1003L2003M06	F2	EOS100971	LV2001694762	MolPort-044-560-282	JCP2022_072319	1
Bioactives	2003	B1003L2003M06	H2	EOS100972	LV2001694763	MolPort-044-181-398	JCP2022_107720	1
Bioactives	2003	B1003L2003M06	P2	EOS100976	LV2001694764	MolPort-023-277-009	JCP2022_016005	1
Bioactives	2003	B1003L2003M06	B4	EOS100977	LV2001694288	MolPort-009-679-373	JCP2022_004072	1
Bioactives	2003	B1003L2003M06	H4	EOS100980	LV2001694260	MolPort-003-925-787	JCP2022_078905	1
Bioactives	2003	B1003L2003M06	L4	EOS100982	LV2001694753	MolPort-003-666-466	JCP2022_081019	0.966667
Bioactives	2003	B1003L2003M06	F6	EOS100987	LV2001694246	MolPort-003-937-802	JCP2022_091069	1
Bioactives	2003	B1003L2003M06	J6	EOS100989	LV2001694234	MolPort-039-137-993	JCP2022_001398	1
Bioactives	2003	B1003L2003M06	B8	EOS100993	LV2001694728	MolPort-039-193-855	JCP2022_063892	1
Bioactives	2003	B1003L2003M06	J8	EOS100997	LV2001694735	MolPort-003-983-294	JCP2022_043896	0.981481
Bioactives	2003	B1003L2003M06	D10	EOS101002	LV2001694249	MolPort-006-391-912	JCP2022_045988	1
Bioactives	2003	B1003L2003M06	F10	EOS101003	LV2001689067	MolPort-046-417-490	JCP2022_062678	0.982143
Bioactives	2003	B1003L2003M06	H10	EOS101004	LV2001694220	MolPort-006-393-346	JCP2022_089627	1
Bioactives	2003	B1003L2003M06	L10	EOS101006	LV2001689009	MolPort-046-162-922	JCP2022_011857	1
Bioactives	2003	B1003L2003M06	P10	EOS101008	LV2001689031	MolPort-001-685-360	JCP2022_070824	1
Bioactives	2003	B1003L2003M06	D12	EOS101010	LV2001694807	MolPort-019-939-235	JCP2022_004238	0.979167
Bioactives	2003	B1003L2003M06	F12	EOS101011	LV2001694208	MolPort-003-665-586	JCP2022_068558	1
Bioactives	2003	B1003L2003M06	J12	EOS101013	LV2001689054	MolPort-016-633-182	JCP2022_033870	0.983871
Bioactives	2003	B1003L2003M06	N12	EOS101015	LV2001689033	MolPort-006-666-243	JCP2022_080836	1
Bioactives	2003	B1003L2003M06	B14	EOS101017	LV2001694286	MolPort-035-395-277	JCP2022_007968	1
Bioactives	2003	B1003L2003M06	D14	EOS101018	LV2001694285	MolPort-006-167-755	JCP2022_092215	1
Bioactives	2003	B1003L2003M06	F14	EOS101019	LV2001694814	MolPort-016-633-159	JCP2022_078588	1
Bioactives	2003	B1003L2003M06	H14	EOS101020	LV2001689040	MolPort-006-169-802	JCP2022_111952	1
Bioactives	2003	B1003L2003M06	J14	EOS101021	LV2001694213	MolPort-000-139-260	JCP2022_056507	1
Bioactives	2003	B1003L2003M06	L14	EOS101022	LV2001689032	MolPort-005-940-400	JCP2022_094320	1
Bioactives	2003	B1003L2003M06	N14	EOS101023	LV2001694271	MolPort-000-147-097	JCP2022_053411	1
Bioactives	2003	B1003L2003M06	P14	EOS101024	LV2001689034	MolPort-001-761-230	JCP2022_003720	1
Bioactives	2003	B1003L2003M06	B16	EOS101025	LV2001694767	MolPort-003-983-475	JCP2022_060588	1
Bioactives	2003	B1003L2003M06	H16	EOS101028	LV2001689091	MolPort-046-417-618	JCP2022_051142	1
Bioactives	2003	B1003L2003M06	J16	EOS101029	LV2001689058	MolPort-006-416-094	JCP2022_030915	1
Bioactives	2003	B1003L2003M06	L16	EOS101030	LV2001694766	MolPort-009-019-206	JCP2022_015718	1
Bioactives	2003	B1003L2003M06	N16	EOS101031	LV2001694254	MolPort-044-561-553	JCP2022_105303	1
Bioactives	2003	B1003L2003M06	P16	EOS101032	LV2001694751	MolPort-023-276-486	JCP2022_094797	1
Bioactives	2003	B1003L2003M06	B18	EOS101033	LV2001689007	MolPort-023-277-207	JCP2022_037287	1
Bioactives	2003	B1003L2003M06	F18	EOS101035	LV2001689050	MolPort-021-804-935	JCP2022_099372	1
Bioactives	2003	B1003L2003M06	L18	EOS101038	LV2001689080	MolPort-003-959-478	JCP2022_112273	0.96875
Bioactives	2003	B1003L2003M06	N18	EOS101039	LV2001694253	MolPort-000-628-169	JCP2022_034709	1
Bioactives	2003	B1003L2003M06	P18	EOS101040	LV2001694300	MolPort-001-783-659	JCP2022_017597	1
Bioactives	2003	B1003L2003M06	D20	EOS101042	LV2001689076	MolPort-003-849-600	JCP2022_090884	1
Bioactives	2003	B1003L2003M06	F20	EOS101043	LV2001694810	MolPort-001-615-062	JCP2022_044939	1
Bioactives	2003	B1003L2003M06	H20	EOS101044	LV2001689049	MolPort-023-276-875	JCP2022_072041	0.981481
Bioactives	2003	B1003L2003M06	N20	EOS101047	LV2001694231	MolPort-003-844-896	JCP2022_039100	1
Bioactives	2003	B1003L2003M06	P20	EOS101048	LV2001689002	MolPort-006-167-826	JCP2022_056666	1
Bioactives	2003	B1003L2003M06	B22	EOS101049	LV2001689037	MolPort-003-933-638	JCP2022_076818	0.966667
Bioactives	2003	B1003L2003M06	D22	EOS101050	LV2001689083	MolPort-021-804-939	JCP2022_064910	1
Bioactives	2003	B1003L2003M06	F22	EOS101051	LV2001694292	MolPort-008-616-105	JCP2022_082008	1
Bioactives	2003	B1003L2003M06	H22	EOS101052	LV2001689001	MolPort-005-932-622	JCP2022_012748	0.976744
Bioactives	2003	B1003L2003M06	L22	EOS101054	LV2001694305	MolPort-009-679-474	JCP2022_103056	1
Bioactives	2003	B1003L2003M06	N22	EOS101055	LV2001689088	MolPort-021-783-260	JCP2022_051700	1
Bioactives	2003	B1003L2003M06	P22	EOS101056	LV2001689004	MolPort-046-156-439	JCP2022_016964	1
Bioactives	2003	B1004L2003M06	A1	EOS101057	LV2001689162	MolPort-001-741-408	JCP2022_023621	1
Bioactives	2003	B1004L2003M06	E1	EOS101059	LV2001689121	MolPort-003-847-054	JCP2022_041754	1
Bioactives	2003	B1004L2003M06	I1	EOS101061	LV2001689151	MolPort-023-219-131	JCP2022_087336	1
Bioactives	2003	B1004L2003M06	K1	EOS101062	LV2001689146	MolPort-035-936-419	JCP2022_053429	1
Bioactives	2003	B1004L2003M06	M1	EOS101063	LV2001694912	MolPort-046-418-132	JCP2022_026148	1
Bioactives	2003	B1004L2003M06	O1	EOS101064	LV2001694911	MolPort-021-805-005	JCP2022_055884	1
Bioactives	2003	B1004L2003M06	A3	EOS101065	LV2001689179	MolPort-023-276-777	JCP2022_004959	1
Bioactives	2003	B1004L2003M06	I3	EOS101069	LV2001689178	MolPort-003-666-622	JCP2022_093787	0.970588
Bioactives	2003	B1004L2003M06	M3	EOS101071	LV2001689173	MolPort-027-720-828	JCP2022_062809	1
Bioactives	2003	B1004L2003M06	O3	EOS101072	LV2001689174	MolPort-044-560-402	JCP2022_057352	1
Bioactives	2003	B1004L2003M06	C5	EOS101074	LV2001694927	MolPort-003-940-903	JCP2022_042154	0.970588
Bioactives	2003	B1004L2003M06	E5	EOS101075	LV2001694921	MolPort-028-914-327	JCP2022_070869	1
Bioactives	2003	B1004L2003M06	G5	EOS101076	LV2001694339	MolPort-003-959-586	JCP2022_073458	1
Bioactives	2003	B1004L2003M06	K5	EOS101078	LV2001689117	MolPort-005-943-739	JCP2022_032522	1
Bioactives	2003	B1004L2003M06	A7	EOS101081	LV2001694323	MolPort-009-194-229	JCP2022_071066	1
Bioactives	2003	B1004L2003M06	E7	EOS101083	LV2001694338	MolPort-006-416-086	JCP2022_105539	1
Bioactives	2003	B1004L2003M06	I7	EOS101085	LV2001689119	MolPort-009-019-368	JCP2022_075845	1
Bioactives	2003	B1004L2003M06	K7	EOS101086	LV2001694350	MolPort-001-792-717	JCP2022_053668	1
Bioactives	2003	B1004L2003M06	M7	EOS101087	LV2001694337	MolPort-003-934-465	JCP2022_093756	1
Bioactives	2003	B1004L2003M06	O7	EOS101088	LV2001689205	MolPort-023-276-567	JCP2022_001721	1
Bioactives	2003	B1004L2003M06	A9	EOS101089	LV2001694352	MolPort-003-666-601	JCP2022_105093	0.982759
Bioactives	2003	B1004L2003M06	C9	EOS101090	LV2001694883	MolPort-000-880-972	JCP2022_002547	1
Bioactives	2003	B1004L2003M06	K9	EOS101094	LV2001694341	MolPort-035-395-838	JCP2022_061098	1
Bioactives	2003	B1004L2003M06	M9	EOS101095	LV2001694885	MolPort-009-199-141	JCP2022_018557	0.982143
Bioactives	2003	B1004L2003M06	A11	EOS101097	LV2001694886	MolPort-003-848-231	JCP2022_092016	1
Bioactives	2003	B1004L2003M06	E11	EOS101099	LV2001689101	MolPort-003-940-830	JCP2022_089365	1
Bioactives	2003	B1004L2003M06	G11	EOS101100	LV2001689127	MolPort-002-885-808	JCP2022_010654	1
Bioactives	2003	B1004L2003M06	I11	EOS101101	LV2001694320	MolPort-007-945-943	JCP2022_055796	1
Bioactives	2003	B1004L2003M06	K11	EOS101102	LV2001689107	MolPort-009-019-408	JCP2022_082643	1
Bioactives	2003	B1004L2003M06	M11	EOS101103	LV2001689103	MolPort-003-939-859	JCP2022_042769	0.960396
Bioactives	2003	B1004L2003M06	O11	EOS101104	LV2001694322	MolPort-001-794-644	JCP2022_021039	1
Bioactives	2003	B1004L2003M06	A13	EOS101105	LV2001694328	MolPort-001-740-224	JCP2022_088797	1
Bioactives	2003	B1004L2003M06	E13	EOS101107	LV2001694377	MolPort-001-491-057	JCP2022_081462	1
Bioactives	2003	B1004L2003M06	G13	EOS101108	LV2001694873	MolPort-046-416-857	JCP2022_054592	1
Bioactives	2003	B1004L2003M06	I13	EOS101109	LV2001689200	MolPort-002-512-114	JCP2022_064701	1
Bioactives	2003	B1004L2003M06	K13	EOS101110	LV2001694875	MolPort-044-561-794	JCP2022_011761	1
Bioactives	2003	B1004L2003M06	O13	EOS101112	LV2001694332	MolPort-023-276-398	JCP2022_074897	1
Bioactives	2003	B1004L2003M06	A15	EOS101113	LV2001694861	MolPort-028-617-512	JCP2022_101810	1
Bioactives	2003	B1004L2003M06	C15	EOS101114	LV2001694307	MolPort-035-765-692	JCP2022_105456	1
Bioactives	2003	B1004L2003M06	G15	EOS101116	LV2001689118	MolPort-023-277-189	JCP2022_009883	1
Bioactives	2003	B1004L2003M06	K15	EOS101118	LV2001694317	MolPort-000-421-382	JCP2022_050861	1
Bioactives	2003	B1004L2003M06	M15	EOS101119	LV2001689157	MolPort-001-762-989	JCP2022_080848	1
Bioactives	2003	B1004L2003M06	O15	EOS101120	LV2001694865	MolPort-021-804-897	JCP2022_098688	1
Bioactives	2003	B1004L2003M06	C17	EOS101122	LV2001689208	MolPort-003-666-855	JCP2022_063388	1
Bioactives	2003	B1004L2003M06	E17	EOS101123	LV2001694854	MolPort-035-765-758	JCP2022_074572	1
Bioactives	2003	B1004L2003M06	G17	EOS101124	LV2001694840	MolPort-001-794-632	JCP2022_095345	1
Bioactives	2003	B1004L2003M06	I17	EOS101125	LV2001694848	MolPort-028-749-206	JCP2022_110986	1
Bioactives	2003	B1004L2003M06	K17	EOS101126	LV2001694369	MolPort-001-806-614	JCP2022_025914	1
Bioactives	2003	B1004L2003M06	M17	EOS101127	LV2001694867	MolPort-005-938-035	JCP2022_001423	1
Bioactives	2003	B1004L2003M06	O17	EOS101128	LV2001694870	MolPort-020-313-394	JCP2022_090205	0.952381
Bioactives	2003	B1004L2003M06	C19	EOS101130	LV2001694842	MolPort-003-940-673	JCP2022_087863	1
Bioactives	2003	B1004L2003M06	E19	EOS101131	LV2001694843	MolPort-000-860-686	JCP2022_030621	1
Bioactives	2003	B1004L2003M06	M19	EOS101135	LV2001694841	MolPort-023-332-548	JCP2022_091346	1
Bioactives	2003	B1004L2003M06	O19	EOS101136	LV2001694822	MolPort-003-939-267	JCP2022_085467	0.977273
Bioactives	2003	B1004L2003M06	E21	EOS101139	LV2001694834	MolPort-001-759-087	JCP2022_003111	0.972222
Bioactives	2003	B1004L2003M06	I21	EOS101141	LV2001694400	MolPort-044-561-204	JCP2022_023579	1
Bioactives	2003	B1004L2003M06	K21	EOS101142	LV2001689209	MolPort-023-293-554	JCP2022_049675	1
Bioactives	2003	B1004L2003M06	M21	EOS101143	LV2001694392	MolPort-006-170-153	JCP2022_074764	1
Bioactives	2003	B1004L2003M06	O21	EOS101144	LV2001694405	MolPort-039-101-294	JCP2022_016322	1
Bioactives	2003	B1004L2003M06	I2	EOS101149	LV2001689784	MolPort-003-983-694	JCP2022_000554	0.976744
Bioactives	2003	B1004L2003M06	K2	EOS101150	LV2001689757	MolPort-046-417-193	JCP2022_094148	1
Bioactives	2003	B1004L2003M06	M2	EOS101151	LV2001689742	MolPort-021-805-020	JCP2022_023860	1
Bioactives	2003	B1004L2003M06	A4	EOS101153	LV2001689264	MolPort-001-791-152	JCP2022_021425	1
Bioactives	2003	B1004L2003M06	C4	EOS101154	LV2001689751	MolPort-028-720-812	JCP2022_070331	1
Bioactives	2003	B1004L2003M06	G4	EOS101156	LV2001689754	MolPort-005-942-375	JCP2022_058460	1
Bioactives	2003	B1004L2003M06	K4	EOS101158	LV2001689236	MolPort-001-742-543	JCP2022_060776	1
Bioactives	2003	B1004L2003M06	M4	EOS101159	LV2001689301	MolPort-006-111-539	JCP2022_109070	1
Bioactives	2003	B1004L2003M06	O4	EOS101160	LV2001689263	MolPort-035-765-847	JCP2022_052140	1
Bioactives	2003	B1004L2003M06	E6	EOS101163	LV2001689256	MolPort-039-101-332	JCP2022_100765	1
Bioactives	2003	B1004L2003M06	G6	EOS101164	LV2001688210	MolPort-019-996-128	JCP2022_082358	1
Bioactives	2003	B1004L2003M06	I6	EOS101165	LV2001689249	MolPort-001-779-873	JCP2022_005603	1
Bioactives	2003	B1004L2003M06	O6	EOS101168	LV2001689226	MolPort-044-193-303	JCP2022_053744	1
Bioactives	2003	B1004L2003M06	A8	EOS101169	LV2001689235	MolPort-001-794-413	JCP2022_029684	1
Bioactives	2003	B1004L2003M06	C8	EOS101170	LV2001689772	MolPort-029-887-138	JCP2022_100429	1
Bioactives	2003	B1004L2003M06	G8	EOS101172	LV2001689731	MolPort-006-169-902	JCP2022_095048	1
Bioactives	2003	B1004L2003M06	A10	EOS101177	LV2001689242	MolPort-003-666-229	JCP2022_026681	1
Bioactives	2003	B1004L2003M06	C10	EOS101178	LV2001689288	MolPort-003-666-657	JCP2022_082600	0.984127
Bioactives	2003	B1004L2003M06	G10	EOS101180	LV2001689281	MolPort-006-170-152	JCP2022_108960	1
Bioactives	2003	B1004L2003M06	I10	EOS101181	LV2001689253	MolPort-003-666-535	JCP2022_080596	0.972222
Bioactives	2003	B1004L2003M06	K10	EOS101182	LV2001688184	MolPort-035-395-785	JCP2022_110783	1
Bioactives	2003	B1004L2003M06	O10	EOS101184	LV2001689219	MolPort-035-944-328	JCP2022_044790	1
Bioactives	2003	B1004L2003M06	G12	EOS101188	LV2001689231	MolPort-021-804-998	JCP2022_063121	1
Bioactives	2003	B1004L2003M06	K12	EOS101190	LV2001689840	MolPort-003-850-140	JCP2022_019333	1
Bioactives	2003	B1004L2003M06	O12	EOS101192	LV2001689257	MolPort-003-959-696	JCP2022_083029	1
Bioactives	2003	B1004L2003M06	A14	EOS101193	LV2001689811	MolPort-035-395-697	JCP2022_026750	1
Bioactives	2003	B1004L2003M06	E14	EOS101195	LV2001688187	MolPort-005-933-648	JCP2022_029134	1
Bioactives	2003	B1004L2003M06	I14	EOS101197	LV2001688218	MolPort-019-904-686	JCP2022_044253	1
Bioactives	2003	B1004L2003M06	K14	EOS101198	LV2001688219	MolPort-023-219-180	JCP2022_096448	1
Bioactives	2003	B1004L2003M06	M14	EOS101199	LV2001688247	MolPort-003-958-618	JCP2022_074825	1
Bioactives	2003	B1004L2003M06	O14	EOS101200	LV2001688211	MolPort-021-804-912	JCP2022_016517	1
Bioactives	2003	B1004L2003M06	A16	EOS101201	LV2001689774	MolPort-021-805-017	JCP2022_031498	1
Bioactives	2003	B1004L2003M06	E16	EOS101203	LV2001689790	MolPort-003-960-231	JCP2022_041800	0.975
Bioactives	2003	B1004L2003M06	I16	EOS101205	LV2001688212	MolPort-001-736-597	JCP2022_111174	1
Bioactives	2003	B1004L2003M06	K16	EOS101206	LV2001689302	MolPort-002-894-454	JCP2022_038689	1
Bioactives	2003	B1004L2003M06	M16	EOS101207	LV2001688186	MolPort-003-666-840	JCP2022_072024	1
Bioactives	2003	B1004L2003M06	O16	EOS101208	LV2001689767	MolPort-009-019-597	JCP2022_074761	1
Bioactives	2003	B1004L2003M06	C18	EOS101210	LV2001689271	MolPort-035-789-706	JCP2022_082878	1
Bioactives	2003	B1004L2003M06	E18	EOS101211	LV2001688254	MolPort-000-881-944	JCP2022_072961	1
Bioactives	2003	B1004L2003M06	I18	EOS101213	LV2001689773	MolPort-035-789-713	JCP2022_023002	1
Bioactives	2003	B1004L2003M06	K18	EOS101214	LV2001689260	MolPort-046-417-339	JCP2022_063362	0.977273
Bioactives	2003	B1004L2003M06	O18	EOS101216	LV2001688249	MolPort-016-633-191	JCP2022_075732	0.981818
Bioactives	2003	B1004L2003M06	A20	EOS101217	LV2001689785	MolPort-009-682-975	JCP2022_067270	1
Bioactives	2003	B1004L2003M06	I20	EOS101221	LV2001689285	MolPort-023-276-856	JCP2022_101514	1
Bioactives	2003	B1004L2003M06	M20	EOS101223	LV2001688243	MolPort-003-666-173	JCP2022_009633	0.974359
Bioactives	2003	B1004L2003M06	O20	EOS101224	LV2001688164	MolPort-003-940-770	JCP2022_100839	0.978723
Bioactives	2003	B1004L2003M06	I22	EOS101229	LV2001689733	MolPort-044-560-398	JCP2022_064480	1
Bioactives	2003	B1004L2003M06	K22	EOS101230	LV2001689724	MolPort-009-682-973	JCP2022_075694	1
Bioactives	2003	B1004L2003M06	O22	EOS101232	LV2001688248	MolPort-027-950-907	JCP2022_007113	1
Bioactives	2003	B1004L2003M06	B1	EOS101233	LV2001689914	MolPort-006-069-060	JCP2022_093968	1
Bioactives	2003	B1004L2003M06	D1	EOS101234	LV2001689976	MolPort-006-822-656	JCP2022_060944	1
Bioactives	2003	B1004L2003M06	F1	EOS101235	LV2001690024	MolPort-003-849-333	JCP2022_002372	0.978723
Bioactives	2003	B1004L2003M06	H1	EOS101236	LV2001690022	MolPort-006-701-248	JCP2022_112397	0.98
Bioactives	2003	B1004L2003M06	J1	EOS101237	LV2001689988	MolPort-035-944-332	JCP2022_032084	1
Bioactives	2003	B1004L2003M06	L1	EOS101238	LV2001689952	MolPort-019-996-296	JCP2022_098065	1
Bioactives	2003	B1004L2003M06	B3	EOS101241	LV2001689993	MolPort-006-069-142	JCP2022_067495	0.979167
Bioactives	2003	B1004L2003M06	F3	EOS101243	LV2001689955	MolPort-003-850-570	JCP2022_054422	1
Bioactives	2003	B1004L2003M06	H3	EOS101244	LV2001690013	MolPort-023-219-158	JCP2022_036008	1
Bioactives	2003	B1004L2003M06	J3	EOS101245	LV2001689999	MolPort-006-069-038	JCP2022_017342	1
Bioactives	2003	B1004L2003M06	L3	EOS101246	LV2001689344	MolPort-009-679-472	JCP2022_021751	1
Bioactives	2003	B1004L2003M06	N3	EOS101247	LV2001689358	MolPort-009-679-416	JCP2022_111200	1
Bioactives	2003	B1004L2003M06	P3	EOS101248	LV2001689356	MolPort-003-847-041	JCP2022_042565	1
Bioactives	2003	B1004L2003M06	B5	EOS101249	LV2001689385	MolPort-009-679-429	JCP2022_111823	1
Bioactives	2003	B1004L2003M06	F5	EOS101251	LV2001689318	MolPort-044-831-695	JCP2022_111628	1
Bioactives	2003	B1004L2003M06	H5	EOS101252	LV2001689345	MolPort-042-676-233	JCP2022_045036	1
Bioactives	2003	B1004L2003M06	J5	EOS101253	LV2001689400	MolPort-003-666-680	JCP2022_093901	1
Bioactives	2003	B1004L2003M06	N5	EOS101255	LV2001689341	MolPort-005-940-369	JCP2022_025882	0.972222
Bioactives	2003	B1004L2003M06	H7	EOS101260	LV2001689355	MolPort-035-395-850	JCP2022_029425	1
Bioactives	2003	B1004L2003M06	P7	EOS101264	LV2001689369	MolPort-000-812-253	JCP2022_086457	1
Bioactives	2003	B1004L2003M06	B9	EOS101265	LV2001690010	MolPort-002-904-064	JCP2022_108027	1
Bioactives	2003	B1004L2003M06	H9	EOS101268	LV2001688305	MolPort-005-933-319	JCP2022_082997	1
Bioactives	2003	B1004L2003M06	J9	EOS101269	LV2001688291	MolPort-028-720-431	JCP2022_051020	1
Bioactives	2003	B1004L2003M06	L9	EOS101270	LV2001688317	MolPort-042-624-554	JCP2022_070689	1
Bioactives	2003	B1004L2003M06	P9	EOS101272	LV2001689342	MolPort-044-727-598	JCP2022_088024	1
Bioactives	2003	B1004L2003M06	B11	EOS101273	LV2001688319	MolPort-001-791-811	JCP2022_053413	1
Bioactives	2003	B1004L2003M06	J11	EOS101277	LV2001689334	MolPort-016-633-243	JCP2022_064212	1
Bioactives	2003	B1004L2003M06	N11	EOS101279	LV2001688296	MolPort-035-789-731	JCP2022_068238	1
Bioactives	2003	B1004L2003M06	B13	EOS101281	LV2001689327	MolPort-019-175-347	JCP2022_001165	1
Bioactives	2003	B1004L2003M06	D13	EOS101282	LV2001688272	MolPort-003-959-383	JCP2022_006158	1
Bioactives	2003	B1004L2003M06	P13	EOS101288	LV2001689365	MolPort-023-293-556	JCP2022_062592	1
Bioactives	2003	B1004L2003M06	L15	EOS101294	LV2001689401	MolPort-020-006-045	JCP2022_029868	1
Bioactives	2003	B1004L2003M06	P15	EOS101296	LV2001689350	MolPort-006-395-508	JCP2022_038518	1
Bioactives	2003	B1004L2003M06	D17	EOS101298	LV2001689311	MolPort-044-567-646	JCP2022_008375	1
Bioactives	2003	B1004L2003M06	H17	EOS101300	LV2001689352	MolPort-039-137-476	JCP2022_006454	1
Bioactives	2003	B1004L2003M06	H19	EOS101308	LV2001689925	MolPort-027-720-941	JCP2022_053218	1
Bioactives	2003	B1004L2003M06	J19	EOS101309	LV2001689900	MolPort-044-193-731	JCP2022_074697	1
Bioactives	2003	B1004L2003M06	L19	EOS101310	LV2001688365	MolPort-023-276-923	JCP2022_081701	1
Bioactives	2003	B1004L2003M06	N19	EOS101311	LV2001688354	MolPort-020-000-498	JCP2022_037702	1
Bioactives	2003	B1004L2003M06	H21	EOS101316	LV2001689865	MolPort-003-666-641	JCP2022_053121	0.979592
Bioactives	2003	B1004L2003M06	P21	EOS101320	LV2001688356	MolPort-009-019-323	JCP2022_076606	1
Bioactives	2003	B1004L2003M06	B2	EOS101321	LV2001690185	MolPort-009-679-505	JCP2022_005529	1
Bioactives	2003	B1004L2003M06	H2	EOS101324	LV2001690082	MolPort-019-879-136	JCP2022_049703	1
Bioactives	2003	B1004L2003M06	J2	EOS101325	LV2001690086	MolPort-003-666-298	JCP2022_050371	1
Bioactives	2003	B1004L2003M06	L2	EOS101326	LV2001690070	MolPort-039-136-860	JCP2022_101270	1
Bioactives	2003	B1004L2003M06	N2	EOS101327	LV2001690048	MolPort-035-395-878	JCP2022_023274	1
Bioactives	2003	B1004L2003M06	P2	EOS101328	LV2001690162	MolPort-003-666-597	JCP2022_002672	0.972973
Bioactives	2003	B1004L2003M06	B4	EOS101329	LV2001690083	MolPort-039-337-266	JCP2022_046281	1
Bioactives	2003	B1004L2003M06	D4	EOS101330	LV2001690085	MolPort-023-293-507	JCP2022_078493	1
Bioactives	2003	B1004L2003M06	F4	EOS101331	LV2001689502	MolPort-016-633-297	JCP2022_057104	1
Bioactives	2003	B1004L2003M06	J4	EOS101333	LV2001689446	MolPort-002-507-147	JCP2022_063983	1
Bioactives	2003	B1004L2003M06	L4	EOS101334	LV2001689476	MolPort-035-395-894	JCP2022_082670	1
Bioactives	2003	B1004L2003M06	N4	EOS101335	LV2001689477	MolPort-035-395-904	JCP2022_053301	1
Bioactives	2003	B1004L2003M06	D6	EOS101338	LV2001689463	MolPort-027-352-897	JCP2022_087312	1
Bioactives	2003	B1004L2003M06	J6	EOS101341	LV2001689451	MolPort-042-665-734	JCP2022_114215	1
Bioactives	2003	B1004L2003M06	N6	EOS101343	LV2001690060	MolPort-016-633-240	JCP2022_082234	1
Bioactives	2003	B1004L2003M06	D8	EOS101346	LV2001690145	MolPort-046-683-229	JCP2022_025354	1
Bioactives	2003	B1004L2003M06	F8	EOS101347	LV2001690105	MolPort-000-837-708	JCP2022_116723	0.961538
Bioactives	2003	B1004L2003M06	H8	EOS101348	LV2001688396	MolPort-003-666-751	JCP2022_109294	1
Bioactives	2003	B1004L2003M06	L8	EOS101350	LV2001688382	MolPort-003-666-273	JCP2022_096661	0.974359
Bioactives	2003	B1004L2003M06	N8	EOS101351	LV2001688394	MolPort-003-665-637	JCP2022_007083	0.981818
Bioactives	2003	B1004L2003M06	P8	EOS101352	LV2001690037	MolPort-019-993-155	JCP2022_071500	0.981481
Bioactives	2003	B1004L2003M06	B10	EOS101353	LV2001688405	MolPort-003-666-242	JCP2022_002271	0.967742
Bioactives	2003	B1004L2003M06	L10	EOS101358	LV2001690161	MolPort-009-194-121	JCP2022_097426	1
Bioactives	2003	B1004L2003M06	N10	EOS101359	LV2001689514	MolPort-003-666-492	JCP2022_031525	1
Bioactives	2003	B1004L2003M06	P10	EOS101360	LV2001689459	MolPort-006-388-154	JCP2022_095989	1
Bioactives	2003	B1004L2003M06	B12	EOS101361	LV2001690134	MolPort-004-921-361	JCP2022_051677	1
Bioactives	2003	B1004L2003M06	D12	EOS101362	LV2001688387	MolPort-044-561-554	JCP2022_082865	1
Bioactives	2003	B1004L2003M06	F12	EOS101363	LV2001688445	MolPort-002-885-815	JCP2022_081684	1
Bioactives	2003	B1004L2003M06	J12	EOS101365	LV2001689472	MolPort-006-391-496	JCP2022_091819	1
Bioactives	2003	B1004L2003M06	L12	EOS101366	LV2001689431	MolPort-023-276-086	JCP2022_050450	1
Bioactives	2003	B1004L2003M06	N12	EOS101367	LV2001690156	MolPort-009-679-395	JCP2022_019945	1
Bioactives	2003	B1004L2003M06	B14	EOS101369	LV2001689484	MolPort-003-847-640	JCP2022_033105	1
Bioactives	2003	B1004L2003M06	D14	EOS101370	LV2001690155	MolPort-002-557-756	JCP2022_095059	1
Bioactives	2003	B1004L2003M06	F14	EOS101371	LV2001689513	MolPort-001-839-968	JCP2022_033540	1
Bioactives	2003	B1004L2003M06	L14	EOS101374	LV2001690110	MolPort-002-887-051	JCP2022_109456	1
Bioactives	2003	B1004L2003M06	N14	EOS101375	LV2001689434	MolPort-003-665-582	JCP2022_088656	1
Bioactives	2003	B1004L2003M06	P14	EOS101376	LV2001689432	MolPort-003-845-030	JCP2022_057808	1
Bioactives	2003	B1004L2003M06	B16	EOS101377	LV2001690131	MolPort-003-850-275	JCP2022_101714	1
Bioactives	2003	B1004L2003M06	D16	EOS101378	LV2001690029	MolPort-006-167-686	JCP2022_104490	1
Bioactives	2003	B1004L2003M06	F16	EOS101379	LV2001689494	MolPort-003-847-012	JCP2022_038041	1
Bioactives	2003	B1004L2003M06	P16	EOS101384	LV2001689424	MolPort-023-293-545	JCP2022_043852	1
Bioactives	2003	B1004L2003M06	B18	EOS101385	LV2001689426	MolPort-028-754-155	JCP2022_007160	1
Bioactives	2003	B1004L2003M06	D18	EOS101386	LV2001689430	MolPort-006-169-944	JCP2022_085054	1
Bioactives	2003	B1004L2003M06	F18	EOS101387	LV2001690035	MolPort-046-416-847	JCP2022_073263	1
Bioactives	2003	B1004L2003M06	H18	EOS101388	LV2001688392	MolPort-006-169-960	JCP2022_071857	1
Bioactives	2003	B1004L2003M06	N18	EOS101391	LV2001688400	MolPort-046-033-568	JCP2022_058461	1
Bioactives	2003	B1004L2003M06	P18	EOS101392	LV2001688457	MolPort-016-633-304	JCP2022_113313	1
Bioactives	2003	B1004L2003M06	B20	EOS101393	LV2001689510	MolPort-003-665-621	JCP2022_003617	0.979167
Bioactives	2003	B1004L2003M06	F20	EOS101395	LV2001688470	MolPort-020-005-694	JCP2022_081258	1
Bioactives	2003	B1004L2003M06	J20	EOS101397	LV2001688459	MolPort-002-345-613	JCP2022_094002	1
Bioactives	2003	B1004L2003M06	L20	EOS101398	LV2001688414	MolPort-035-765-898	JCP2022_017087	0.97561
Bioactives	2003	B1004L2003M06	N20	EOS101399	LV2001688425	MolPort-009-019-225	JCP2022_086858	1
Bioactives	2003	B1004L2003M06	P20	EOS101400	LV2001688448	MolPort-039-101-260	JCP2022_089518	1
Bioactives	2003	B1004L2003M06	F22	EOS101403	LV2001688472	MolPort-003-892-356	JCP2022_003991	1
Bioactives	2003	B1004L2003M06	J22	EOS101405	LV2001688478	MolPort-016-633-344	JCP2022_095125	1
Bioactives	2003	B1004L2003M06	P22	EOS101408	LV2001689429	MolPort-003-958-719	JCP2022_008513	0.972973
Bioactives	2003	B1005L2003M06	C1	EOS101410	LV2001688510	MolPort-003-666-260	JCP2022_084596	0.964286
Bioactives	2003	B1005L2003M06	E1	EOS101411	LV2001688488	MolPort-006-167-837	JCP2022_069715	1
Bioactives	2003	B1005L2003M06	G1	EOS101412	LV2001688498	MolPort-001-742-600	JCP2022_030587	0.964286
Bioactives	2003	B1005L2003M06	I1	EOS101413	LV2001688483	MolPort-002-904-065	JCP2022_027811	1
Bioactives	2003	B1005L2003M06	K1	EOS101414	LV2001688512	MolPort-046-033-586	JCP2022_054779	0.969697
Bioactives	2003	B1005L2003M06	O1	EOS101416	LV2001688505	MolPort-002-348-163	JCP2022_116296	1
Bioactives	2003	B1005L2003M06	A3	EOS101417	LV2001688553	MolPort-021-804-991	JCP2022_043640	1
Bioactives	2003	B1005L2003M06	G3	EOS101420	LV2001689521	MolPort-003-666-363	JCP2022_079297	0.979592
Bioactives	2003	B1005L2003M06	I3	EOS101421	LV2001690279	MolPort-000-501-417	JCP2022_039995	1
Bioactives	2003	B1005L2003M06	K3	EOS101422	LV2001689545	MolPort-038-387-811	JCP2022_073979	1
Bioactives	2003	B1005L2003M06	M3	EOS101423	LV2001689528	MolPort-003-959-717	JCP2022_021927	1
Bioactives	2003	B1005L2003M06	A5	EOS101425	LV2001688489	MolPort-028-720-331	JCP2022_074696	1
Bioactives	2003	B1005L2003M06	E5	EOS101427	LV2001688487	MolPort-005-933-084	JCP2022_025668	1
Bioactives	2003	B1005L2003M06	G5	EOS101428	LV2001690226	MolPort-044-561-812	JCP2022_108565	1
Bioactives	2003	B1005L2003M06	I5	EOS101429	LV2001690243	MolPort-003-959-000	JCP2022_097736	1
Bioactives	2003	B1005L2003M06	K5	EOS101430	LV2001688527	MolPort-003-983-592	JCP2022_033400	1
Bioactives	2003	B1005L2003M06	O5	EOS101432	LV2001689525	MolPort-003-847-356	JCP2022_101255	1
Bioactives	2003	B1005L2003M06	A7	EOS101433	LV2001688538	MolPort-023-293-525	JCP2022_077693	1
Bioactives	2003	B1005L2003M06	C7	EOS101434	LV2001688523	MolPort-001-794-639	JCP2022_019376	1
Bioactives	2003	B1005L2003M06	E7	EOS101435	LV2001688566	MolPort-002-885-840	JCP2022_001805	1
Bioactives	2003	B1005L2003M06	G7	EOS101436	LV2001688550	MolPort-001-727-942	JCP2022_078143	1
Bioactives	2003	B1005L2003M06	K7	EOS101438	LV2001688560	MolPort-028-720-371	JCP2022_010922	1
Bioactives	2003	B1005L2003M06	O7	EOS101440	LV2001689537	MolPort-003-983-468	JCP2022_093938	0.969697
Bioactives	2003	B1005L2003M06	A9	EOS101441	LV2001688534	MolPort-046-697-116	JCP2022_062096	1
Bioactives	2003	B1005L2003M06	E9	EOS101443	LV2001690277	MolPort-046-033-632	JCP2022_001395	1
Bioactives	2003	B1005L2003M06	K9	EOS101446	LV2001688484	MolPort-039-062-223	JCP2022_060480	1
Bioactives	2003	B1005L2003M06	M9	EOS101447	LV2001690293	MolPort-001-794-626	JCP2022_064036	0.95
Bioactives	2003	B1005L2003M06	G11	EOS101452	LV2001689550	MolPort-009-019-608	JCP2022_049365	1
Bioactives	2003	B1005L2003M06	I11	EOS101453	LV2001689538	MolPort-003-666-212	JCP2022_042689	0.965517
Bioactives	2003	B1005L2003M06	K11	EOS101454	LV2001689582	MolPort-030-084-234	JCP2022_070513	1
Bioactives	2003	B1005L2003M06	M11	EOS101455	LV2001689568	MolPort-023-276-944	JCP2022_076760	1
Bioactives	2003	B1005L2003M06	A13	EOS101457	LV2001689565	MolPort-039-137-739	JCP2022_050368	1
Bioactives	2003	B1005L2003M06	E13	EOS101459	LV2001689593	MolPort-006-169-905	JCP2022_084036	1
Bioactives	2003	B1005L2003M06	G13	EOS101460	LV2001688544	MolPort-044-567-560	JCP2022_017300	1
Bioactives	2003	B1005L2003M06	M13	EOS101463	LV2001688558	MolPort-044-723-876	JCP2022_046227	0.98
Bioactives	2003	B1005L2003M06	O13	EOS101464	LV2001690198	MolPort-023-276-809	JCP2022_058230	1
Bioactives	2003	B1005L2003M06	C15	EOS101466	LV2001689561	MolPort-039-334-051	JCP2022_105621	1
Bioactives	2003	B1005L2003M06	I15	EOS101469	LV2001689618	MolPort-002-923-016	JCP2022_058185	1
Bioactives	2003	B1005L2003M06	K15	EOS101470	LV2001689576	MolPort-003-939-615	JCP2022_036710	1
Bioactives	2003	B1005L2003M06	G17	EOS101476	LV2001688532	MolPort-023-331-228	JCP2022_081340	1
Bioactives	2003	B1005L2003M06	O17	EOS101480	LV2001688556	MolPort-002-042-265	JCP2022_023837	1
Bioactives	2003	B1005L2003M06	E19	EOS101483	LV2001689573	MolPort-009-679-464	JCP2022_036992	1
Bioactives	2003	B1005L2003M06	G19	EOS101484	LV2001689587	MolPort-028-720-441	JCP2022_086144	1
Bioactives	2003	B1005L2003M06	I19	EOS101485	LV2001689599	MolPort-035-395-806	JCP2022_000005	1
Bioactives	2003	B1005L2003M06	K19	EOS101486	LV2001690317	MolPort-035-681-391	JCP2022_050833	1
Bioactives	2003	B1005L2003M06	C21	EOS101490	LV2001689589	MolPort-042-624-530	JCP2022_069869	1
Bioactives	2003	B1005L2003M06	E21	EOS101491	LV2001690332	MolPort-004-921-639	JCP2022_110942	1
Bioactives	2003	B1005L2003M06	G21	EOS101492	LV2001689547	MolPort-035-765-872	JCP2022_038863	0.984615
Bioactives	2003	B1005L2003M06	K21	EOS101494	LV2001689585	MolPort-044-561-120	JCP2022_070207	1
Bioactives	2003	B1005L2003M06	M21	EOS101495	LV2001689613	MolPort-035-395-754	JCP2022_069279	1
Bioactives	2003	B1005L2003M06	O21	EOS101496	LV2001688568	MolPort-042-624-536	JCP2022_006721	1
Bioactives	2003	B1005L2003M06	A2	EOS101497	LV2001690371	MolPort-046-416-733	JCP2022_029133	1
Bioactives	2003	B1005L2003M06	E2	EOS101499	LV2001690345	MolPort-044-181-466	JCP2022_005704	0.985915
Bioactives	2003	B1005L2003M06	G2	EOS101500	LV2001690373	MolPort-004-921-423	JCP2022_072517	1
Bioactives	2003	B1005L2003M06	I2	EOS101501	LV2001690400	MolPort-039-139-664	JCP2022_044714	1
Bioactives	2003	B1005L2003M06	M2	EOS101503	LV2001690413	MolPort-039-101-300	JCP2022_016839	1
Bioactives	2003	B1005L2003M06	O2	EOS101504	LV2001690353	MolPort-028-720-817	JCP2022_089991	1
Bioactives	2003	B1005L2003M06	A4	EOS101505	LV2001690369	MolPort-035-395-849	JCP2022_095294	1
Bioactives	2003	B1005L2003M06	E4	EOS101507	LV2001690375	MolPort-039-063-422	JCP2022_013161	1
Bioactives	2003	B1005L2003M06	G4	EOS101508	LV2001688637	MolPort-023-219-187	JCP2022_027389	1
Bioactives	2003	B1005L2003M06	I4	EOS101509	LV2001690437	MolPort-003-940-299	JCP2022_086646	1
Bioactives	2003	B1005L2003M06	K4	EOS101510	LV2001690414	MolPort-000-003-911	JCP2022_087675	1
Bioactives	2003	B1005L2003M06	M4	EOS101511	LV2001690440	MolPort-000-883-857	JCP2022_083214	1
Bioactives	2003	B1005L2003M06	O4	EOS101512	LV2001690421	MolPort-001-742-529	JCP2022_017097	1
Bioactives	2003	B1005L2003M06	A6	EOS101513	LV2001690416	MolPort-046-416-844	JCP2022_042136	1
Bioactives	2003	B1005L2003M06	E6	EOS101515	LV2001690376	MolPort-044-560-307	JCP2022_004533	1
Bioactives	2003	B1005L2003M06	I6	EOS101517	LV2001688640	MolPort-019-991-660	JCP2022_100704	1
Bioactives	2003	B1005L2003M06	O6	EOS101520	LV2001688602	MolPort-035-395-872	JCP2022_026609	1
Bioactives	2003	B1005L2003M06	C8	EOS101522	LV2001688604	MolPort-001-002-054	JCP2022_099101	1
Bioactives	2003	B1005L2003M06	G8	EOS101524	LV2001689649	MolPort-001-031-250	JCP2022_083504	1
Bioactives	2003	B1005L2003M06	K8	EOS101526	LV2001688624	MolPort-002-507-345	JCP2022_081555	1
Bioactives	2003	B1005L2003M06	M8	EOS101527	LV2001689651	MolPort-042-624-548	JCP2022_056926	1
Bioactives	2003	B1005L2003M06	O8	EOS101528	LV2001689650	MolPort-000-883-877	JCP2022_058043	1
Bioactives	2003	B1005L2003M06	A10	EOS101529	LV2001688645	MolPort-009-019-324	JCP2022_064218	1
Bioactives	2003	B1005L2003M06	C10	EOS101530	LV2001688681	MolPort-001-791-802	JCP2022_029646	1
Bioactives	2003	B1005L2003M06	O10	EOS101536	LV2001689702	MolPort-003-824-907	JCP2022_079629	0.964286
Bioactives	2003	B1005L2003M06	A12	EOS101537	LV2001688675	MolPort-028-720-357	JCP2022_000568	1
Bioactives	2003	B1005L2003M06	G12	EOS101540	LV2001688649	MolPort-042-624-585	JCP2022_055075	1
Bioactives	2003	B1005L2003M06	I12	EOS101541	LV2001688680	MolPort-003-941-528	JCP2022_069211	1
Bioactives	2003	B1005L2003M06	K12	EOS101542	LV2001689701	MolPort-003-666-668	JCP2022_103898	0.979167
Bioactives	2003	B1005L2003M06	G14	EOS101548	LV2001690366	MolPort-044-728-901	JCP2022_102743	0.981132
Bioactives	2003	B1005L2003M06	M14	EOS101551	LV2001689677	MolPort-001-794-636	JCP2022_006011	1
Bioactives	2003	B1005L2003M06	O14	EOS101552	LV2001690379	MolPort-009-019-315	JCP2022_071733	1
Bioactives	2003	B1005L2003M06	A16	EOS101553	LV2001688658	MolPort-044-560-410	JCP2022_091304	1
Bioactives	2003	B1005L2003M06	C16	EOS101554	LV2001690419	MolPort-003-127-646	JCP2022_087992	1
Bioactives	2003	B1005L2003M06	G16	EOS101556	LV2001689700	MolPort-009-019-567	JCP2022_105216	1
Bioactives	2003	B1005L2003M06	K16	EOS101558	LV2001690368	MolPort-039-139-774	JCP2022_114510	1
Bioactives	2003	B1005L2003M06	M16	EOS101559	LV2001689710	MolPort-046-417-289	JCP2022_057500	1
Bioactives	2003	B1005L2003M06	O16	EOS101560	LV2001689716	MolPort-003-666-834	JCP2022_043224	1
Bioactives	2003	B1005L2003M06	A18	EOS101561	LV2001688677	MolPort-006-391-501	JCP2022_031729	1
Bioactives	2003	B1005L2003M06	C18	EOS101562	LV2001689699	MolPort-003-983-466	JCP2022_095731	0.982456
Bioactives	2003	B1005L2003M06	E18	EOS101563	LV2001689684	MolPort-001-793-905	JCP2022_029418	1
Bioactives	2003	B1005L2003M06	G18	EOS101564	LV2001688607	MolPort-023-293-546	JCP2022_035095	1
Bioactives	2003	B1005L2003M06	I18	EOS101565	LV2001689659	MolPort-044-561-882	JCP2022_036510	1
Bioactives	2003	B1005L2003M06	K18	EOS101566	LV2001689715	MolPort-006-170-017	JCP2022_020117	1
Bioactives	2003	B1005L2003M06	A20	EOS101569	LV2001690424	MolPort-005-932-346	JCP2022_048831	0.97561
Bioactives	2003	B1005L2003M06	G20	EOS101572	LV2001689720	MolPort-000-784-850	JCP2022_114461	1
Bioactives	2003	B1005L2003M06	I20	EOS101573	LV2001688596	MolPort-003-666-254	JCP2022_017478	0.96
Bioactives	2003	B1005L2003M06	O20	EOS101576	LV2001689706	MolPort-003-983-832	JCP2022_020778	1
Bioactives	2003	B1005L2003M06	A22	EOS101577	LV2001688605	MolPort-009-679-510	JCP2022_094224	1
Bioactives	2003	B1005L2003M06	C22	EOS101578	LV2001689645	MolPort-006-666-484	JCP2022_045161	0.965517
Bioactives	2003	B1005L2003M06	G22	EOS101580	LV2001689656	MolPort-000-917-725	JCP2022_024749	0.974359
Bioactives	2003	B1005L2003M06	I22	EOS101581	LV2001688619	MolPort-046-033-605	JCP2022_111633	1
Bioactives	2003	B1005L2003M06	K22	EOS101582	LV2001689644	MolPort-005-940-728	JCP2022_011918	1
Bioactives	2003	B1005L2003M06	M22	EOS101583	LV2001689707	MolPort-000-146-082	JCP2022_050797	1
Bioactives	2003	B1005L2003M06	B1	EOS101585	LV2001699862	MolPort-046-416-952	JCP2022_057800	0.975
Bioactives	2003	B1005L2003M06	D1	EOS101586	LV2001691054	MolPort-035-789-676	JCP2022_072832	1
Bioactives	2003	B1005L2003M06	J1	EOS101589	LV2001691030	MolPort-006-393-290	JCP2022_093207	0.977273
Bioactives	2003	B1005L2003M06	F3	EOS101595	LV2001691096	MolPort-046-762-885	JCP2022_068476	1
Bioactives	2003	B1005L2003M06	H3	EOS101596	LV2001691081	MolPort-023-276-340	JCP2022_024349	1
Bioactives	2003	B1005L2003M06	J3	EOS101597	LV2001690509	MolPort-003-665-564	JCP2022_096738	0.96
Bioactives	2003	B1005L2003M06	L3	EOS101598	LV2001691055	MolPort-023-293-553	JCP2022_042242	1
Bioactives	2003	B1005L2003M06	N3	EOS101599	LV2001691027	MolPort-009-200-481	JCP2022_027025	1
Bioactives	2003	B1005L2003M06	P3	EOS101600	LV2001690507	MolPort-044-724-517	JCP2022_098146	0.971429
Bioactives	2003	B1005L2003M06	B5	EOS101601	LV2001691033	MolPort-006-673-354	JCP2022_039672	1
Bioactives	2003	B1005L2003M06	D5	EOS101602	LV2001691086	MolPort-023-219-159	JCP2022_039106	1
Bioactives	2003	B1005L2003M06	F5	EOS101603	LV2001692839	MolPort-003-847-014	JCP2022_000623	1
Bioactives	2003	B1005L2003M06	H5	EOS101604	LV2001690537	MolPort-009-684-777	JCP2022_015488	1
Bioactives	2003	B1005L2003M06	N5	EOS101607	LV2001690542	MolPort-006-170-103	JCP2022_005139	1
Bioactives	2003	B1005L2003M06	P5	EOS101608	LV2001692812	MolPort-009-679-469	JCP2022_100166	1
Bioactives	2003	B1005L2003M06	F7	EOS101611	LV2001690477	MolPort-028-749-920	JCP2022_095589	1
Bioactives	2003	B1005L2003M06	H7	EOS101612	LV2001691039	MolPort-002-493-753	JCP2022_108819	1
Bioactives	2003	B1005L2003M06	J7	EOS101613	LV2001691035	MolPort-023-276-945	JCP2022_110482	1
Bioactives	2003	B1005L2003M06	P7	EOS101616	LV2001691090	MolPort-021-804-915	JCP2022_057652	1
Bioactives	2003	B1005L2003M06	H9	EOS101620	LV2001692827	MolPort-023-219-142	JCP2022_067662	1
Bioactives	2003	B1005L2003M06	L9	EOS101622	LV2001691051	MolPort-000-883-874	JCP2022_050582	1
Bioactives	2003	B1005L2003M06	P9	EOS101624	LV2001692834	MolPort-023-293-541	JCP2022_051534	1
Bioactives	2003	B1005L2003M06	D11	EOS101626	LV2001692850	MolPort-001-794-648	JCP2022_084147	1
Bioactives	2003	B1005L2003M06	F11	EOS101627	LV2001690489	MolPort-003-666-661	JCP2022_112850	0.97561
Bioactives	2003	B1005L2003M06	J11	EOS101629	LV2001692794	MolPort-005-932-370	JCP2022_086663	0.952381
Bioactives	2003	B1005L2003M06	L11	EOS101630	LV2001690476	MolPort-001-785-827	JCP2022_021601	1
Bioactives	2003	B1005L2003M06	N11	EOS101631	LV2001692860	MolPort-023-277-188	JCP2022_087474	1
Bioactives	2003	B1005L2003M06	B13	EOS101633	LV2001692882	MolPort-044-727-694	JCP2022_044933	1
Bioactives	2003	B1005L2003M06	F13	EOS101635	LV2001690557	MolPort-046-417-186	JCP2022_104794	0.968085
Bioactives	2003	B1005L2003M06	H13	EOS101636	LV2001690559	MolPort-009-019-657	JCP2022_042793	1
Bioactives	2003	B1005L2003M06	L13	EOS101638	LV2001690554	MolPort-005-942-914	JCP2022_093464	1
Bioactives	2003	B1005L2003M06	F15	EOS101643	LV2001692815	MolPort-003-666-243	JCP2022_082858	1
Bioactives	2003	B1005L2003M06	L15	EOS101646	LV2001691005	MolPort-001-792-503	JCP2022_043189	1
Bioactives	2003	B1005L2003M06	N15	EOS101647	LV2001692785	MolPort-027-720-956	JCP2022_001524	1
Bioactives	2003	B1005L2003M06	P15	EOS101648	LV2001690462	MolPort-002-885-858	JCP2022_077110	1
Bioactives	2003	B1005L2003M06	D17	EOS101650	LV2001691087	MolPort-044-830-676	JCP2022_003633	1
Bioactives	2003	B1005L2003M06	F17	EOS101651	LV2001690481	MolPort-003-666-523	JCP2022_001454	0.978261
Bioactives	2003	B1005L2003M06	H17	EOS101652	LV2001692781	MolPort-002-712-672	JCP2022_054710	1
Bioactives	2003	B1005L2003M06	L17	EOS101654	LV2001690486	MolPort-003-930-513	JCP2022_006226	1
Bioactives	2003	B1005L2003M06	N17	EOS101655	LV2001692864	MolPort-044-830-665	JCP2022_026218	1
Bioactives	2003	B1005L2003M06	P17	EOS101656	LV2001692842	MolPort-003-666-728	JCP2022_068699	0.973684
Bioactives	2003	B1005L2003M06	B19	EOS101657	LV2001690534	MolPort-003-941-186	JCP2022_024747	1
Bioactives	2003	B1005L2003M06	D19	EOS101658	LV2001691102	MolPort-005-943-701	JCP2022_048800	1
Bioactives	2003	B1005L2003M06	J19	EOS101661	LV2001692784	MolPort-001-742-594	JCP2022_033814	1
Bioactives	2003	B1005L2003M06	L19	EOS101662	LV2001691045	MolPort-009-194-132	JCP2022_035570	0.981818
Bioactives	2003	B1005L2003M06	N19	EOS101663	LV2001692843	MolPort-042-665-605	JCP2022_044326	0.978723
Bioactives	2003	B1005L2003M06	D21	EOS101666	LV2001692780	MolPort-035-765-962	JCP2022_006868	1
Bioactives	2003	B1005L2003M06	F21	EOS101667	LV2001690501	MolPort-035-944-335	JCP2022_005084	0.966667
Bioactives	2003	B1005L2003M06	H21	EOS101668	LV2001692874	MolPort-035-395-844	JCP2022_017377	1
Bioactives	2003	B1005L2003M06	J21	EOS101669	LV2001692833	MolPort-002-815-711	JCP2022_115725	1
Bioactives	2003	B1005L2003M06	N21	EOS101671	LV2001690548	MolPort-028-600-029	JCP2022_021272	1
Bioactives	2003	B1005L2003M06	B2	EOS101673	LV2001691180	MolPort-035-395-856	JCP2022_082250	1
Bioactives	2003	B1005L2003M06	F2	EOS101675	LV2001691153	MolPort-003-666-775	JCP2022_077671	0.978723
Bioactives	2003	B1005L2003M06	H2	EOS101676	LV2001691165	MolPort-042-652-370	JCP2022_025404	1
Bioactives	2003	B1005L2003M06	J2	EOS101677	LV2001691139	MolPort-039-101-322	JCP2022_088685	1
Bioactives	2003	B1005L2003M06	L2	EOS101678	LV2001691178	MolPort-003-666-823	JCP2022_061774	0.97561
Bioactives	2003	B1005L2003M06	P2	EOS101680	LV2001691128	MolPort-023-277-128	JCP2022_055846	1
Bioactives	2003	B1005L2003M06	B4	EOS101681	LV2001691154	MolPort-044-561-515	JCP2022_018233	1
Bioactives	2003	B1005L2003M06	D4	EOS101682	LV2001690615	MolPort-009-679-396	JCP2022_049468	1
Bioactives	2003	B1005L2003M06	F4	EOS101683	LV2001691138	MolPort-002-507-373	JCP2022_107379	1
Bioactives	2003	B1005L2003M06	H4	EOS101684	LV2001691113	MolPort-003-846-012	JCP2022_032935	1
Bioactives	2003	B1005L2003M06	J4	EOS101685	LV2001691141	MolPort-028-754-209	JCP2022_052997	1
Bioactives	2003	B1005L2003M06	L4	EOS101686	LV2001691110	MolPort-044-560-300	JCP2022_021652	1
Bioactives	2003	B1005L2003M06	B6	EOS101689	LV2001690644	MolPort-044-183-470	JCP2022_051343	1
Bioactives	2003	B1005L2003M06	F6	EOS101691	LV2001691151	MolPort-035-683-370	JCP2022_021139	1
Bioactives	2003	B1005L2003M06	J6	EOS101693	LV2001690585	MolPort-003-666-221	JCP2022_062900	0.97561
Bioactives	2003	B1005L2003M06	N6	EOS101695	LV2001690583	MolPort-001-794-637	JCP2022_042931	1
Bioactives	2003	B1005L2003M06	P6	EOS101696	LV2001691115	MolPort-009-019-054	JCP2022_012686	1
Bioactives	2003	B1005L2003M06	B8	EOS101697	LV2001690619	MolPort-001-780-241	JCP2022_019632	1
Bioactives	2003	B1005L2003M06	D8	EOS101698	LV2001692907	MolPort-003-983-407	JCP2022_109074	1
Bioactives	2003	B1005L2003M06	F8	EOS101699	LV2001690582	MolPort-000-156-102	JCP2022_025400	1
Bioactives	2003	B1005L2003M06	J8	EOS101701	LV2001690596	MolPort-002-507-855	JCP2022_088153	1
Bioactives	2003	B1005L2003M06	L8	EOS101702	LV2001692906	MolPort-044-567-623	JCP2022_106971	1
Bioactives	2003	B1005L2003M06	N8	EOS101703	LV2001691161	MolPort-003-872-120	JCP2022_063153	0.972222
Bioactives	2003	B1005L2003M06	D10	EOS101706	LV2001692945	MolPort-006-170-023	JCP2022_070180	1
Bioactives	2003	B1005L2003M06	F10	EOS101707	LV2001690671	MolPort-003-791-493	JCP2022_095521	1
Bioactives	2003	B1005L2003M06	J10	EOS101709	LV2001690659	MolPort-005-940-740	JCP2022_008065	1
Bioactives	2003	B1005L2003M06	L10	EOS101710	LV2001692920	MolPort-021-804-981	JCP2022_023388	1
Bioactives	2003	B1005L2003M06	H12	EOS101716	LV2001691202	MolPort-003-959-798	JCP2022_090587	1
Bioactives	2003	B1005L2003M06	J12	EOS101717	LV2001692918	MolPort-002-915-466	JCP2022_083115	0.978261
Bioactives	2003	B1005L2003M06	L12	EOS101718	LV2001690594	MolPort-000-788-289	JCP2022_081451	1
Bioactives	2003	B1005L2003M06	N12	EOS101719	LV2001690641	MolPort-023-293-533	JCP2022_065274	0.980769
Bioactives	2003	B1005L2003M06	P12	EOS101720	LV2001692943	MolPort-003-946-379	JCP2022_029036	1
Bioactives	2003	B1005L2003M06	B14	EOS101721	LV2001690590	MolPort-003-939-184	JCP2022_103217	1
Bioactives	2003	B1005L2003M06	H14	EOS101724	LV2001690672	MolPort-006-167-523	JCP2022_066128	1
Bioactives	2003	B1005L2003M06	L14	EOS101726	LV2001691186	MolPort-046-683-213	JCP2022_056952	0.984615
Bioactives	2003	B1005L2003M06	N14	EOS101727	LV2001691118	MolPort-003-850-877	JCP2022_056985	1
Bioactives	2003	B1005L2003M06	B16	EOS101729	LV2001692905	MolPort-027-836-029	JCP2022_003551	0.982143
Bioactives	2003	B1005L2003M06	D16	EOS101730	LV2001692917	MolPort-039-136-525	JCP2022_054735	1
Bioactives	2003	B1005L2003M06	H16	EOS101732	LV2001692972	MolPort-006-117-086	JCP2022_051119	1
Bioactives	2003	B1005L2003M06	J16	EOS101733	LV2001691159	MolPort-003-941-788	JCP2022_078843	1
Bioactives	2003	B1005L2003M06	L16	EOS101734	LV2001690662	MolPort-044-181-401	JCP2022_065178	1
Bioactives	2003	B1005L2003M06	N16	EOS101735	LV2001692940	MolPort-035-681-616	JCP2022_070116	1
Bioactives	2003	B1005L2003M06	P16	EOS101736	LV2001699167	MolPort-035-394-920	JCP2022_057948	1
Bioactives	2003	B1005L2003M06	H18	EOS101740	LV2001692955	MolPort-009-679-389	JCP2022_058190	1
Bioactives	2003	B1005L2003M06	L18	EOS101742	LV2001690664	MolPort-035-758-899	JCP2022_006509	1
Bioactives	2003	B1005L2003M06	N18	EOS101743	LV2001691105	MolPort-003-983-764	JCP2022_099539	1
Bioactives	2003	B1005L2003M06	H20	EOS101748	LV2001692932	MolPort-003-846-139	JCP2022_033212	0.981481
Bioactives	2003	B1005L2003M06	J20	EOS101749	LV2001692992	MolPort-003-666-147	JCP2022_031558	0.975
Bioactives	2003	B1005L2003M06	L20	EOS101750	LV2001690567	MolPort-005-935-362	JCP2022_048948	0.976744
Bioactives	2003	B1005L2003M06	N20	EOS101751	LV2001690652	MolPort-020-014-681	JCP2022_074336	1
Bioactives	2003	B1005L2003M06	H22	EOS101756	LV2001692902	MolPort-023-276-619	JCP2022_055118	0.975
Bioactives	2003	B1005L2003M06	J22	EOS101757	LV2001692941	MolPort-021-804-941	JCP2022_105930	1
Bioactives	2003	B1005L2003M06	L22	EOS101758	LV2001691133	MolPort-003-983-605	JCP2022_109126	1
Bioactives	2003	B1005L2003M06	N22	EOS101759	LV2001692958	MolPort-006-392-367	JCP2022_003662	1
Bioactives	2003	B1005L2003M06	P22	EOS101760	LV2001692963	MolPort-000-881-260	JCP2022_050610	1
Bioactives	2003	B1006L2003M06	A1	EOS101761	LV2001693048	MolPort-006-167-607	JCP2022_070642	1
Bioactives	2003	B1006L2003M06	E1	EOS101763	LV2001693052	MolPort-003-940-406	JCP2022_114016	0.980392
Bioactives	2003	B1006L2003M06	C3	EOS101770	LV2001693089	MolPort-035-682-943	JCP2022_114472	1
Bioactives	2003	B1006L2003M06	E3	EOS101771	LV2001693075	MolPort-003-702-306	JCP2022_039402	1
Bioactives	2003	B1006L2003M06	G3	EOS101772	LV2001693040	MolPort-003-958-939	JCP2022_046836	1
Bioactives	2003	B1006L2003M06	I3	EOS101773	LV2001693088	MolPort-044-561-514	JCP2022_048310	1
Bioactives	2003	B1006L2003M06	M3	EOS101775	LV2001693044	MolPort-035-944-330	JCP2022_037151	1
Bioactives	2003	B1006L2003M06	O3	EOS101776	LV2001693061	MolPort-009-194-138	JCP2022_045299	1
Bioactives	2003	B1006L2003M06	A5	EOS101777	LV2001693097	MolPort-044-724-646	JCP2022_046831	1
Bioactives	2003	B1006L2003M06	C5	EOS101778	LV2001699886	MolPort-039-101-330	JCP2022_050118	1
Bioactives	2003	B1006L2003M06	I5	EOS101781	LV2001690693	MolPort-000-826-653	JCP2022_075584	0.971429
Bioactives	2003	B1006L2003M06	C7	EOS101786	LV2001690777	MolPort-009-679-417	JCP2022_007866	1
Bioactives	2003	B1006L2003M06	G7	EOS101788	LV2001693024	MolPort-039-139-793	JCP2022_096865	1
Bioactives	2003	B1006L2003M06	K7	EOS101790	LV2001693020	MolPort-001-684-346	JCP2022_016618	1
Bioactives	2003	B1006L2003M06	M7	EOS101791	LV2001693095	MolPort-001-768-551	JCP2022_032611	0.967742
Bioactives	2003	B1006L2003M06	O7	EOS101792	LV2001693008	MolPort-003-666-608	JCP2022_000561	1
Bioactives	2003	B1006L2003M06	C9	EOS101794	LV2001693081	MolPort-003-824-458	JCP2022_074400	1
Bioactives	2003	B1006L2003M06	G9	EOS101796	LV2001691233	MolPort-044-561-891	JCP2022_007940	1
Bioactives	2003	B1006L2003M06	I9	EOS101797	LV2001690750	MolPort-020-393-560	JCP2022_025508	1
Bioactives	2003	B1006L2003M06	K9	EOS101798	LV2001690736	MolPort-028-720-419	JCP2022_013424	1
Bioactives	2003	B1006L2003M06	M9	EOS101799	LV2001691235	MolPort-002-493-717	JCP2022_063770	1
Bioactives	2003	B1006L2003M06	A11	EOS101801	LV2001699852	MolPort-023-293-503	JCP2022_010900	1
Bioactives	2003	B1006L2003M06	C11	EOS101802	LV2001690737	MolPort-039-062-225	JCP2022_112234	1
Bioactives	2003	B1006L2003M06	E11	EOS101803	LV2001699850	MolPort-001-728-112	JCP2022_038128	1
Bioactives	2003	B1006L2003M06	G11	EOS101804	LV2001690776	MolPort-002-070-550	JCP2022_109917	1
Bioactives	2003	B1006L2003M06	I11	EOS101805	LV2001691220	MolPort-023-293-552	JCP2022_082244	1
Bioactives	2003	B1006L2003M06	O11	EOS101808	LV2001690768	MolPort-003-941-521	JCP2022_057825	0.983871
Bioactives	2003	B1006L2003M06	C13	EOS101810	LV2001693078	MolPort-027-946-817	JCP2022_017085	1
Bioactives	2003	B1006L2003M06	E13	EOS101811	LV2001691262	MolPort-003-928-972	JCP2022_025946	0.961538
Bioactives	2003	B1006L2003M06	G13	EOS101812	LV2001690739	MolPort-016-633-266	JCP2022_052638	0.977273
Bioactives	2003	B1006L2003M06	I13	EOS101813	LV2001690724	MolPort-003-983-765	JCP2022_058852	0.97619
Bioactives	2003	B1006L2003M06	K13	EOS101814	LV2001693079	MolPort-020-005-896	JCP2022_027492	1
Bioactives	2003	B1006L2003M06	M13	EOS101815	LV2001693091	MolPort-023-331-079	JCP2022_083692	1
Bioactives	2003	B1006L2003M06	A15	EOS101817	LV2001690783	MolPort-003-666-820	JCP2022_106083	1
Bioactives	2003	B1006L2003M06	C15	EOS101818	LV2001690713	MolPort-023-293-501	JCP2022_009604	1
Bioactives	2003	B1006L2003M06	E15	EOS101819	LV2001691218	MolPort-022-863-702	JCP2022_062024	1
Bioactives	2003	B1006L2003M06	G15	EOS101820	LV2001691243	MolPort-023-276-626	JCP2022_007256	1
Bioactives	2003	B1006L2003M06	I15	EOS101821	LV2001693065	MolPort-039-139-575	JCP2022_092157	1
Bioactives	2003	B1006L2003M06	K15	EOS101822	LV2001693027	MolPort-046-417-284	JCP2022_101462	0.981818
Bioactives	2003	B1006L2003M06	M15	EOS101823	LV2001690700	MolPort-006-170-107	JCP2022_049425	1
Bioactives	2003	B1006L2003M06	A19	EOS101833	LV2001690701	MolPort-044-561-480	JCP2022_033073	1
Bioactives	2003	B1006L2003M06	G19	EOS101836	LV2001691292	MolPort-009-629-631	JCP2022_063446	1
Bioactives	2003	B1006L2003M06	M19	EOS101839	LV2001690690	MolPort-020-394-337	JCP2022_089172	0.958333
Bioactives	2003	B1006L2003M06	O19	EOS101840	LV2001690741	MolPort-003-666-272	JCP2022_071508	0.966667
Bioactives	2003	B1006L2003M06	I21	EOS101845	LV2001690731	MolPort-002-307-843	JCP2022_094681	1
Bioactives	2003	B1006L2003M06	A4	EOS101857	LV2001693167	MolPort-001-969-949	JCP2022_063659	1
Bioactives	2003	B1006L2003M06	G4	EOS101860	LV2001693145	MolPort-004-078-101	JCP2022_033563	1
Bioactives	2003	B1006L2003M06	M4	EOS101863	LV2001690815	MolPort-035-765-900	JCP2022_037112	1
Bioactives	2003	B1006L2003M06	M6	EOS101871	LV2001699890	MolPort-004-089-822	JCP2022_023781	1
Bioactives	2003	B1006L2003M06	A8	EOS101873	LV2001691368	MolPort-020-167-741	JCP2022_098125	0.965517
Bioactives	2003	B1006L2003M06	C8	EOS101874	LV2001691369	MolPort-000-876-263	JCP2022_076418	1
Bioactives	2003	B1006L2003M06	E8	EOS101875	LV2001693213	MolPort-000-003-913	JCP2022_081231	1
Bioactives	2003	B1006L2003M06	A10	EOS101881	LV2001690843	MolPort-000-811-696	JCP2022_054540	1
Bioactives	2003	B1006L2003M06	C10	EOS101882	LV2001699888	MolPort-003-983-556	JCP2022_064534	0.956522
Bioactives	2003	B1006L2003M06	M10	EOS101887	LV2001691363	MolPort-003-666-415	JCP2022_055973	1
Bioactives	2003	B1006L2003M06	O10	EOS101888	LV2001693169	MolPort-004-797-150	JCP2022_096095	1
Bioactives	2003	B1006L2003M06	C12	EOS101890	LV2001693214	MolPort-001-843-384	JCP2022_030495	1
Bioactives	2003	B1006L2003M06	G12	EOS101892	LV2001691355	MolPort-004-080-121	JCP2022_030628	1
Bioactives	2003	B1006L2003M06	E14	EOS101899	LV2001693163	MolPort-004-056-248	JCP2022_051509	1
Bioactives	2003	B1006L2003M06	K14	EOS101902	LV2001690859	MolPort-004-060-301	JCP2022_071564	1
Bioactives	2003	B1006L2003M06	O14	EOS101904	LV2001693130	MolPort-000-513-289	JCP2022_071946	1
Bioactives	2003	B1006L2003M06	A16	EOS101905	LV2001690873	MolPort-003-995-639	JCP2022_082838	1
Bioactives	2003	B1006L2003M06	I16	EOS101909	LV2001691329	MolPort-002-346-171	JCP2022_068038	1
Bioactives	2003	B1006L2003M06	K16	EOS101910	LV2001693105	MolPort-006-701-861	JCP2022_105640	0.966667
Bioactives	2003	B1006L2003M06	O16	EOS101912	LV2001691411	MolPort-002-048-584	JCP2022_062278	1
Bioactives	2003	B1006L2003M06	E18	EOS101915	LV2001693203	MolPort-005-508-187	JCP2022_050858	1
Bioactives	2003	B1006L2003M06	O18	EOS101920	LV2001691423	MolPort-004-087-581	JCP2022_101496	1
Bioactives	2003	B1006L2003M06	E20	EOS101923	LV2001693187	MolPort-003-420-358	JCP2022_067262	1
Bioactives	2003	B1006L2003M06	E22	EOS101931	LV2001693115	MolPort-004-048-422	JCP2022_116601	1
Bioactives	2003	B1006L2003M06	G22	EOS101932	LV2001693204	MolPort-009-025-402	JCP2022_060756	1
Bioactives	2003	B1006L2003M06	M22	EOS101935	LV2001691365	MolPort-002-286-418	JCP2022_061808	1
Bioactives	2003	B1006L2003M06	O22	EOS101936	LV2001690811	MolPort-004-088-652	JCP2022_093964	1
Bioactives	2003	B1006L2003M06	H1	EOS101940	LV2001693314	MolPort-001-792-900	JCP2022_059079	1
Bioactives	2003	B1006L2003M06	B3	EOS101945	LV2001693301	MolPort-001-779-697	JCP2022_016667	1
Bioactives	2003	B1006L2003M06	B5	EOS101953	LV2001699893	MolPort-001-792-485	JCP2022_011454	1
Bioactives	2003	B1006L2003M06	B7	EOS101961	LV2001690972	MolPort-000-871-213	JCP2022_045052	1
Bioactives	2003	B1006L2003M06	F7	EOS101963	LV2001690971	MolPort-004-048-777	JCP2022_094312	1
Bioactives	2003	B1006L2003M06	J7	EOS101965	LV2001691519	MolPort-003-198-741	JCP2022_100451	1
Bioactives	2003	B1006L2003M06	P7	EOS101968	LV2001690983	MolPort-004-018-137	JCP2022_032205	1
Bioactives	2003	B1006L2003M06	D9	EOS101970	LV2001690954	MolPort-003-999-377	JCP2022_108632	1
Bioactives	2003	B1006L2003M06	F9	EOS101971	LV2001691534	MolPort-001-737-058	JCP2022_077404	1
Bioactives	2003	B1006L2003M06	H9	EOS101972	LV2001693298	MolPort-003-995-285	JCP2022_113962	1
Bioactives	2003	B1006L2003M06	P9	EOS101976	LV2001693297	MolPort-003-983-643	JCP2022_068660	0.956522
Bioactives	2003	B1006L2003M06	D11	EOS101978	LV2001693248	MolPort-006-167-494	JCP2022_019312	1
Bioactives	2003	B1006L2003M06	N13	EOS101991	LV2001693307	MolPort-006-111-083	JCP2022_088361	1
Bioactives	2003	B1006L2003M06	F15	EOS101995	LV2001690940	MolPort-000-225-729	JCP2022_000761	1
Bioactives	2003	B1006L2003M06	L15	EOS101998	LV2001690979	MolPort-046-729-912	JCP2022_082835	1
Bioactives	2003	B1006L2003M06	B17	EOS102001	LV2001693219	MolPort-002-317-335	JCP2022_053515	1
Bioactives	2003	B1006L2003M06	D17	EOS102002	LV2001691493	MolPort-006-169-119	JCP2022_068563	1
Bioactives	2003	B1006L2003M06	F17	EOS102003	LV2001693255	MolPort-001-984-259	JCP2022_047304	1
Bioactives	2003	B1006L2003M06	J17	EOS102005	LV2001693220	MolPort-001-918-389	JCP2022_027342	1
Bioactives	2003	B1006L2003M06	L17	EOS102006	LV2001691450	MolPort-000-917-537	JCP2022_093168	1
Bioactives	2003	B1006L2003M06	D19	EOS102010	LV2001690925	MolPort-002-324-582	JCP2022_074957	1
Bioactives	2003	B1006L2003M06	F19	EOS102011	LV2001691452	MolPort-001-535-945	JCP2022_032956	1
Bioactives	2003	B1006L2003M06	H19	EOS102012	LV2001690967	MolPort-003-700-760	JCP2022_077325	0.974359
Bioactives	2003	B1006L2003M06	J19	EOS102013	LV2001691434	MolPort-002-338-790	JCP2022_063506	1
Bioactives	2003	B1006L2003M06	L19	EOS102014	LV2001693315	MolPort-001-957-080	JCP2022_001276	1
Bioactives	2003	B1006L2003M06	J21	EOS102021	LV2001691505	MolPort-000-437-713	JCP2022_063091	1
Bioactives	2003	B1006L2003M06	L21	EOS102022	LV2001690893	MolPort-000-437-739	JCP2022_073065	1
Bioactives	2003	B1006L2003M06	B2	EOS102025	LV2001691631	MolPort-000-248-407	JCP2022_080643	1
Bioactives	2003	B1006L2003M06	D2	EOS102026	LV2001691645	MolPort-001-992-975	JCP2022_018766	1
Bioactives	2003	B1006L2003M06	N2	EOS102031	LV2001692326	MolPort-000-185-142	JCP2022_018275	1
Bioactives	2003	B1006L2003M06	J4	EOS102037	LV2001693328	MolPort-000-400-379	JCP2022_035044	1
Bioactives	2003	B1006L2003M06	N4	EOS102039	LV2001699864	MolPort-001-944-362	JCP2022_085483	1
Bioactives	2003	B1006L2003M06	B6	EOS102041	LV2001691662	MolPort-007-922-424	JCP2022_095132	1
Bioactives	2003	B1006L2003M06	F6	EOS102043	LV2001693327	MolPort-000-912-053	JCP2022_042608	1
Bioactives	2003	B1006L2003M06	L6	EOS102046	LV2001693367	MolPort-000-146-081	JCP2022_061551	1
Bioactives	2003	B1006L2003M06	P6	EOS102048	LV2001693354	MolPort-003-665-736	JCP2022_061989	1
Bioactives	2003	B1006L2003M06	B8	EOS102049	LV2001693336	MolPort-000-162-465	JCP2022_068975	1
Bioactives	2003	B1006L2003M06	J8	EOS102053	LV2001691583	MolPort-002-166-934	JCP2022_029951	1
Bioactives	2003	B1006L2003M06	L8	EOS102054	LV2001693364	MolPort-001-990-055	JCP2022_007823	1
Bioactives	2003	B1006L2003M06	J10	EOS102061	LV2001693332	MolPort-000-391-923	JCP2022_049888	1
Bioactives	2003	B1006L2003M06	F12	EOS102067	LV2001691664	MolPort-000-357-320	JCP2022_011665	1
Bioactives	2003	B1006L2003M06	N12	EOS102071	LV2001693361	MolPort-000-917-664	JCP2022_075751	1
Bioactives	2003	B1006L2003M06	H14	EOS102076	LV2001692231	MolPort-001-493-058	JCP2022_075890	1
Bioactives	2003	B1006L2003M06	J14	EOS102077	LV2001692258	MolPort-001-528-788	JCP2022_031124	1
Bioactives	2003	B1006L2003M06	N14	EOS102079	LV2001691600	MolPort-001-952-623	JCP2022_065016	1
Bioactives	2003	B1006L2003M06	H16	EOS102084	LV2001691670	MolPort-000-927-722	JCP2022_116104	1
Bioactives	2003	B1006L2003M06	J18	EOS102093	LV2001691675	MolPort-006-106-639	JCP2022_049266	0.965517
Bioactives	2003	B1006L2003M06	P18	EOS102096	LV2001691597	MolPort-000-486-880	JCP2022_015378	1
Bioactives	2003	B1006L2003M06	B20	EOS102097	LV2001692316	MolPort-001-631-493	JCP2022_057206	1
Bioactives	2003	B1006L2003M06	H20	EOS102100	LV2001693412	MolPort-000-558-499	JCP2022_100241	1
Bioactives	2003	B1006L2003M06	P20	EOS102104	LV2001691602	MolPort-002-999-395	JCP2022_009232	1
Bioactives	2003	B1006L2003M06	B22	EOS102105	LV2001692245	MolPort-002-085-362	JCP2022_015605	1
Bioactives	2003	B1006L2003M06	F22	EOS102107	LV2001691571	MolPort-001-826-564	JCP2022_013773	1
Bioactives	2003	B1006L2003M06	H22	EOS102108	LV2001691618	MolPort-000-478-161	JCP2022_035308	1
Bioactives	2003	B1006L2003M06	J22	EOS102109	LV2001692277	MolPort-001-029-939	JCP2022_022945	1
Bioactives	2003	B1007L2003M06	A1	EOS102113	LV2001691799	MolPort-001-664-649	JCP2022_099848	1
Bioactives	2003	B1007L2003M06	E1	EOS102115	LV2001691761	MolPort-001-497-861	JCP2022_047555	1
Bioactives	2003	B1007L2003M06	G1	EOS102116	LV2001691759	MolPort-000-322-472	JCP2022_104538	1
Bioactives	2003	B1007L2003M06	K1	EOS102118	LV2001691773	MolPort-007-687-305	JCP2022_051197	1
Bioactives	2003	B1007L2003M06	I3	EOS102125	LV2001692382	MolPort-001-946-071	JCP2022_040017	1
Bioactives	2003	B1007L2003M06	O3	EOS102128	LV2001691717	MolPort-000-733-538	JCP2022_027672	1
Bioactives	2003	B1007L2003M06	A5	EOS102129	LV2001691770	MolPort-002-507-280	JCP2022_097837	1
Bioactives	2003	B1007L2003M06	K5	EOS102134	LV2001692364	MolPort-000-853-168	JCP2022_020242	1
Bioactives	2003	B1007L2003M06	M5	EOS102135	LV2001692380	MolPort-000-366-359	JCP2022_093633	1
Bioactives	2003	B1007L2003M06	O5	EOS102136	LV2001692408	MolPort-000-681-413	JCP2022_029903	1
Bioactives	2003	B1007L2003M06	E7	EOS102139	LV2001692391	MolPort-001-996-441	JCP2022_011616	1
Bioactives	2003	B1007L2003M06	M7	EOS102143	LV2001692367	MolPort-000-881-701	JCP2022_013659	1
Bioactives	2003	B1007L2003M06	O7	EOS102144	LV2001693432	MolPort-000-139-980	JCP2022_029383	1
Bioactives	2003	B1007L2003M06	A9	EOS102145	LV2001699873	MolPort-001-789-556	JCP2022_012028	1
Bioactives	2003	B1007L2003M06	C9	EOS102146	LV2001692425	MolPort-001-738-626	JCP2022_106033	1
Bioactives	2003	B1007L2003M06	I9	EOS102149	LV2001691740	MolPort-000-708-205	JCP2022_106711	1
Bioactives	2003	B1007L2003M06	G11	EOS102156	LV2001692455	MolPort-001-738-622	JCP2022_073308	1
Bioactives	2003	B1007L2003M06	K11	EOS102158	LV2001693509	MolPort-001-944-253	JCP2022_020127	0.979167
Bioactives	2003	B1007L2003M06	M11	EOS102159	LV2001693507	MolPort-002-175-759	JCP2022_003809	1
Bioactives	2003	B1007L2003M06	C13	EOS102162	LV2001693434	MolPort-002-739-517	JCP2022_026593	1
Bioactives	2003	B1007L2003M06	E13	EOS102163	LV2001693445	MolPort-002-507-369	JCP2022_106063	1
Bioactives	2003	B1007L2003M06	I13	EOS102165	LV2001692386	MolPort-003-850-388	JCP2022_017720	0.98
Bioactives	2003	B1007L2003M06	C15	EOS102170	LV2001693438	MolPort-003-824-911	JCP2022_044676	1
Bioactives	2003	B1007L2003M06	G15	EOS102172	LV2001693483	MolPort-000-711-786	JCP2022_075201	1
Bioactives	2003	B1007L2003M06	G17	EOS102180	LV2001691784	MolPort-000-729-247	JCP2022_001458	1
Bioactives	2003	B1007L2003M06	I17	EOS102181	LV2001692403	MolPort-002-707-031	JCP2022_033272	1
Bioactives	2003	B1007L2003M06	K17	EOS102182	LV2001691746	MolPort-002-709-805	JCP2022_098695	1
Bioactives	2003	B1007L2003M06	G19	EOS102188	LV2001692392	MolPort-001-770-255	JCP2022_094022	1
Bioactives	2003	B1007L2003M06	I19	EOS102189	LV2001692402	MolPort-008-322-984	JCP2022_092274	1
Bioactives	2003	B1007L2003M06	O19	EOS102192	LV2001692358	MolPort-002-317-350	JCP2022_094022	1
Bioactives	2003	B1007L2003M06	A21	EOS102193	LV2001693538	MolPort-003-850-893	JCP2022_090016	1
Bioactives	2003	B1007L2003M06	E21	EOS102195	LV2001692372	MolPort-000-709-118	JCP2022_089968	1
Bioactives	2003	B1007L2003M06	A2	EOS102201	LV2001693543	MolPort-046-684-073	JCP2022_004898	1
Bioactives	2003	B1007L2003M06	G2	EOS102204	LV2001692545	MolPort-000-729-170	JCP2022_050775	1
Bioactives	2003	B1007L2003M06	K2	EOS102206	LV2001692560	MolPort-003-849-363	JCP2022_084364	1
Bioactives	2003	B1007L2003M06	G4	EOS102212	LV2001692505	MolPort-001-779-815	JCP2022_099115	1
Bioactives	2003	B1007L2003M06	A6	EOS102217	LV2001693614	MolPort-001-914-774	JCP2022_006270	1
Bioactives	2003	B1007L2003M06	I6	EOS102221	LV2001693619	MolPort-005-934-219	JCP2022_007934	1
Bioactives	2003	B1007L2003M06	M6	EOS102223	LV2001692507	MolPort-000-851-857	JCP2022_071774	1
Bioactives	2003	B1007L2003M06	E8	EOS102227	LV2001692480	MolPort-001-846-229	JCP2022_079285	1
Bioactives	2003	B1007L2003M06	I8	EOS102229	LV2001692492	MolPort-001-016-024	JCP2022_081694	1
Bioactives	2003	B1007L2003M06	I10	EOS102237	LV2001693625	MolPort-002-507-310	JCP2022_033535	1
Bioactives	2003	B1007L2003M06	A12	EOS102241	LV2001693613	MolPort-003-666-853	JCP2022_015087	0.984375
Bioactives	2003	B1007L2003M06	M12	EOS102247	LV2001693650	MolPort-001-549-833	JCP2022_055878	1
Bioactives	2003	B1007L2003M06	A14	EOS102249	LV2001691930	MolPort-001-964-927	JCP2022_043835	1
Bioactives	2003	B1007L2003M06	C14	EOS102250	LV2001691933	MolPort-001-941-030	JCP2022_103829	1
Bioactives	2003	B1007L2003M06	E14	EOS102251	LV2001693649	MolPort-001-641-058	JCP2022_082417	1
Bioactives	2003	B1007L2003M06	G14	EOS102252	LV2001693598	MolPort-000-474-039	JCP2022_100875	1
Bioactives	2003	B1007L2003M06	I14	EOS102253	LV2001693627	MolPort-001-641-000	JCP2022_097094	1
Bioactives	2003	B1007L2003M06	G16	EOS102260	LV2001691891	MolPort-001-541-502	JCP2022_029184	1
Bioactives	2003	B1007L2003M06	I16	EOS102261	LV2001693648	MolPort-001-613-309	JCP2022_028660	1
Bioactives	2003	B1007L2003M06	K16	EOS102262	LV2001693645	MolPort-001-491-609	JCP2022_084162	1
Bioactives	2003	B1007L2003M06	A18	EOS102265	LV2001693647	MolPort-000-468-677	JCP2022_000626	1
Bioactives	2003	B1007L2003M06	A20	EOS102273	LV2001691920	MolPort-000-819-654	JCP2022_057423	1
Bioactives	2003	B1007L2003M06	E20	EOS102275	LV2001691926	MolPort-001-618-911	JCP2022_037126	1
Bioactives	2003	B1007L2003M06	O20	EOS102280	LV2001692488	MolPort-006-373-208	JCP2022_075851	1
Bioactives	2003	B1007L2003M06	C22	EOS102282	LV2001691862	MolPort-000-731-111	JCP2022_028127	1
Bioactives	2003	B1007L2003M06	I22	EOS102285	LV2001691907	MolPort-003-666-501	JCP2022_075685	0.971429
Bioactives	2003	B1007L2003M06	H1	EOS102292	LV2001692098	MolPort-003-666-578	JCP2022_067887	1
Bioactives	2003	B1007L2003M06	J1	EOS102293	LV2001692647	MolPort-003-666-359	JCP2022_100673	0.96
Bioactives	2003	B1007L2003M06	D3	EOS102298	LV2001692080	MolPort-002-052-009	JCP2022_036097	0.952381
Bioactives	2003	B1007L2003M06	J3	EOS102301	LV2001692117	MolPort-003-846-985	JCP2022_091909	1
Bioactives	2003	B1007L2003M06	B5	EOS102305	LV2001692081	MolPort-000-724-273	JCP2022_032295	1
Bioactives	2003	B1007L2003M06	D5	EOS102306	LV2001692029	MolPort-000-883-091	JCP2022_112292	1
Bioactives	2003	B1007L2003M06	F5	EOS102307	LV2001692577	MolPort-002-516-459	JCP2022_095655	1
Bioactives	2003	B1007L2003M06	L5	EOS102310	LV2001692074	MolPort-001-783-069	JCP2022_079330	1
Bioactives	2003	B1007L2003M06	P7	EOS102320	LV2001699878	MolPort-000-679-684	JCP2022_023628	1
Bioactives	2003	B1007L2003M06	F9	EOS102323	LV2001693729	MolPort-000-563-821	JCP2022_099531	1
Bioactives	2003	B1007L2003M06	N9	EOS102327	LV2001692027	MolPort-009-194-127	JCP2022_018730	1
Bioactives	2003	B1007L2003M06	P9	EOS102328	LV2001693756	MolPort-006-169-284	JCP2022_004004	1
Bioactives	2003	B1007L2003M06	B11	EOS102329	LV2001692584	MolPort-000-725-926	JCP2022_046375	1
Bioactives	2003	B1007L2003M06	N11	EOS102335	LV2001692597	MolPort-002-370-718	JCP2022_089823	1
Bioactives	2003	B1007L2003M06	F13	EOS102339	LV2001692582	MolPort-044-754-091	JCP2022_011849	1
Bioactives	2003	B1007L2003M06	P13	EOS102344	LV2001693688	MolPort-000-151-528	JCP2022_030216	1
Bioactives	2003	B1007L2003M06	D15	EOS102346	LV2001692001	MolPort-006-169-612	JCP2022_100061	1
Bioactives	2003	B1007L2003M06	H15	EOS102348	LV2001693674	MolPort-003-939-183	JCP2022_026508	1
Bioactives	2003	B1007L2003M06	L15	EOS102350	LV2001693669	MolPort-001-792-213	JCP2022_007211	1
Bioactives	2003	B1007L2003M06	F17	EOS102355	LV2001693721	MolPort-000-145-737	JCP2022_034352	1
Bioactives	2003	B1007L2003M06	P17	EOS102360	LV2001692078	MolPort-003-930-624	JCP2022_061397	1
Bioactives	2003	B1007L2003M06	D19	EOS102362	LV2001693689	MolPort-002-008-933	JCP2022_052881	1
Bioactives	2003	B1007L2003M06	F19	EOS102363	LV2001692017	MolPort-046-701-326	JCP2022_104888	0.964286
Bioactives	2003	B1007L2003M06	H19	EOS102364	LV2001692569	MolPort-003-928-498	JCP2022_002929	0.96
Bioactives	2003	B1007L2003M06	N19	EOS102367	LV2001692609	MolPort-002-918-958	JCP2022_075930	1
Bioactives	2003	B1007L2003M06	J21	EOS102373	LV2001699867	MolPort-001-799-885	JCP2022_095474	1
Bioactives	2003	B1007L2003M06	N21	EOS102375	LV2001693662	MolPort-003-845-579	JCP2022_008105	1
Bioactives	2003	B1007L2003M06	H2	EOS102380	LV2001692212	MolPort-003-939-473	JCP2022_094166	1
Bioactives	2003	B1007L2003M06	D4	EOS102386	LV2001692731	MolPort-001-886-762	JCP2022_101325	1
Bioactives	2003	B1007L2003M06	J8	EOS102405	LV2001692706	MolPort-003-983-655	JCP2022_009876	0.966667
Bioactives	2003	B1007L2003M06	B14	EOS102425	LV2001693796	MolPort-001-729-541	JCP2022_044488	1
Bioactives	2003	B1007L2003M06	D14	EOS102426	LV2001692711	MolPort-003-028-594	JCP2022_102717	1
Bioactives	2003	B1007L2003M06	D16	EOS102434	LV2001692125	MolPort-009-199-495	JCP2022_030096	1
Bioactives	2003	B1007L2003M06	N16	EOS102439	LV2001692222	MolPort-002-893-280	JCP2022_011004	1
Bioactives	2003	B1007L2003M06	F18	EOS102443	LV2001692750	MolPort-019-992-336	JCP2022_072109	1
Bioactives	2003	B1007L2003M06	B20	EOS102449	LV2001693833	MolPort-006-069-427	JCP2022_034534	0.964286
Bioactives	2003	B1007L2003M06	H20	EOS102452	LV2001692682	MolPort-003-666-600	JCP2022_089948	1
Bioactives	2003	B1007L2003M06	N20	EOS102455	LV2001692689	MolPort-029-996-112	JCP2022_042691	1
Bioactives	2003	B1007L2003M06	N22	EOS102463	LV2001693802	MolPort-003-844-702	JCP2022_110741	1
Bioactives	2003	B1007L2003M06	P22	EOS102464	LV2001693697	MolPort-046-684-134	JCP2022_059432	1
