# Supplementary material for: Morphological profiling data resource enables prediction of chemical compound properties
Source: iScience. 2025 Apr 16;28(5):112445. doi: 10.1016/j.isci.2025.112445 (PMC12084007; doi:10.1016/j.isci.2025.112445)
Supplement: Table S4. Result of feature reduction of each dataset. Number of features before and after feature reduction [file mmc5.xlsx]

## Sheet: Sheet1
Site	Cell line	Total features	Reduced features
FMP	U-2 OS	2977	738
FMP	Hep G2	2977	654
IMTM	Hep G2	2977	630
MEDINA	Hep G2	2977	575
USC	Hep G2	2977	627
