# Supplementary material for: Morphological profiling data resource enables prediction of chemical compound properties
Source: iScience. 2025 Apr 16;28(5):112445. doi: 10.1016/j.isci.2025.112445 (PMC12084007; doi:10.1016/j.isci.2025.112445)
Supplement: Table S5. Pairing compounds across Hep G2 and U-2 OS. Compound IDs and Probes & Drugs information of compounds that pair across the two tested cell lines [file mmc6.xlsx]

## Sheet: 2025-01-22_EOS_Pairing_Compouds
pdid	name	target_name	gene_name	target_type	moa	human	activity_biochemical	activity_cell	probe	GTOPDB [LEVEL 1]	GTOPDB [LEVEL 2]	GTOPDB [LEVEL 3]	GTOPDB [LEVEL 4]	GTOPDB [LEVEL 5]	GTOPDB [LEVEL 6]	ChEMBL [LEVEL 1]	ChEMBL [LEVEL 2]	ChEMBL [LEVEL 3]	ChEMBL [LEVEL 4]	ChEMBL [LEVEL 5]	ChEMBL [LEVEL 6]	Reactome [LEVEL 1]	Reactome [LEVEL 2]	Reactome [LEVEL 3]	Reactome [LEVEL 4]	Reactome [LEVEL 5]	Reactome [LEVEL 6]	Reactome [LEVEL 7]	Reactome [LEVEL 8]	Reactome [LEVEL 9]
PD000018	UNC0642	Histamine H3 receptor	HRH3	single protein		1	7.35		0	Membrane receptor	Family A G protein-coupled receptor	Small molecule receptor (family A GPCR)	Monoamine receptor	Histamine receptor		Receptors	G protein-coupled receptors	Histamine receptors				Signal Transduction	Signaling by GPCR	GPCR ligand binding	Class A/1 (Rhodopsin-like receptors)	Amine ligand-binding receptors	Histamine receptors
PD000018	UNC0642	Histone-lysine N-methyltransferase EHMT2	EHMT2	single protein	inhibitor	1	8.6	6.96	1	Epigenetic regulator	Writer	Protein methyltransferase				Enzymes	Chromatin modifying enzymes	2.1.1.43 Histone methyltransferases (HMTs)				Gene expression (Transcription)	RNA Polymerase II Transcription	Generic Transcription Pathway	Transcriptional Regulation by TP53	Regulation of TP53 Activity	Regulation of TP53 Activity through Methylation
PD000018	UNC0642	Histone-lysine N-methyltransferase EHMT1	EHMT1	single protein	inhibitor	1	8.6		1	Epigenetic regulator	Writer	Protein methyltransferase				Enzymes	Chromatin modifying enzymes	2.1.1.43 Histone methyltransferases (HMTs)				Gene expression (Transcription)	RNA Polymerase II Transcription	Generic Transcription Pathway	Transcriptional Regulation by TP53	Regulation of TP53 Activity	Regulation of TP53 Activity through Methylation
PD000018	UNC0642	Alpha-1D adrenergic receptor	ADRA1D	single protein		1	5.35		0	Membrane receptor	Family A G protein-coupled receptor	Small molecule receptor (family A GPCR)	Monoamine receptor	Adrenergic receptor		Receptors	G protein-coupled receptors	Adrenoceptors				Signal Transduction	Signaling by GPCR	GPCR ligand binding	Class A/1 (Rhodopsin-like receptors)	Amine ligand-binding receptors	Adrenoceptors
PD000019	UNC1999	Histone-lysine N-methyltransferase EZH2	EZH2	single protein	inhibitor	1	8.7	6.91	1	Epigenetic regulator	Writer	Protein methyltransferase				Enzymes	Chromatin modifying enzymes	2.1.1.43 Histone methyltransferases (HMTs)				Signal Transduction	Intracellular signaling by second messengers	PIP3 activates AKT signaling	PTEN Regulation	Regulation of PTEN gene transcription
PD000019	UNC1999	Histone-lysine N-methyltransferase EZH1	EZH1	single protein		1	7.35		1	Epigenetic regulator	Writer	Protein methyltransferase				Enzymes	Chromatin modifying enzymes	2.1.1.43 Histone methyltransferases (HMTs)
PD000215	TIRATRICOL	Thyroid hormone receptor alpha	THRA	single protein	agonist	1	9.85		0	Transcription factor	Nuclear receptor	Nuclear hormone receptor subfamily 1	Nuclear hormone receptor subfamily 1 group A	Nuclear hormone receptor subfamily 1 group A member 1		Receptors	Nuclear hormone receptors	1A. Thyroid hormone receptors				Metabolism of proteins	Post-translational protein modification	SUMOylation	SUMO E3 ligases SUMOylate target proteins	SUMOylation of intracellular receptors
PD000215	TIRATRICOL	Thyroid hormone receptor beta	THRB	single protein	agonist	1	10.7		0	Transcription factor	Nuclear receptor	Nuclear hormone receptor subfamily 1	Nuclear hormone receptor subfamily 1 group A	Nuclear hormone receptor subfamily 1 group A member 2		Receptors	Nuclear hormone receptors	1A. Thyroid hormone receptors				Metabolism of proteins	Post-translational protein modification	SUMOylation	SUMO E3 ligases SUMOylate target proteins	SUMOylation of intracellular receptors
PD000215	TIRATRICOL	Prelamin-A/C	LMNA	single protein		1	4.8		0	Other nuclear protein												Cell Cycle	Cell Cycle, Mitotic	M Phase	Mitotic Metaphase and Anaphase	Mitotic Anaphase	Nuclear Envelope (NE) Reassembly	Initiation of Nuclear Envelope (NE) Reformation
PD000215	TIRATRICOL	Hypoxia-inducible factor 1-alpha	HIF1A	single protein		1	5.2		0	Transcription factor												Cellular responses to stimuli	Cellular responses to stress	Cellular response to hypoxia	Oxygen-dependent proline hydroxylation of Hypoxia-inducible Factor Alpha
PD000215	TIRATRICOL	Retinoic acid receptor RXR-alpha	RXRA	single protein		1	5.88	4.92	0	Transcription factor	Nuclear receptor	Nuclear hormone receptor subfamily 2	Nuclear hormone receptor subfamily 2 group B	Nuclear hormone receptor subfamily 2 group B member 1		Receptors	Nuclear hormone receptors	2B. Retinoid X receptors				Metabolism	Metabolism of lipids	Metabolism of steroids	Bile acid and bile salt metabolism	Synthesis of bile acids and bile salts	Synthesis of bile acids and bile salts via 27-hydroxycholesterol
PD000215	TIRATRICOL	Peroxisome proliferator-activated receptor gamma	PPARG	single protein		1	6.7	6.43	0	Transcription factor	Nuclear receptor	Nuclear hormone receptor subfamily 1	Nuclear hormone receptor subfamily 1 group C	Nuclear hormone receptor subfamily 1 group C member 3		Receptors	Nuclear hormone receptors	1C. Peroxisome proliferator-activated receptors				Gene expression (Transcription)	RNA Polymerase II Transcription	Generic Transcription Pathway	Transcriptional Regulation by MECP2	MECP2 regulates transcription factors
PD000215	TIRATRICOL	Proliferating cell nuclear antigen	PCNA	single protein		1	4.6		0	Other nuclear protein												Cell Cycle	Chromosome Maintenance	Telomere Maintenance	Extension of Telomeres	Telomere C-strand (Lagging Strand) Synthesis	Processive synthesis on the C-strand of the telomere	Removal of the Flap Intermediate from the C-strand
PD000215	TIRATRICOL	Cytochrome P450 2C9	CYP2C9	single protein		1	5.3		0	Enzyme	Cytochrome P450	Cytochrome P450 family 2	Cytochrome P450 family 2C	Cytochrome P450 2C9		Enzymes	Cytochrome P450	CYP2 family: drug metabolising subset				Metabolism	Biological oxidations	Phase I - Functionalization of compounds	Cytochrome P450 - arranged by substrate type	Xenobiotics	CYP2E1 reactions
PD000215	TIRATRICOL	3-hydroxyacyl-CoA dehydrogenase type-2	HSD17B10	single protein		1	4.95		0	Enzyme	Oxidoreductase											Metabolism	Metabolism of amino acids and derivatives	Branched-chain amino acid catabolism
PD000215	TIRATRICOL	Cytochrome P450 1A2	CYP1A2	single protein		1	4.9		0	Enzyme	Cytochrome P450	Cytochrome P450 family 1	Cytochrome P450 family 1A	Cytochrome P450 1A1		Enzymes	Cytochrome P450	CYP1 family				Metabolism	Biological oxidations	Phase I - Functionalization of compounds	Cytochrome P450 - arranged by substrate type	Xenobiotics	Aromatic amines can be N-hydroxylated or N-dealkylated by CYP1A2
PD000215	TIRATRICOL	15-hydroxyprostaglandin dehydrogenase [NAD(+)]	HPGD	single protein		1	4.8		0	Enzyme						Enzymes	Eicosanoid turnover	Prostaglandin synthases				Metabolism	Metabolism of lipids	Biosynthesis of specialized proresolving mediators (SPMs)	Biosynthesis of DHA-derived SPMs	Biosynthesis of D-series resolvins
PD000215	TIRATRICOL	DNA polymerase beta	POLB	single protein		1	4.1		0	Enzyme												DNA Repair	Base Excision Repair	Resolution of Abasic Sites (AP sites)	Resolution of AP sites via the multiple-nucleotide patch replacement pathway	PCNA-Dependent Long Patch Base Excision Repair
PD000215	TIRATRICOL	Survival motor neuron protein	SMN1	single protein		1	4.7		0	Epigenetic regulator	Reader	Methyl-lysine/arginine binding protein	Tudor domain									Disease	Infectious disease	SARS-CoV Infections	SARS-CoV-2 Infection	SARS-CoV-2-host interactions	SARS-CoV-2 modulates host translation machinery
PD000215	TIRATRICOL	Solute carrier organic anion transporter family member 1C1	SLCO1C1	single protein		1		5.67	0	Transporter	Electrochemical transporter	SLC superfamily of solute carriers	SLC21/SLCO family of organic anion transporting polypeptides			Transporters	SLC superfamily of solute carriers	SLCO family of organic anion transporting polypeptides				Transport of small molecules	SLC-mediated transmembrane transport	Transport of vitamins, nucleosides, and related molecules	Transport of organic anions
PD000215	TIRATRICOL	Hepatic sodium/bile acid cotransporter	SLC10A1	single protein		1		5.16	0	Transporter	Electrochemical transporter	SLC superfamily of solute carriers	SLC10 family of sodium-bile acid co-transporters			Transporters	SLC superfamily of solute carriers	SLC10 family of sodium-bile acid co-transporters				Metabolism	Metabolism of lipids	Metabolism of steroids	Bile acid and bile salt metabolism	Recycling of bile acids and salts
PD000215	TIRATRICOL	Androgen receptor	AR	single protein		1		4.46	0	Transcription factor	Nuclear receptor	Nuclear hormone receptor subfamily 3	Nuclear hormone receptor subfamily 3 group C	Nuclear hormone receptor subfamily 3 group C member 4		Receptors	Nuclear hormone receptors	Steroid hormone receptors	3C. 3-Ketosteroid receptors			Gene expression (Transcription)	RNA Polymerase II Transcription	Generic Transcription Pathway	Transcriptional regulation by RUNX2	RUNX2 regulates bone development	RUNX2 regulates osteoblast differentiation
PD000234	Etamivan	Cytochrome P450 1A2	CYP1A2	single protein		1	4.9		0	Enzyme	Cytochrome P450	Cytochrome P450 family 1	Cytochrome P450 family 1A	Cytochrome P450 1A1		Enzymes	Cytochrome P450	CYP1 family				Metabolism	Biological oxidations	Phase I - Functionalization of compounds	Cytochrome P450 - arranged by substrate type	Xenobiotics	Aromatic amines can be N-hydroxylated or N-dealkylated by CYP1A2
PD000234	Etamivan	RecQ-like DNA helicase BLM	BLM	single protein		1	9		0	Enzyme												DNA Repair	DNA Double-Strand Break Repair	Homology Directed Repair	HDR through Homologous Recombination (HRR) or Single Strand Annealing (SSA)	HDR through Homologous Recombination (HRR)	Homologous DNA Pairing and Strand Exchange	Presynaptic phase of homologous DNA pairing and strand exchange
PD000697	ARIPIPRAZOLE	Muscarinic acetylcholine receptor M4	CHRM4	single protein		1	5.82		0	Membrane receptor	Family A G protein-coupled receptor	Small molecule receptor (family A GPCR)	Monoamine receptor	Acetylcholine receptor		Receptors	G protein-coupled receptors	Acetylcholine receptors (muscarinic)				Signal Transduction	Signaling by GPCR	GPCR ligand binding	Class A/1 (Rhodopsin-like receptors)	Amine ligand-binding receptors	Muscarinic acetylcholine receptors
PD000697	ARIPIPRAZOLE	Microtubule-associated protein tau	MAPT	single protein		1	4.95		0	Other cytosolic protein												Neuronal System	Transmission across Chemical Synapses	Neurotransmitter receptors and postsynaptic signal transmission	Activation of NMDA receptors and postsynaptic events	Post NMDA receptor activation events	Activation of AMPK downstream of NMDARs
PD000697	ARIPIPRAZOLE	Muscarinic acetylcholine receptor M5	CHRM5	single protein		1	5.63		0	Membrane receptor	Family A G protein-coupled receptor	Small molecule receptor (family A GPCR)	Monoamine receptor	Acetylcholine receptor		Receptors	G protein-coupled receptors	Acetylcholine receptors (muscarinic)				Signal Transduction	Signaling by GPCR	GPCR ligand binding	Class A/1 (Rhodopsin-like receptors)	Amine ligand-binding receptors	Muscarinic acetylcholine receptors
PD000697	ARIPIPRAZOLE	D(4) dopamine receptor	DRD4	single protein	partial agonist;antagonist	1	6.29	7.04	0	Membrane receptor	Family A G protein-coupled receptor	Small molecule receptor (family A GPCR)	Monoamine receptor	Dopamine receptor		Receptors	G protein-coupled receptors	Dopamine receptors				Signal Transduction	Signaling by GPCR	GPCR ligand binding	Class A/1 (Rhodopsin-like receptors)	Amine ligand-binding receptors	Dopamine receptors
PD000697	ARIPIPRAZOLE	5-hydroxytryptamine receptor 1A	HTR1A	single protein	partial agonist	1	8.2	8.12	0	Membrane receptor	Family A G protein-coupled receptor	Small molecule receptor (family A GPCR)	Monoamine receptor	Serotonin receptor		Receptors	G protein-coupled receptors	5-Hydroxytryptamine receptors				Signal Transduction	Signaling by GPCR	GPCR ligand binding	Class A/1 (Rhodopsin-like receptors)	Amine ligand-binding receptors	Serotonin receptors
PD000697	ARIPIPRAZOLE	5-hydroxytryptamine receptor 2A	HTR2A	single protein	antagonist;partial agonist	1	7.8	8.06	0	Membrane receptor	Family A G protein-coupled receptor	Small molecule receptor (family A GPCR)	Monoamine receptor	Serotonin receptor		Receptors	G protein-coupled receptors	5-Hydroxytryptamine receptors				Signal Transduction	Signaling by GPCR	GPCR ligand binding	Class A/1 (Rhodopsin-like receptors)	Amine ligand-binding receptors	Serotonin receptors
PD000697	ARIPIPRAZOLE	5-hydroxytryptamine receptor 2C	HTR2C	single protein	antagonist;partial agonist	1	7.6	7.3	0	Membrane receptor	Family A G protein-coupled receptor	Small molecule receptor (family A GPCR)	Monoamine receptor	Serotonin receptor		Receptors	G protein-coupled receptors	5-Hydroxytryptamine receptors				Signal Transduction	Signaling by GPCR	GPCR ligand binding	Class A/1 (Rhodopsin-like receptors)	Amine ligand-binding receptors	Serotonin receptors
PD000697	ARIPIPRAZOLE	D(1B) dopamine receptor	DRD5	single protein	partial agonist;antagonist	1	5.98	5.8	0	Membrane receptor	Family A G protein-coupled receptor	Small molecule receptor (family A GPCR)	Monoamine receptor	Dopamine receptor		Receptors	G protein-coupled receptors	Dopamine receptors				Signal Transduction	Signaling by GPCR	GPCR ligand binding	Class A/1 (Rhodopsin-like receptors)	Amine ligand-binding receptors	Dopamine receptors
PD000697	ARIPIPRAZOLE	5-hydroxytryptamine receptor 3A	HTR3A	single protein	antagonist	1	6		0	Ion channel	Ligand-gated ion channel	5HT3 receptor				Ion channels	Ligand-gated ion channels	5-HT<sub>3</sub> receptors				Neuronal System	Transmission across Chemical Synapses	Neurotransmitter receptors and postsynaptic signal transmission
PD000697	ARIPIPRAZOLE	Sodium-dependent serotonin transporter	SLC6A4	single protein	modulator	1	6.3	6.74	0	Transporter	Electrochemical transporter	SLC superfamily of solute carriers	SLC06 neurotransmitter transporter family			Transporters	SLC superfamily of solute carriers	SLC6 neurotransmitter transporter family	Monoamine transporter subfamily			Neuronal System	Transmission across Chemical Synapses	Neurotransmitter clearance	Serotonin clearance from the synaptic cleft
PD000697	ARIPIPRAZOLE	Histamine H1 receptor	HRH1	single protein	antagonist	1	7.5	7.6	0	Membrane receptor	Family A G protein-coupled receptor	Small molecule receptor (family A GPCR)	Monoamine receptor	Histamine receptor		Receptors	G protein-coupled receptors	Histamine receptors				Signal Transduction	Signaling by GPCR	GPCR ligand binding	Class A/1 (Rhodopsin-like receptors)	Amine ligand-binding receptors	Histamine receptors
PD000697	ARIPIPRAZOLE	D(2) dopamine receptor	DRD2	single protein	antagonist;partial agonist	1	8.26	8.4	0	Membrane receptor	Family A G protein-coupled receptor	Small molecule receptor (family A GPCR)	Monoamine receptor	Dopamine receptor		Receptors	G protein-coupled receptors	Dopamine receptors				Signal Transduction	Signaling by GPCR	GPCR ligand binding	Class A/1 (Rhodopsin-like receptors)	Amine ligand-binding receptors	Dopamine receptors
PD000697	ARIPIPRAZOLE	Nuclear receptor ROR-gamma	RORC	single protein		0	6.15		0	Transcription factor	Nuclear receptor	Nuclear hormone receptor subfamily 1	Nuclear hormone receptor subfamily 1 group F	Nuclear hormone receptor subfamily 1 group F member 3		Receptors	Nuclear hormone receptors	1F. Retinoic acid-related orphans				Gene expression (Transcription)	RNA Polymerase II Transcription	Generic Transcription Pathway	Transcriptional regulation by RUNX3	RUNX3 Regulates Immune Response and Cell Migration
PD000697	ARIPIPRAZOLE	D(1A) dopamine receptor	DRD1	single protein	partial agonist;antagonist	1	6	6.51	0	Membrane receptor	Family A G protein-coupled receptor	Small molecule receptor (family A GPCR)	Monoamine receptor	Dopamine receptor		Receptors	G protein-coupled receptors	Dopamine receptors				Signal Transduction	Signaling by GPCR	GPCR ligand binding	Class A/1 (Rhodopsin-like receptors)	Amine ligand-binding receptors	Dopamine receptors
PD000697	ARIPIPRAZOLE	D(3) dopamine receptor	DRD3	single protein	partial agonist;antagonist	1	8.01	8.43	0	Membrane receptor	Family A G protein-coupled receptor	Small molecule receptor (family A GPCR)	Monoamine receptor	Dopamine receptor		Receptors	G protein-coupled receptors	Dopamine receptors				Signal Transduction	Signaling by GPCR	GPCR ligand binding	Class A/1 (Rhodopsin-like receptors)	Amine ligand-binding receptors	Dopamine receptors
PD000697	ARIPIPRAZOLE	Neuropeptide S receptor	NPSR1	single protein		1	4.9		0	Membrane receptor	Family A G protein-coupled receptor	Peptide receptor (family A GPCR)	Short peptide receptor (family A GPCR)	Neuropeptide receptor		Receptors	G protein-coupled receptors	Neuropeptide S receptor				Signal Transduction	Signaling by GPCR	GPCR ligand binding	Class A/1 (Rhodopsin-like receptors)	Peptide ligand-binding receptors
PD000697	ARIPIPRAZOLE	Alpha-1A adrenergic receptor	ADRA1A	single protein	antagonist	1	6.88		0	Membrane receptor	Family A G protein-coupled receptor	Small molecule receptor (family A GPCR)	Monoamine receptor	Adrenergic receptor		Receptors	G protein-coupled receptors	Adrenoceptors				Signal Transduction	Signaling by GPCR	GPCR ligand binding	Class A/1 (Rhodopsin-like receptors)	Amine ligand-binding receptors	Adrenoceptors
PD000697	ARIPIPRAZOLE	Menin/Histone-lysine N-methyltransferase MLL	KMT2A,MEN1	protein-protein interaction		1	4.85		0	Epigenetic regulator	Reader	Bromodomain
PD000697	ARIPIPRAZOLE	1,3-beta-glucan synthase component GSC2	GSC2	single protein		0	5.41		0	Enzyme	Transferase
PD000697	ARIPIPRAZOLE	Potassium voltage-gated channel subfamily H member 2	KCNH2	single protein		1	6.05	6.02	0	Ion channel	Voltage-gated ion channel	Potassium channels	Voltage-gated potassium channel			Ion channels	Voltage-gated ion channels	Potassium channels	Voltage-gated potassium channels (K<sub>v</sub>)			Muscle contraction	Cardiac conduction	Phase 3 - rapid repolarisation
PD000697	ARIPIPRAZOLE	Sodium-dependent dopamine transporter	SLC6A3	single protein	modulator	1	5.49		0	Transporter	Electrochemical transporter	SLC superfamily of solute carriers	SLC06 neurotransmitter transporter family			Transporters	SLC superfamily of solute carriers	SLC6 neurotransmitter transporter family	Monoamine transporter subfamily			Disease	Disorders of transmembrane transporters	SLC transporter disorders	Defective SLC6A3 causes Parkinsonism-dystonia infantile (PKDYS)
PD000697	ARIPIPRAZOLE	5-hydroxytryptamine receptor 2B	HTR2B	single protein	inverse agonist	1	8.85	9.17	0	Membrane receptor	Family A G protein-coupled receptor	Small molecule receptor (family A GPCR)	Monoamine receptor	Serotonin receptor		Receptors	G protein-coupled receptors	5-Hydroxytryptamine receptors				Signal Transduction	Signaling by GPCR	GPCR ligand binding	Class A/1 (Rhodopsin-like receptors)	Amine ligand-binding receptors	Serotonin receptors
PD000697	ARIPIPRAZOLE	5-hydroxytryptamine receptor 1E	HTR1E	single protein	antagonist	1	5.1		0	Membrane receptor	Family A G protein-coupled receptor	Small molecule receptor (family A GPCR)	Monoamine receptor	Serotonin receptor		Receptors	G protein-coupled receptors	5-Hydroxytryptamine receptors				Signal Transduction	Signaling by GPCR	GPCR ligand binding	Class A/1 (Rhodopsin-like receptors)	Amine ligand-binding receptors	Serotonin receptors
PD000697	ARIPIPRAZOLE	Histamine H3 receptor	HRH3	single protein		1	5.63		0	Membrane receptor	Family A G protein-coupled receptor	Small molecule receptor (family A GPCR)	Monoamine receptor	Histamine receptor		Receptors	G protein-coupled receptors	Histamine receptors				Signal Transduction	Signaling by GPCR	GPCR ligand binding	Class A/1 (Rhodopsin-like receptors)	Amine ligand-binding receptors	Histamine receptors
PD000697	ARIPIPRAZOLE	5-hydroxytryptamine receptor 6	HTR6	single protein	antagonist	1	6.5	6.7	0	Membrane receptor	Family A G protein-coupled receptor	Small molecule receptor (family A GPCR)	Monoamine receptor	Serotonin receptor		Receptors	G protein-coupled receptors	5-Hydroxytryptamine receptors				Signal Transduction	Signaling by GPCR	GPCR ligand binding	Class A/1 (Rhodopsin-like receptors)	Amine ligand-binding receptors	Serotonin receptors
PD000697	ARIPIPRAZOLE	Alpha-2A adrenergic receptor	ADRA2A	single protein	antagonist	1	7		0	Membrane receptor	Family A G protein-coupled receptor	Small molecule receptor (family A GPCR)	Monoamine receptor	Adrenergic receptor		Receptors	G protein-coupled receptors	Adrenoceptors				Signal Transduction	Signaling by GPCR	GPCR ligand binding	Class A/1 (Rhodopsin-like receptors)	Amine ligand-binding receptors	Adrenoceptors
PD000697	ARIPIPRAZOLE	Alpha-2B adrenergic receptor	ADRA2B	single protein	antagonist	1	6		0	Membrane receptor	Family A G protein-coupled receptor	Small molecule receptor (family A GPCR)	Monoamine receptor	Adrenergic receptor		Receptors	G protein-coupled receptors	Adrenoceptors				Signal Transduction	Signaling by GPCR	GPCR ligand binding	Class A/1 (Rhodopsin-like receptors)	Amine ligand-binding receptors	Adrenoceptors
PD000697	ARIPIPRAZOLE	Alpha-1B adrenergic receptor	ADRA1B	single protein	antagonist	1	7		0	Membrane receptor	Family A G protein-coupled receptor	Small molecule receptor (family A GPCR)	Monoamine receptor	Adrenergic receptor		Receptors	G protein-coupled receptors	Adrenoceptors				Signal Transduction	Signaling by GPCR	GPCR ligand binding	Class A/1 (Rhodopsin-like receptors)	Amine ligand-binding receptors	Adrenoceptors
PD000697	ARIPIPRAZOLE	5-hydroxytryptamine receptor 7	HTR7	single protein	antagonist;partial agonist	1	7.92	7.47	0	Membrane receptor	Family A G protein-coupled receptor	Small molecule receptor (family A GPCR)	Monoamine receptor	Serotonin receptor		Receptors	G protein-coupled receptors	5-Hydroxytryptamine receptors				Signal Transduction	Signaling by GPCR	GPCR ligand binding	Class A/1 (Rhodopsin-like receptors)	Amine ligand-binding receptors	Serotonin receptors
PD000697	ARIPIPRAZOLE	Lysosomal alpha-glucosidase	GAA	single protein		1	5.75		0	Enzyme	Hydrolase					Enzymes	3.2.1.- Glycosidases					Disease	Diseases of metabolism	Diseases of carbohydrate metabolism	Glycogen storage diseases	Glycogen storage disease type II (GAA)
PD000697	ARIPIPRAZOLE	Adrenergic receptor alpha-1	ADRA1A,ADRA1B,ADRA1D	protein family		1	7.24		0	Membrane receptor	Family A G protein-coupled receptor	Small molecule receptor (family A GPCR)	Monoamine receptor	Adrenergic receptor
PD000697	ARIPIPRAZOLE	5-hydroxytryptamine receptor 1B	HTR1B	single protein	agonist;antagonist	1	6.1		0	Membrane receptor	Family A G protein-coupled receptor	Small molecule receptor (family A GPCR)	Monoamine receptor	Serotonin receptor		Receptors	G protein-coupled receptors	5-Hydroxytryptamine receptors				Signal Transduction	Signaling by GPCR	GPCR ligand binding	Class A/1 (Rhodopsin-like receptors)	Amine ligand-binding receptors	Serotonin receptors
PD000697	ARIPIPRAZOLE	Muscarinic acetylcholine receptor M2	CHRM2	single protein		1	5.45		0	Membrane receptor	Family A G protein-coupled receptor	Small molecule receptor (family A GPCR)	Monoamine receptor	Acetylcholine receptor		Receptors	G protein-coupled receptors	Acetylcholine receptors (muscarinic)				Signal Transduction	Signaling by GPCR	GPCR ligand binding	Class A/1 (Rhodopsin-like receptors)	Amine ligand-binding receptors	Muscarinic acetylcholine receptors
PD000697	ARIPIPRAZOLE	5-hydroxytryptamine receptor 5A	HTR5A	single protein		1	6		0	Membrane receptor	Family A G protein-coupled receptor	Small molecule receptor (family A GPCR)	Monoamine receptor	Serotonin receptor		Receptors	G protein-coupled receptors	5-Hydroxytryptamine receptors				Signal Transduction	Signaling by GPCR	GPCR ligand binding	Class A/1 (Rhodopsin-like receptors)	Amine ligand-binding receptors	Serotonin receptors
PD000697	ARIPIPRAZOLE	Muscarinic acetylcholine receptor M3	CHRM3	single protein		1	5.33		0	Membrane receptor	Family A G protein-coupled receptor	Small molecule receptor (family A GPCR)	Monoamine receptor	Acetylcholine receptor		Receptors	G protein-coupled receptors	Acetylcholine receptors (muscarinic)				Signal Transduction	Signaling by GPCR	GPCR ligand binding	Class A/1 (Rhodopsin-like receptors)	Amine ligand-binding receptors	Muscarinic acetylcholine receptors
PD000697	ARIPIPRAZOLE	5-hydroxytryptamine receptor 1D	HTR1D	single protein	agonist;antagonist	1	7.2		0	Membrane receptor	Family A G protein-coupled receptor	Small molecule receptor (family A GPCR)	Monoamine receptor	Serotonin receptor		Receptors	G protein-coupled receptors	5-Hydroxytryptamine receptors				Signal Transduction	Signaling by GPCR	GPCR ligand binding	Class A/1 (Rhodopsin-like receptors)	Amine ligand-binding receptors	Serotonin receptors
PD000697	ARIPIPRAZOLE	Histone H1.0	H1-0	single protein		1	7.55		0	Other nuclear protein												Cellular responses to stimuli	Cellular responses to stress	Cellular Senescence	DNA Damage/Telomere Stress Induced Senescence	Formation of Senescence-Associated Heterochromatin Foci (SAHF)
PD000697	ARIPIPRAZOLE	Alpha-2C adrenergic receptor	ADRA2C	single protein	other;antagonist	1	7		0	Membrane receptor	Family A G protein-coupled receptor	Small molecule receptor (family A GPCR)	Monoamine receptor	Adrenergic receptor		Receptors	G protein-coupled receptors	Adrenoceptors				Signal Transduction	Signaling by GPCR	GPCR ligand binding	Class A/1 (Rhodopsin-like receptors)	Amine ligand-binding receptors	Adrenoceptors
PD000697	ARIPIPRAZOLE	Beta-2 adrenergic receptor	ADRB2	single protein		1	6.79		0	Membrane receptor	Family A G protein-coupled receptor	Small molecule receptor (family A GPCR)	Monoamine receptor	Adrenergic receptor		Receptors	G protein-coupled receptors	Adrenoceptors				Signal Transduction	Signaling by GPCR	GPCR ligand binding	Class A/1 (Rhodopsin-like receptors)	Amine ligand-binding receptors	Adrenoceptors
PD000697	ARIPIPRAZOLE	Sodium-dependent noradrenaline transporter	SLC6A2	single protein		1	5.68		0	Transporter	Electrochemical transporter	SLC superfamily of solute carriers	SLC06 neurotransmitter transporter family			Transporters	SLC superfamily of solute carriers	SLC6 neurotransmitter transporter family	Monoamine transporter subfamily			Disease	Disorders of transmembrane transporters	SLC transporter disorders	Defective SLC6A2 causes orthostatic intolerance (OI)
PD000697	ARIPIPRAZOLE	Glutamate receptor ionotropic, NMDA 1	GRIN1	single protein		0	5.4		0	Ion channel	Ligand-gated ion channel	Ionotropic glutamate receptor	NMDA receptor			Ion channels	Ligand-gated ion channels	Ionotropic glutamate receptors				Neuronal System	Transmission across Chemical Synapses	Neurotransmitter receptors and postsynaptic signal transmission	Activation of NMDA receptors and postsynaptic events	Post NMDA receptor activation events	CREB1 phosphorylation through NMDA receptor-mediated activation of RAS signaling	Ras activation upon Ca2+ influx through NMDA receptor
PD000697	ARIPIPRAZOLE	Beta-1 adrenergic receptor	ADRB1	single protein		1	6.85		0	Membrane receptor	Family A G protein-coupled receptor	Small molecule receptor (family A GPCR)	Monoamine receptor	Adrenergic receptor		Receptors	G protein-coupled receptors	Adrenoceptors				Signal Transduction	Signaling by GPCR	GPCR ligand binding	Class A/1 (Rhodopsin-like receptors)	Amine ligand-binding receptors	Adrenoceptors
PD000697	ARIPIPRAZOLE	Muscarinic acetylcholine receptor M1	CHRM1	single protein		1	5.17		0	Membrane receptor	Family A G protein-coupled receptor	Small molecule receptor (family A GPCR)	Monoamine receptor	Acetylcholine receptor		Receptors	G protein-coupled receptors	Acetylcholine receptors (muscarinic)				Signal Transduction	Signaling by GPCR	GPCR ligand binding	Class A/1 (Rhodopsin-like receptors)	Amine ligand-binding receptors	Muscarinic acetylcholine receptors
PD000697	ARIPIPRAZOLE	Protein kinase C gamma type	PRKCG	single protein		1	5.1		0	Enzyme	Kinase	Protein Kinase	AGC protein kinase group	AGC protein kinase PKC family	AGC protein kinase PKC alpha subfamily	Enzymes	Kinases (EC 2.7.x.x)	AGC: Containing PKA, PKG, PKC families	Protein kinase C (PKC) family	Alpha subfamily		Neuronal System	Transmission across Chemical Synapses	Neurotransmitter receptors and postsynaptic signal transmission	Glutamate binding, activation of AMPA receptors and synaptic plasticity	Trafficking of AMPA receptors	Trafficking of GluR2-containing AMPA receptors
PD000697	ARIPIPRAZOLE	ATP-dependent translocase ABCB1	ABCB1	single protein		1		6.11	0	Transporter	Primary active transporter	ATP-binding cassette	ABCB subfamily			Transporters	ATP-binding cassette transporter family	ABCB subfamily				Drug ADME	Abacavir ADME	Abacavir transmembrane transport
PD000697	ARIPIPRAZOLE	Serotonin 3 (5-HT3) receptor	HTR3A,HTR3B,HTR3C,HTR3D,HTR3E	protein complex group		1		6.3	0	Ion channel	Ligand-gated ion channel	5HT3 receptor
PD000851	NEVIRAPINE	Reverse transcriptase/RNaseH	POL	single protein	inhibitor	0	5.83	6.23	0	Enzyme	Hydrolase
PD000851	NEVIRAPINE	Aldehyde dehydrogenase 1A1	ALDH1A1	single protein		1	4.45		0	Enzyme	Oxidoreductase											Metabolism	Biological oxidations	Phase I - Functionalization of compounds	Ethanol oxidation
PD000851	NEVIRAPINE	Gag-Pol polyprotein	GAG-POL	single protein		0	6.16		0
PD000851	NEVIRAPINE	Mitogen-activated protein kinase 1	MAPK1	single protein		1	5.25		0	Enzyme	Kinase	Protein Kinase	CMGC protein kinase group	CMGC protein kinase MAPK family	CMGC protein kinase ERK1	Enzymes	Kinases (EC 2.7.x.x)	CMGC: Containing CDK, MAPK, GSK3, CLK families	Mitogen-activated protein kinases (MAP kinases)	ERK subfamily		Immune System	Innate Immune System	Toll-like Receptor Cascades	Toll Like Receptor 5 (TLR5) Cascade	MyD88 cascade initiated on plasma membrane	MAP kinase activation	MAPK targets/ Nuclear events mediated by MAP kinases	ERK/MAPK targets	ERKs are inactivated
PD000851	NEVIRAPINE	DNA polymerase beta	POLB	single protein		1	4.45		0	Enzyme												DNA Repair	Base Excision Repair	Resolution of Abasic Sites (AP sites)	Resolution of AP sites via the multiple-nucleotide patch replacement pathway	PCNA-Dependent Long Patch Base Excision Repair
PD000851	NEVIRAPINE	Pol polyprotein	POL	single protein		0	4.95		0	Enzyme	Protease	Aspartic protease	Aspartic protease AA clan	Aspartic protease A2A subfamily
PD000851	NEVIRAPINE	Gag-Pol polyprotein	GAG-POL	single protein		0	6.52		0	Enzyme	Transferase											Disease	Infectious disease	HIV Infection	HIV Life Cycle	Early Phase of HIV Life Cycle	Integration of provirus	2-LTR circle formation
PD000851	NEVIRAPINE	Prelamin-A/C	LMNA	single protein		1	7.45		0	Other nuclear protein												Cell Cycle	Cell Cycle, Mitotic	M Phase	Mitotic Metaphase and Anaphase	Mitotic Anaphase	Nuclear Envelope (NE) Reassembly	Initiation of Nuclear Envelope (NE) Reformation
PD000851	NEVIRAPINE	Reverse transcriptase	REVERSE TRANSCRIPTASE	single protein		1		5.41	0	Enzyme
PD001216	SIMVASTATIN	Cytochrome P450 2C8	CYP2C8	single protein		1	5.43		0	Enzyme	Cytochrome P450	Cytochrome P450 family 2	Cytochrome P450 family 2C	Cytochrome P450 2C8		Enzymes	Cytochrome P450	CYP2 family: drug metabolising subset				Metabolism	Biological oxidations	Phase I - Functionalization of compounds	Cytochrome P450 - arranged by substrate type	Xenobiotics	CYP2E1 reactions
PD001216	SIMVASTATIN	Cholinesterase	BCHE	single protein		0	5.71		0	Enzyme	Hydrolase					Enzymes	Acetylcholine turnover					Metabolism	Metabolism of lipids	Phospholipid metabolism	Glycerophospholipid biosynthesis	Synthesis of PC
PD001216	SIMVASTATIN	3-hydroxy-3-methylglutaryl-coenzyme A reductase	HMGCR	single protein	competitive inhibitor;inhibitor	1	7.94		1	Enzyme	Oxidoreductase					Enzymes	Lanosterol biosynthesis pathway					Metabolism	Metabolism of lipids	Metabolism of steroids	Regulation of cholesterol biosynthesis by SREBP (SREBF)	Activation of gene expression by SREBF (SREBP)
PD001216	SIMVASTATIN	Bile salt export pump	ABCB11	single protein		1	4.61	4.61	0	Transporter	Primary active transporter	ATP-binding cassette	ABCB subfamily			Transporters	ATP-binding cassette transporter family	ABCB subfamily				Metabolism	Metabolism of lipids	Metabolism of steroids	Bile acid and bile salt metabolism	Synthesis of bile acids and bile salts	Synthesis of bile acids and bile salts via 7alpha-hydroxycholesterol
PD001216	SIMVASTATIN	Acetylcholinesterase	ACHE	single protein		0	5.74		0	Enzyme	Hydrolase					Enzymes	Acetylcholine turnover					Metabolism	Metabolism of lipids	Phospholipid metabolism	Glycerophospholipid biosynthesis	Synthesis of PC
PD001216	SIMVASTATIN	Ferritin light chain	FTL	single protein		0	4.45		0	Unclassified protein												Vesicle-mediated transport	Membrane Trafficking	trans-Golgi Network Vesicle Budding	Golgi Associated Vesicle Biogenesis
PD001216	SIMVASTATIN	3-hydroxy-3-methylglutaryl-coenzyme A reductase	HMG1	single protein		0	4.02		0	Enzyme	Oxidoreductase
PD001216	SIMVASTATIN	Beta-lactamase	AMPC	single protein		0	4.45		0	Enzyme	Hydrolase
PD001216	SIMVASTATIN	ATP-binding cassette sub-family C member 2	ABCC2	single protein		1		4.6	0	Transporter	Primary active transporter	ATP-binding cassette	ABCC subfamily			Transporters	ATP-binding cassette transporter family	ABCC subfamily				Disease	Disorders of transmembrane transporters	ABC transporter disorders	Defective ABCC2 causes DJS
PD001216	SIMVASTATIN	Solute carrier organic anion transporter family member 1B1	SLCO1B1	single protein		1		5.12	0	Transporter	Electrochemical transporter	SLC superfamily of solute carriers	SLC21/SLCO family of organic anion transporting polypeptides			Transporters	SLC superfamily of solute carriers	SLCO family of organic anion transporting polypeptides				Metabolism	Metabolism of lipids	Metabolism of steroids	Bile acid and bile salt metabolism	Recycling of bile acids and salts
PD001216	SIMVASTATIN	ATP-dependent translocase ABCB1	ABCB1	single protein		1		4.58	0	Transporter	Primary active transporter	ATP-binding cassette	ABCB subfamily			Transporters	ATP-binding cassette transporter family	ABCB subfamily				Drug ADME	Abacavir ADME	Abacavir transmembrane transport
PD001216	SIMVASTATIN	Integrin alpha-L	ITGAL	single protein	negative allosteric modulator	1			0	Adhesion						Receptors	Catalytic receptors	Integrins				Gene expression (Transcription)	RNA Polymerase II Transcription	Generic Transcription Pathway	Transcriptional regulation by RUNX3	RUNX3 Regulates Immune Response and Cell Migration
PD001216	SIMVASTATIN	Histone deacetylase 2	HDAC2	single protein	inhibitor	1			0	Epigenetic regulator	Eraser	Histone deacetylase	HDAC class I			Enzymes	Chromatin modifying enzymes	3.5.1.- Histone deacetylases (HDACs)				Gene expression (Transcription)	RNA Polymerase II Transcription	Generic Transcription Pathway	Transcriptional Regulation by TP53	Regulation of TP53 Activity	Regulation of TP53 Activity through Acetylation
PD001319	IMATINIB	Lysine--tRNA ligase	KARS1	single protein		1	5.5		0	Enzyme												Metabolism of proteins	Translation	tRNA Aminoacylation	Cytosolic tRNA aminoacylation
PD001319	IMATINIB	Serine/threonine-protein kinase TAO1	TAOK1	single protein		1	5.4		0	Enzyme	Kinase	Protein Kinase	STE protein kinase group	STE protein kinase STE20 family	STE protein kinase TAO subfamily	Enzymes	Kinases (EC 2.7.x.x)	STE: Homologs of yeast Sterile 7, Sterile 11, Sterile 20 kinases	STE20 family	TAO subfamily		Cell Cycle	Cell Cycle, Mitotic	M Phase	Mitotic Metaphase and Anaphase	Mitotic Anaphase	Separation of Sister Chromatids
PD001319	IMATINIB	Epithelial discoidin domain-containing receptor 1	DDR1	single protein	inhibitor;antagonist	1	6.47	7.05	0	Enzyme	Kinase	Protein Kinase	TK protein kinase group	Tyrosine protein kinase DDR family		Receptors	Catalytic receptors	Receptor kinases	TK: Tyrosine kinase	Receptor tyrosine kinases (RTKs)	Type XVI RTKs: DDR (collagen receptor) family	Extracellular matrix organization	Non-integrin membrane-ECM interactions
PD001319	IMATINIB	Tyrosine-protein kinase ABL1	ABL1	single protein	inhibitor	1	6.7	6.48	1	Enzyme	Kinase	Protein Kinase	TK protein kinase group	Tyrosine protein kinase Abl family		Receptors	Catalytic receptors	Receptor kinases	TK: Tyrosine kinase	Non-receptor tyrosine kinases (nRTKs)	Abl family	Disease	Infectious disease	Leishmania infection	Parasite infection	Leishmania phagocytosis	FCGR3A-mediated phagocytosis
PD001319	IMATINIB	Carbonic anhydrase 15	CA15	single protein		0	7.11		0	Enzyme	Lyase
PD001319	IMATINIB	Serine/threonine-protein kinase TNNI3K	TNNI3K	single protein		1	5.37		0	Enzyme	Kinase	Protein Kinase	TKL protein kinase group	TKL protein kinase MLK family	TKL protein kinase HH498 subfamily	Receptors	Catalytic receptors	Receptor kinases	TKL: Tyrosine kinase-like	Mixed Lineage Kinase (MLK) family	HH498 subfamily
PD001319	IMATINIB	Mast/stem cell growth factor receptor Kit	KIT	single protein	antagonist	1	7	6.43	1	Enzyme	Kinase	Protein Kinase	TK protein kinase group	Tyrosine protein kinase PDGFR family		Receptors	Catalytic receptors	Receptor kinases	TK: Tyrosine kinase	Receptor tyrosine kinases (RTKs)	Type III RTKs: PDGFR, CSFR, Kit, FLT3 receptor family	Disease	Diseases of signal transduction by growth factor receptors and second messengers	Signaling by KIT in disease	Drug resistance of KIT mutants	Dasatinib-resistant KIT mutants
PD001319	IMATINIB	Discoidin domain-containing receptor 2	DDR2	single protein	inhibitor	1	6.17	5.98	0	Enzyme	Kinase	Protein Kinase	TK protein kinase group	Tyrosine protein kinase DDR family		Receptors	Catalytic receptors	Receptor kinases	TK: Tyrosine kinase	Receptor tyrosine kinases (RTKs)	Type XVI RTKs: DDR (collagen receptor) family	Extracellular matrix organization	Non-integrin membrane-ECM interactions
PD001319	IMATINIB	Bcr/Abl fusion protein	ABL1,BCR	chimeric protein	inhibitor	1	7.2	6.31	1	Enzyme	Kinase	Protein Kinase	Atypical protein kinase group	Atypical protein kinase BCR family
PD001319	IMATINIB	Serine/threonine-protein kinase B-raf	BRAF	single protein		1	5.48		0	Enzyme	Kinase	Protein Kinase	TKL protein kinase group	TKL protein kinase RAF family		Receptors	Catalytic receptors	Receptor kinases	TKL: Tyrosine kinase-like	RAF family		Signal Transduction	Signaling by Receptor Tyrosine Kinases	Signaling by NTRKs	Signaling by NTRK1 (TRKA)	Signalling to ERKs	Prolonged ERK activation events	ARMS-mediated activation
PD001319	IMATINIB	Tyrosine-protein kinase Lck	LCK	single protein		1	7	6.3	0	Enzyme	Kinase	Protein Kinase	TK protein kinase group	Tyrosine protein kinase Src family		Receptors	Catalytic receptors	Receptor kinases	TK: Tyrosine kinase	Non-receptor tyrosine kinases (nRTKs)	Src family	Disease	Infectious disease	HIV Infection	Host Interactions of HIV factors	The role of Nef in HIV-1 replication and disease pathogenesis	Nef-mediates down modulation of cell surface receptors by recruiting them to clathrin adapters	Nef Mediated CD4 Down-regulation
PD001319	IMATINIB	Tyrosine-protein kinase ABL2	ABL2	single protein		1	8	6.57	0	Enzyme	Kinase	Protein Kinase	TK protein kinase group	Tyrosine protein kinase Abl family		Receptors	Catalytic receptors	Receptor kinases	TK: Tyrosine kinase	Non-receptor tyrosine kinases (nRTKs)	Abl family	Developmental Biology	Nervous system development	Axon guidance	Signaling by ROBO receptors	Role of ABL in ROBO-SLIT signaling
PD001319	IMATINIB	Ephrin type-A receptor 8	EPHA8	single protein		1	5.85		0	Enzyme	Kinase	Protein Kinase	TK protein kinase group	Tyrosine protein kinase Eph family		Receptors	Catalytic receptors	Receptor kinases	TK: Tyrosine kinase	Receptor tyrosine kinases (RTKs)	Type XIII RTKs: Ephrin receptor family	Developmental Biology	Nervous system development	Axon guidance	EPH-Ephrin signaling	EPHA-mediated growth cone collapse
PD001319	IMATINIB	Mitogen-activated protein kinase 10	MAPK10	single protein		1	5.51		0	Enzyme	Kinase	Protein Kinase	CMGC protein kinase group	CMGC protein kinase MAPK family	CMGC protein kinase JNK subfamily	Enzymes	Kinases (EC 2.7.x.x)	CMGC: Containing CDK, MAPK, GSK3, CLK families	Mitogen-activated protein kinases (MAP kinases)	JNK subfamily		Immune System	Innate Immune System	Toll-like Receptor Cascades	Toll Like Receptor 5 (TLR5) Cascade	MyD88 cascade initiated on plasma membrane	MAP kinase activation	MAPK targets/ Nuclear events mediated by MAP kinases	Activation of the AP-1 family of transcription factors
PD001319	IMATINIB	Mitogen-activated protein kinase 14	MAPK14	single protein		1	4.86		0	Enzyme	Kinase	Protein Kinase	CMGC protein kinase group	CMGC protein kinase MAPK family	CMGC protein kinase p38 subfamily	Enzymes	Kinases (EC 2.7.x.x)	CMGC: Containing CDK, MAPK, GSK3, CLK families	Mitogen-activated protein kinases (MAP kinases)	p38 subfamily		Immune System	Innate Immune System	Toll-like Receptor Cascades	Toll Like Receptor 5 (TLR5) Cascade	MyD88 cascade initiated on plasma membrane	MAP kinase activation	MAPK targets/ Nuclear events mediated by MAP kinases	Activation of the AP-1 family of transcription factors
PD001319	IMATINIB	Tyrosine-protein kinase SYK	SYK	single protein		1	5.3	5.3	0	Enzyme	Kinase	Protein Kinase	TK protein kinase group	Tyrosine protein kinase Syk family		Receptors	Catalytic receptors	Receptor kinases	TK: Tyrosine kinase	Non-receptor tyrosine kinases (nRTKs)	Syk family	Disease	Infectious disease	Leishmania infection	Leishmania parasite growth and survival	Anti-inflammatory response favouring Leishmania parasite infection	FCGR3A-mediated IL10 synthesis
PD001319	IMATINIB	Carbonic anhydrase 4	CA4	single protein		1	5.34		0	Enzyme	Lyase					Enzymes	Carbonic anhydrases					Transport of small molecules	O2/CO2 exchange in erythrocytes	Erythrocytes take up carbon dioxide and release oxygen
PD001319	IMATINIB	Dual specificity protein kinase CLK1	CLK1	single protein		1	5.35		0	Enzyme	Kinase	Protein Kinase	CMGC protein kinase group	CMGC protein kinase CLK family		Enzymes	Kinases (EC 2.7.x.x)	CMGC: Containing CDK, MAPK, GSK3, CLK families	CLK family
PD001319	IMATINIB	Non-receptor tyrosine-protein kinase TYK2	TYK2	single protein		1	5.06		0	Enzyme	Kinase	Protein Kinase	TK protein kinase group	Tyrosine protein kinase JakA family		Receptors	Catalytic receptors	Receptor kinases	TK: Tyrosine kinase	Non-receptor tyrosine kinases (nRTKs)	Janus kinase (JakA) family	Disease	Infectious disease	SARS-CoV Infections	SARS-CoV-2 Infection	SARS-CoV-2-host interactions	SARS-CoV-2 activates/modulates innate and adaptive immune responses
PD001319	IMATINIB	Platelet-derived growth factor receptor alpha	PDGFRA	single protein	antagonist	1	7.51	7.02	0	Enzyme	Kinase	Protein Kinase	TK protein kinase group	Tyrosine protein kinase PDGFR family		Receptors	Catalytic receptors	Receptor kinases	TK: Tyrosine kinase	Receptor tyrosine kinases (RTKs)	Type III RTKs: PDGFR, CSFR, Kit, FLT3 receptor family	Disease	Diseases of signal transduction by growth factor receptors and second messengers	Signaling by PDGFR in disease	Drug resistance of PDGFR mutants	Imatinib-resistant PDGFR mutants
PD001319	IMATINIB	Interleukin-1 receptor-associated kinase 1	IRAK1	single protein		1	5.51		0	Enzyme	Kinase	Protein Kinase	TKL protein kinase group	TKL protein kinase IRAK family		Receptors	Catalytic receptors	Receptor kinases	TKL: Tyrosine kinase-like	Interleukin-1 receptor-associated kinase (IRAK) family		Immune System	Innate Immune System	Toll-like Receptor Cascades	Toll Like Receptor 5 (TLR5) Cascade	MyD88 cascade initiated on plasma membrane	MAP kinase activation	activated TAK1 mediates p38 MAPK activation
PD001319	IMATINIB	Carbonic anhydrase 13	CA13	single protein		0	5.13		0	Enzyme	Lyase					Enzymes	Carbonic anhydrases					Metabolism	Reversible hydration of carbon dioxide
PD001319	IMATINIB	Proto-oncogene tyrosine-protein kinase Src	SRC	single protein		1	4.51	5.68	0	Enzyme	Kinase	Protein Kinase	TK protein kinase group	Tyrosine protein kinase Src family		Receptors	Catalytic receptors	Receptor kinases	TK: Tyrosine kinase	Non-receptor tyrosine kinases (nRTKs)	Src family	Signal Transduction	Signaling by Receptor Tyrosine Kinases	Signaling by NTRKs	Signaling by NTRK1 (TRKA)	Signalling to ERKs	Signalling to RAS	p38MAPK events
PD001319	IMATINIB	Serine/threonine-protein kinase 17A	STK17A	single protein		1	5.28		0	Enzyme	Kinase	Protein Kinase	CAMK protein kinase group	CAMK protein kinase DAPK family		Enzymes	Kinases (EC 2.7.x.x)	CAMK: Calcium/calmodulin-dependent protein kinases	Death-associated kinase (DAPK) family
PD001319	IMATINIB	Phosphatidylinositol 5-phosphate 4-kinase type-2 gamma	PIP4K2C	single protein		1	5.89		0	Enzyme	Transferase					Enzymes	Kinases (EC 2.7.x.x)	Lipid modifying kinases	Type II PIP kinases (1-phosphatidylinositol-5-phosphate 4-kinase family)			Gene expression (Transcription)	RNA Polymerase II Transcription	Generic Transcription Pathway	Transcriptional Regulation by TP53	Regulation of TP53 Activity	Regulation of TP53 Activity through Acetylation	PI5P Regulates TP53 Acetylation
PD001319	IMATINIB	Platelet-derived growth factor receptor	PDGFRA,PDGFRB	protein complex		1	7.3		0	Enzyme	Kinase	Protein Kinase	TK protein kinase group	Tyrosine protein kinase PDGFR family
PD001319	IMATINIB	Carbonic anhydrase 9	CA9	single protein		1	7.12		0	Enzyme	Lyase					Enzymes	Carbonic anhydrases					Cellular responses to stimuli	Cellular responses to stress	Cellular response to hypoxia	Regulation of gene expression by Hypoxia-inducible Factor
PD001319	IMATINIB	Carbonic anhydrase 14	CA14	single protein		1	6.33		0	Enzyme	Lyase					Enzymes	Carbonic anhydrases					Metabolism	Reversible hydration of carbon dioxide
PD001319	IMATINIB	Cyclin-dependent kinase 19	CDK19	single protein		1	5.26		0	Enzyme	Kinase	Protein Kinase	CMGC protein kinase group	CMGC protein kinase CDK family	CMGC protein kinase CDK8 subfamily	Enzymes	Kinases (EC 2.7.x.x)	CMGC: Containing CDK, MAPK, GSK3, CLK families	Cyclin-dependent kinase (CDK) family	CDK8 subfamily		Metabolism	Metabolism of lipids	Regulation of lipid metabolism by PPARalpha	PPARA activates gene expression
PD001319	IMATINIB	Platelet-derived growth factor receptor beta	PDGFRB	single protein	antagonist	1	7.42	6.99	1	Enzyme	Kinase	Protein Kinase	TK protein kinase group	Tyrosine protein kinase PDGFR family		Receptors	Catalytic receptors	Receptor kinases	TK: Tyrosine kinase	Receptor tyrosine kinases (RTKs)	Type III RTKs: PDGFR, CSFR, Kit, FLT3 receptor family	Signal Transduction	Intracellular signaling by second messengers	PIP3 activates AKT signaling	Negative regulation of the PI3K/AKT network	PI5P, PP2A and IER3 Regulate PI3K/AKT Signaling
PD001319	IMATINIB	Dual specificity protein kinase CLK4	CLK4	single protein		1	5.68		0	Enzyme	Kinase	Protein Kinase	CMGC protein kinase group	CMGC protein kinase CLK family		Enzymes	Kinases (EC 2.7.x.x)	CMGC: Containing CDK, MAPK, GSK3, CLK families	CLK family
PD001319	IMATINIB	Tyrosine-protein kinase FRK	FRK	single protein		1	5.82		0	Enzyme	Kinase	Protein Kinase	TK protein kinase group	Tyrosine protein kinase Src family		Receptors	Catalytic receptors	Receptor kinases	TK: Tyrosine kinase	Non-receptor tyrosine kinases (nRTKs)	Src family	Signal Transduction	Intracellular signaling by second messengers	PIP3 activates AKT signaling	PTEN Regulation	Regulation of PTEN stability and activity
PD001319	IMATINIB	Tyrosine-protein kinase Blk	BLK	single protein		1	6.28	5.39	0	Enzyme	Kinase	Protein Kinase	TK protein kinase group	Tyrosine protein kinase Src family		Receptors	Catalytic receptors	Receptor kinases	TK: Tyrosine kinase	Non-receptor tyrosine kinases (nRTKs)	Src family	Gene expression (Transcription)	RNA Polymerase II Transcription	Generic Transcription Pathway	Transcriptional regulation by RUNX1	RUNX1 regulates transcription of genes involved in BCR signaling
PD001319	IMATINIB	Tyrosine-protein kinase Fgr	FGR	single protein		1	5.62		0	Enzyme	Kinase	Protein Kinase	TK protein kinase group	Tyrosine protein kinase Src family		Receptors	Catalytic receptors	Receptor kinases	TK: Tyrosine kinase	Non-receptor tyrosine kinases (nRTKs)	Src family	Disease	Infectious disease	Leishmania infection	Leishmania parasite growth and survival	Anti-inflammatory response favouring Leishmania parasite infection	FCGR3A-mediated IL10 synthesis
PD001319	IMATINIB	Tyrosine-protein kinase Fyn	FYN	single protein		1	5.51		0	Enzyme	Kinase	Protein Kinase	TK protein kinase group	Tyrosine protein kinase Src family	Tyrosine protein kinase SrcA	Receptors	Catalytic receptors	Receptor kinases	TK: Tyrosine kinase	Non-receptor tyrosine kinases (nRTKs)	Src family	Disease	Infectious disease	HIV Infection	Host Interactions of HIV factors	The role of Nef in HIV-1 replication and disease pathogenesis	Nef and signal transduction
PD001319	IMATINIB	Tyrosine-protein kinase Lyn	LYN	single protein		1	6.38	6.66	0	Enzyme	Kinase	Protein Kinase	TK protein kinase group	Tyrosine protein kinase Src family		Receptors	Catalytic receptors	Receptor kinases	TK: Tyrosine kinase	Non-receptor tyrosine kinases (nRTKs)	Src family	Disease	Infectious disease	Leishmania infection	Leishmania parasite growth and survival	Anti-inflammatory response favouring Leishmania parasite infection	FCGR3A-mediated IL10 synthesis
PD001319	IMATINIB	Carbonic anhydrase 2	CA2	single protein		1	7.52		0	Enzyme	Lyase					Enzymes	Carbonic anhydrases					Transport of small molecules	O2/CO2 exchange in erythrocytes	Erythrocytes take up carbon dioxide and release oxygen
PD001319	IMATINIB	Receptor-type tyrosine-protein kinase FLT3	FLT3	single protein		1	5.2	6.88	0	Enzyme	Kinase	Protein Kinase	TK protein kinase group	Tyrosine protein kinase PDGFR family		Receptors	Catalytic receptors	Receptor kinases	TK: Tyrosine kinase	Receptor tyrosine kinases (RTKs)	Type III RTKs: PDGFR, CSFR, Kit, FLT3 receptor family	Signal Transduction	Signaling by Receptor Tyrosine Kinases	Signaling by Insulin receptor	Insulin receptor signalling cascade	IRS-mediated signalling	PI3K Cascade
PD001319	IMATINIB	Carbonic anhydrase 5B, mitochondrial	CA5B	single protein		1	4.77		0	Enzyme	Lyase											Metabolism	Reversible hydration of carbon dioxide
PD001319	IMATINIB	Tyrosine-protein kinase ABL	ABL1,ABL2	protein family		1	7.4		0	Enzyme	Kinase	Protein Kinase	TK protein kinase group	Tyrosine protein kinase Abl family
PD001319	IMATINIB	Mitogen-activated protein kinase kinase kinase 20	MAP3K20	single protein		1	5.58		0	Enzyme	Kinase	Protein Kinase	TKL protein kinase group	TKL protein kinase MLK family	TKL protein kinase MLK subfamily	Receptors	Catalytic receptors	Receptor kinases	TKL: Tyrosine kinase-like	Mixed Lineage Kinase (MLK) family	MLK subfamily
PD001319	IMATINIB	Mitogen-activated protein kinase 8	MAPK8	single protein		1	5.3		0	Enzyme	Kinase	Protein Kinase	CMGC protein kinase group	CMGC protein kinase MAPK family	CMGC protein kinase JNK subfamily	Enzymes	Kinases (EC 2.7.x.x)	CMGC: Containing CDK, MAPK, GSK3, CLK families	Mitogen-activated protein kinases (MAP kinases)	JNK subfamily		Immune System	Innate Immune System	Toll-like Receptor Cascades	Toll Like Receptor 5 (TLR5) Cascade	MyD88 cascade initiated on plasma membrane	MAP kinase activation	MAPK targets/ Nuclear events mediated by MAP kinases	Activation of the AP-1 family of transcription factors
PD001319	IMATINIB	Carbonic anhydrase 1	CA1	single protein		1	7.5		0	Enzyme	Lyase					Enzymes	Carbonic anhydrases					Immune System	Cytokine Signaling in Immune system	Signaling by Interleukins	Interleukin-12 family signaling	Interleukin-12 signaling	Gene and protein expression by JAK-STAT signaling after Interleukin-12 stimulation
PD001319	IMATINIB	MAP kinase p38	MAPK11,MAPK12,MAPK13,MAPK14	protein family		1	4.16		0	Enzyme	Kinase	Protein Kinase	CMGC protein kinase group	CMGC protein kinase MAPK family	CMGC protein kinase p38 subfamily
PD001319	IMATINIB	ATP-dependent translocase ABCB1	ABCB1	single protein		1	4.9	5.69	0	Transporter	Primary active transporter	ATP-binding cassette	ABCB subfamily			Transporters	ATP-binding cassette transporter family	ABCB subfamily				Drug ADME	Abacavir ADME	Abacavir transmembrane transport
PD001319	IMATINIB	Carbonic anhydrase 5A, mitochondrial	CA5A	single protein		1	4.7		0	Enzyme	Lyase					Enzymes	Carbonic anhydrases					Metabolism	Reversible hydration of carbon dioxide
PD001319	IMATINIB	Cytochrome P450 3A4	CYP3A4	single protein		1	4.84		0	Enzyme	Cytochrome P450	Cytochrome P450 family 3	Cytochrome P450 family 3A	Cytochrome P450 3A4		Enzymes	Cytochrome P450	CYP3 family				Metabolism	Metabolism of lipids	Biosynthesis of specialized proresolving mediators (SPMs)	Biosynthesis of DHA-derived SPMs	Biosynthesis of maresins	Biosynthesis of maresin-like SPMs
PD001319	IMATINIB	Maternal embryonic leucine zipper kinase	MELK	single protein		1	5.72		0	Enzyme	Kinase	Protein Kinase	CAMK protein kinase group	CAMK protein kinase CAMK1 family	CAMK protein kinase MELK subfamily	Enzymes	Kinases (EC 2.7.x.x)	CAMK: Calcium/calmodulin-dependent protein kinases	CAMK-like (CAMKL) family	MELK subfamily
PD001319	IMATINIB	Cyclin-G-associated kinase	GAK	single protein		1	6		0	Enzyme	Kinase	Protein Kinase	Other protein kinase group	Other protein kinase NAK family		Receptors	Catalytic receptors	Receptor kinases	Other protein kinases	Numb-associated kinase (NAK) family		Vesicle-mediated transport	Membrane Trafficking	trans-Golgi Network Vesicle Budding	Golgi Associated Vesicle Biogenesis
PD001319	IMATINIB	Bile salt export pump	ABCB11	single protein		1	4.6	4.6	0	Transporter	Primary active transporter	ATP-binding cassette	ABCB subfamily			Transporters	ATP-binding cassette transporter family	ABCB subfamily				Metabolism	Metabolism of lipids	Metabolism of steroids	Bile acid and bile salt metabolism	Synthesis of bile acids and bile salts	Synthesis of bile acids and bile salts via 7alpha-hydroxycholesterol
PD001319	IMATINIB	Cruzipain		single protein		0	5.55		0	Enzyme	Protease	Cysteine protease	Cysteine protease CA clan	Cysteine protease C1A family
PD001319	IMATINIB	Macrophage colony-stimulating factor 1 receptor	CSF1R	single protein	antagonist	1	7.84	6.28	0	Enzyme	Kinase	Protein Kinase	TK protein kinase group	Tyrosine protein kinase PDGFR family		Receptors	Catalytic receptors	Receptor kinases	TK: Tyrosine kinase	Receptor tyrosine kinases (RTKs)	Type III RTKs: PDGFR, CSFR, Kit, FLT3 receptor family	Gene expression (Transcription)	RNA Polymerase II Transcription	Generic Transcription Pathway	Transcriptional Regulation by VENTX
PD001319	IMATINIB	Vascular endothelial growth factor receptor 2	KDR	single protein		1	4.58		0	Enzyme	Kinase	Protein Kinase	TK protein kinase group	Tyrosine protein kinase VEGFR family		Receptors	Catalytic receptors	Receptor kinases	TK: Tyrosine kinase	Receptor tyrosine kinases (RTKs)	Type IV RTKs: VEGF (vascular endothelial growth factor) receptor family	Signal Transduction	Signaling by Receptor Tyrosine Kinases	Signaling by VEGF	VEGFA-VEGFR2 Pathway	VEGFR2 mediated cell proliferation
PD001319	IMATINIB	Replicase polyprotein 1ab	REP	single protein		0	5.01		0	Enzyme						Other protein targets	Anti-infective targets	Viral protein targets	Coronavirus (CoV) proteins			Disease	Infectious disease	SARS-CoV Infections	SARS-CoV-2 Infection	Early SARS-CoV-2 Infection Events	SARS-CoV-2 Genome Replication and Transcription	Transcription of SARS-CoV-2 sgRNAs
PD001319	IMATINIB	RAF proto-oncogene serine/threonine-protein kinase	RAF1	single protein		1	5.77		0	Enzyme	Kinase	Protein Kinase	TKL protein kinase group	TKL protein kinase RAF family		Receptors	Catalytic receptors	Receptor kinases	TKL: Tyrosine kinase-like	RAF family		Signal Transduction	MAPK family signaling cascades	MAPK1/MAPK3 signaling	RAF/MAP kinase cascade	Negative regulation of MAPK pathway	Negative feedback regulation of MAPK pathway
PD001319	IMATINIB	Ribosyldihydronicotinamide dehydrogenase [quinone]	NQO2	single protein		1	7.24	7.37	0	Enzyme	Oxidoreductase											Metabolism	Biological oxidations	Phase I - Functionalization of compounds
PD001319	IMATINIB	Mitogen-activated protein kinase 9	MAPK9	single protein		1	5.28		0	Enzyme	Kinase	Protein Kinase	CMGC protein kinase group	CMGC protein kinase MAPK family	CMGC protein kinase JNK subfamily	Enzymes	Kinases (EC 2.7.x.x)	CMGC: Containing CDK, MAPK, GSK3, CLK families	Mitogen-activated protein kinases (MAP kinases)	JNK subfamily		Immune System	Innate Immune System	Toll-like Receptor Cascades	Toll Like Receptor 5 (TLR5) Cascade	MyD88 cascade initiated on plasma membrane	MAP kinase activation	MAPK targets/ Nuclear events mediated by MAP kinases	Activation of the AP-1 family of transcription factors
PD001319	IMATINIB	Serine/threonine-protein kinase PLK4	PLK4	single protein		1	5.11		0	Enzyme	Kinase	Protein Kinase	Other protein kinase group	Other protein kinase PLK family		Receptors	Catalytic receptors	Receptor kinases	Other protein kinases	Polo-like kinase (PLK) family		Cell Cycle	Cell Cycle, Mitotic	Mitotic G2-G2/M phases	G2/M Transition	Centrosome maturation	Loss of proteins required for interphase microtubule organization from the centrosome	Loss of Nlp from mitotic centrosomes
PD001319	IMATINIB	Breakpoint cluster region protein	BCR	single protein	inhibitor	1	8.15		0	Enzyme	Kinase	Protein Kinase	Atypical protein kinase group	Atypical protein kinase BCR family		Enzymes	Kinases (EC 2.7.x.x)	Atypical	BCR family			Disease	Diseases of signal transduction by growth factor receptors and second messengers	Signaling by FGFR in disease	Signaling by FGFR1 in disease	FGFR1 mutant receptor activation	Signaling by cytosolic FGFR1 fusion mutants
PD001319	IMATINIB	Prelamin-A/C	LMNA	single protein		1	4.95		0	Other nuclear protein												Cell Cycle	Cell Cycle, Mitotic	M Phase	Mitotic Metaphase and Anaphase	Mitotic Anaphase	Nuclear Envelope (NE) Reassembly	Initiation of Nuclear Envelope (NE) Reformation
PD001319	IMATINIB	Carbonic anhydrase 6	CA6	single protein		1	6.41		0	Enzyme	Lyase											Metabolism	Reversible hydration of carbon dioxide
PD001319	IMATINIB	Epidermal growth factor receptor	EGFR	single protein		1	5.12		0	Enzyme	Kinase	Protein Kinase	TK protein kinase group	Tyrosine protein kinase EGFR family		Receptors	Catalytic receptors	Receptor kinases	TK: Tyrosine kinase	Receptor tyrosine kinases (RTKs)	Type I RTKs: ErbB (epidermal growth factor) receptor family	Signal Transduction	Signaling by GPCR	GPCR downstream signalling	G alpha (q) signalling events	Gastrin-CREB signalling pathway via PKC and MAPK	EGFR Transactivation by Gastrin
PD001319	IMATINIB	Carbonic anhydrase 7	CA7	single protein		1	6.96		0	Enzyme	Lyase					Enzymes	Carbonic anhydrases					Metabolism	Reversible hydration of carbon dioxide
PD001319	IMATINIB	Carbonic anhydrase 12	CA12	single protein		1	6.01		0	Enzyme	Lyase					Enzymes	Carbonic anhydrases					Metabolism	Reversible hydration of carbon dioxide
PD001319	IMATINIB	Serine/threonine-protein kinase PLK2	PLK2	single protein		1	4.74		0	Enzyme	Kinase	Protein Kinase	Other protein kinase group	Other protein kinase PLK family	Other protein kinase PLK2	Receptors	Catalytic receptors	Receptor kinases	Other protein kinases	Polo-like kinase (PLK) family		Disease	Infectious disease	Leishmania infection	Leishmania parasite growth and survival	Anti-inflammatory response favouring Leishmania parasite infection	CD163 mediating an anti-inflammatory response
PD001319	IMATINIB	ATP-dependent RNA helicase DDX3X	DDX3X	single protein		1	6.36		0	Enzyme												Immune System	Innate Immune System	Neutrophil degranulation
PD001319	IMATINIB	Carbonic anhydrase 3	CA3	single protein		1	6.28		0	Enzyme	Lyase											Metabolism	Reversible hydration of carbon dioxide
PD001319	IMATINIB	Albumin	ALB	single protein		1	4.1		0	Secreted protein												Metabolism	Metabolism of lipids	Metabolism of steroids	Bile acid and bile salt metabolism	Recycling of bile acids and salts
PD001319	IMATINIB	Homeodomain-interacting protein kinase 4	HIPK4	single protein		1	6.02		0	Enzyme	Kinase	Protein Kinase	CMGC protein kinase group	CMGC protein kinase DYRK family	CMGC protein kinase HIPK subfamily	Enzymes	Kinases (EC 2.7.x.x)	CMGC: Containing CDK, MAPK, GSK3, CLK families	Dual-specificity tyrosine-(Y)-phosphorylation regulated kinase (DYRK) family	HIPK subfamily
PD001319	IMATINIB	Nuclear receptor ROR-gamma	RORC	single protein		0	4.95		0	Transcription factor	Nuclear receptor	Nuclear hormone receptor subfamily 1	Nuclear hormone receptor subfamily 1 group F	Nuclear hormone receptor subfamily 1 group F member 3		Receptors	Nuclear hormone receptors	1F. Retinoic acid-related orphans				Gene expression (Transcription)	RNA Polymerase II Transcription	Generic Transcription Pathway	Transcriptional regulation by RUNX3	RUNX3 Regulates Immune Response and Cell Migration
PD001319	IMATINIB	Spike glycoprotein	S	single protein		0	5		0	Unclassified protein						Other protein targets	Anti-infective targets	Viral protein targets	Coronavirus (CoV) proteins			Disease	Infectious disease	SARS-CoV Infections	SARS-CoV-1 Infection	SARS-CoV-1-host interactions	SARS-CoV-1 activates/modulates innate immune responses
PD001319	IMATINIB	Casein kinase II subunit alpha'	CSNK2A2	single protein		1	5.42		0	Enzyme	Kinase	Protein Kinase	Other protein kinase group	Other protein kinase CK2 family		Receptors	Catalytic receptors	Receptor kinases	Other protein kinases	Casein kinase 2 (CK2) family		Gene expression (Transcription)	RNA Polymerase II Transcription	Generic Transcription Pathway	Transcriptional Regulation by TP53	Regulation of TP53 Activity	Regulation of TP53 Activity through Phosphorylation
PD001319	IMATINIB	DNA repair protein RAD52 homolog	RAD52	single protein		1	4.72		0	Other nuclear protein												DNA Repair	DNA Double-Strand Break Repair	Homology Directed Repair	HDR through Homologous Recombination (HRR) or Single Strand Annealing (SSA)	HDR through Single Strand Annealing (SSA)
PD001319	IMATINIB	Sodium-dependent serotonin transporter	SLC6A4	single protein		1		5.99	0	Transporter	Electrochemical transporter	SLC superfamily of solute carriers	SLC06 neurotransmitter transporter family			Transporters	SLC superfamily of solute carriers	SLC6 neurotransmitter transporter family	Monoamine transporter subfamily			Neuronal System	Transmission across Chemical Synapses	Neurotransmitter clearance	Serotonin clearance from the synaptic cleft
PD001319	IMATINIB	BCR/ABL p210 fusion protein	BCR/ABL FUSION	single protein		1		6.57	0	Enzyme	Kinase	Protein Kinase
PD001319	IMATINIB	Broad substrate specificity ATP-binding cassette transporter ABCG2	ABCG2	single protein		1		5.47	0	Transporter	Primary active transporter	ATP-binding cassette	ABCG subfamily			Transporters	ATP-binding cassette transporter family	ABCG subfamily				Drug ADME	Abacavir ADME	Abacavir transmembrane transport
PD001319	IMATINIB	Histamine H2 receptor	HRH2	single protein		1		5.71	0	Membrane receptor	Family A G protein-coupled receptor	Small molecule receptor (family A GPCR)	Monoamine receptor	Histamine receptor		Receptors	G protein-coupled receptors	Histamine receptors				Signal Transduction	Signaling by GPCR	GPCR ligand binding	Class A/1 (Rhodopsin-like receptors)	Amine ligand-binding receptors	Histamine receptors
PD001319	IMATINIB	Multidrug and toxin extrusion protein 2	SLC47A2	single protein		1		6	0	Transporter	Electrochemical transporter	SLC superfamily of solute carriers	SLC47 family of multidrug and toxin extrusion transporters			Transporters	SLC superfamily of solute carriers	SLC47 family of multidrug and toxin extrusion transporters				Transport of small molecules	SLC-mediated transmembrane transport	Transport of bile salts and organic acids, metal ions and amine compounds
PD001319	IMATINIB	Tyrosine-protein kinase HCK	HCK	single protein		1		5.01	0	Enzyme	Kinase	Protein Kinase	TK protein kinase group	Tyrosine protein kinase Src family		Receptors	Catalytic receptors	Receptor kinases	TK: Tyrosine kinase	Non-receptor tyrosine kinases (nRTKs)	Src family	Disease	Infectious disease	HIV Infection	Host Interactions of HIV factors	The role of Nef in HIV-1 replication and disease pathogenesis	Nef and signal transduction
PD001319	IMATINIB	Thromboxane-A synthase	TBXAS1	single protein		1		6.7	0	Enzyme	Cytochrome P450	Cytochrome P450 family 5	Cytochrome P450 family 5A	Cytochrome P450 5A1		Enzymes	Cytochrome P450	CYP5, CYP7 and CYP8 families				Metabolism	Biological oxidations	Phase I - Functionalization of compounds	Cytochrome P450 - arranged by substrate type	Eicosanoids
PD001319	IMATINIB	Solute carrier family 22 member 2	SLC22A2	single protein		1		5.38	0	Transporter	Electrochemical transporter	SLC superfamily of solute carriers	SLC22 family of organic cation and anion transporters			Transporters	SLC superfamily of solute carriers	SLC22 family of organic cation and anion transporters	Organic cation transporters (OCT)			Transport of small molecules	SLC-mediated transmembrane transport	Transport of bile salts and organic acids, metal ions and amine compounds	Organic cation/anion/zwitterion transport	Organic cation transport
PD001319	IMATINIB	Multidrug and toxin extrusion protein 1	SLC47A1	single protein		1		7.3	0	Transporter	Electrochemical transporter	SLC superfamily of solute carriers	SLC47 family of multidrug and toxin extrusion transporters			Transporters	SLC superfamily of solute carriers	SLC47 family of multidrug and toxin extrusion transporters				Transport of small molecules	SLC-mediated transmembrane transport	Transport of bile salts and organic acids, metal ions and amine compounds
PD001319	IMATINIB	Solute carrier family 22 member 3	SLC22A3	single protein		1		4.59	0	Transporter	Electrochemical transporter	SLC superfamily of solute carriers	SLC22 family of organic cation and anion transporters			Transporters	SLC superfamily of solute carriers	SLC22 family of organic cation and anion transporters	Organic cation transporters (OCT)			Transport of small molecules	SLC-mediated transmembrane transport	Transport of bile salts and organic acids, metal ions and amine compounds	Organic cation/anion/zwitterion transport	Organic cation transport
PD001319	IMATINIB	5-hydroxytryptamine receptor 2A	HTR2A	single protein		1		5.99	0	Membrane receptor	Family A G protein-coupled receptor	Small molecule receptor (family A GPCR)	Monoamine receptor	Serotonin receptor		Receptors	G protein-coupled receptors	5-Hydroxytryptamine receptors				Signal Transduction	Signaling by GPCR	GPCR ligand binding	Class A/1 (Rhodopsin-like receptors)	Amine ligand-binding receptors	Serotonin receptors
PD001319	IMATINIB	RET proto-oncogene	RET	single protein	inhibitor	1			0
PD001319	IMATINIB	High affinity nerve growth factor receptor	NTRK1	single protein	antagonist	1			0	Enzyme	Kinase	Protein Kinase	TK protein kinase group	Tyrosine protein kinase Trk family		Receptors	Catalytic receptors	Receptor kinases	TK: Tyrosine kinase	Receptor tyrosine kinases (RTKs)	Type VII RTKs: Neurotrophin receptor/Trk family	Signal Transduction	Signaling by Receptor Tyrosine Kinases	Signaling by NTRKs	Signaling by NTRK1 (TRKA)	Signalling to ERKs	Prolonged ERK activation events	ARMS-mediated activation
PD001597	NALIDIXIC ACID	Cytochrome P450 1A2	CYP1A2	single protein		1	4.65		0	Enzyme	Cytochrome P450	Cytochrome P450 family 1	Cytochrome P450 family 1A	Cytochrome P450 1A1		Enzymes	Cytochrome P450	CYP1 family				Metabolism	Biological oxidations	Phase I - Functionalization of compounds	Cytochrome P450 - arranged by substrate type	Xenobiotics	Aromatic amines can be N-hydroxylated or N-dealkylated by CYP1A2
PD001597	NALIDIXIC ACID	Lysine-specific demethylase 4E	KDM4E	single protein		1	4.5		0	Epigenetic regulator	Eraser	Lysine demethylase	Jumonji domain-containing			Enzymes	Chromatin modifying enzymes	1.14.11.- Histone demethylases
PD001597	NALIDIXIC ACID	3-hydroxyacyl-CoA dehydrogenase type-2	HSD17B10	single protein		1	6.9		0	Enzyme	Oxidoreductase											Metabolism	Metabolism of amino acids and derivatives	Branched-chain amino acid catabolism
PD001597	NALIDIXIC ACID	Prelamin-A/C	LMNA	single protein		1	6.05		0	Other nuclear protein												Cell Cycle	Cell Cycle, Mitotic	M Phase	Mitotic Metaphase and Anaphase	Mitotic Anaphase	Nuclear Envelope (NE) Reassembly	Initiation of Nuclear Envelope (NE) Reformation
PD001597	NALIDIXIC ACID	RecQ-like DNA helicase BLM	BLM	single protein		1	8.15		0	Enzyme												DNA Repair	DNA Double-Strand Break Repair	Homology Directed Repair	HDR through Homologous Recombination (HRR) or Single Strand Annealing (SSA)	HDR through Homologous Recombination (HRR)	Homologous DNA Pairing and Strand Exchange	Presynaptic phase of homologous DNA pairing and strand exchange
PD001597	NALIDIXIC ACID	Nuclear factor NF-kappa-B p105 subunit	NFKB1	single protein		1	8.46		0	Other cytosolic protein												Disease	Infectious disease	SARS-CoV Infections	SARS-CoV-1 Infection	SARS-CoV-1-host interactions	SARS-CoV-1 activates/modulates innate immune responses
PD001597	NALIDIXIC ACID	DNA gyrase	GYRA,GYRB	protein complex	inhibitor	0	4		0	Enzyme	Isomerase
PD001597	NALIDIXIC ACID	Nuclear receptor ROR-gamma	RORC	single protein		0	5.55		0	Transcription factor	Nuclear receptor	Nuclear hormone receptor subfamily 1	Nuclear hormone receptor subfamily 1 group F	Nuclear hormone receptor subfamily 1 group F member 3		Receptors	Nuclear hormone receptors	1F. Retinoic acid-related orphans				Gene expression (Transcription)	RNA Polymerase II Transcription	Generic Transcription Pathway	Transcriptional regulation by RUNX3	RUNX3 Regulates Immune Response and Cell Migration
PD001597	NALIDIXIC ACID	ATP-binding cassette subfamily C member 4	ABCC4	single protein		1		4.24	0	Transporter	Primary active transporter	ATP-binding cassette	ABCC subfamily			Transporters	ATP-binding cassette transporter family	ABCC subfamily				Hemostasis	Platelet activation, signaling and aggregation	Response to elevated platelet cytosolic Ca2+	Platelet degranulation
PD001637	AMINOPTERIN	Tyrosyl-DNA phosphodiesterase 1	TDP1	single protein		1	7.65		0	Enzyme	Hydrolase											DNA Repair	DNA Double-Strand Break Repair	Nonhomologous End-Joining (NHEJ)
PD001637	AMINOPTERIN	Prelamin-A/C	LMNA	single protein		1	7.7		0	Other nuclear protein												Cell Cycle	Cell Cycle, Mitotic	M Phase	Mitotic Metaphase and Anaphase	Mitotic Anaphase	Nuclear Envelope (NE) Reassembly	Initiation of Nuclear Envelope (NE) Reformation
PD001637	AMINOPTERIN	Lysine-specific demethylase 4E	KDM4E	single protein		1	4.72		0	Epigenetic regulator	Eraser	Lysine demethylase	Jumonji domain-containing			Enzymes	Chromatin modifying enzymes	1.14.11.- Histone demethylases
PD001637	AMINOPTERIN	Aldehyde dehydrogenase 1A1	ALDH1A1	single protein		1	4.6		0	Enzyme	Oxidoreductase											Metabolism	Biological oxidations	Phase I - Functionalization of compounds	Ethanol oxidation
PD001637	AMINOPTERIN	Mitogen-activated protein kinase 1	MAPK1	single protein		1	4.6		0	Enzyme	Kinase	Protein Kinase	CMGC protein kinase group	CMGC protein kinase MAPK family	CMGC protein kinase ERK1	Enzymes	Kinases (EC 2.7.x.x)	CMGC: Containing CDK, MAPK, GSK3, CLK families	Mitogen-activated protein kinases (MAP kinases)	ERK subfamily		Immune System	Innate Immune System	Toll-like Receptor Cascades	Toll Like Receptor 5 (TLR5) Cascade	MyD88 cascade initiated on plasma membrane	MAP kinase activation	MAPK targets/ Nuclear events mediated by MAP kinases	ERK/MAPK targets	ERKs are inactivated
PD001637	AMINOPTERIN	Caspase-7	CASP7	single protein		1	4.5		0	Enzyme	Protease	Cysteine protease	Cysteine protease CD clan	Cysteine protease C14 family		Enzymes	Peptidases and proteinases	CD: Cysteine (C) Peptidases	C14: Caspase			Programmed Cell Death	Apoptosis	Intrinsic Pathway for Apoptosis	Apoptotic factor-mediated response	Cytochrome c-mediated apoptotic response	Activation of caspases through apoptosome-mediated cleavage
PD001637	AMINOPTERIN	DNA-(apurinic or apyrimidinic site) endonuclease	APEX1	single protein		1	4.5		0	Enzyme												DNA Repair	Base Excision Repair	Resolution of Abasic Sites (AP sites)	Resolution of AP sites via the multiple-nucleotide patch replacement pathway	PCNA-Dependent Long Patch Base Excision Repair
PD001637	AMINOPTERIN	3-hydroxyacyl-CoA dehydrogenase type-2	HSD17B10	single protein		1	4.4		0	Enzyme	Oxidoreductase											Metabolism	Metabolism of amino acids and derivatives	Branched-chain amino acid catabolism
PD001637	AMINOPTERIN	RecQ-like DNA helicase BLM	BLM	single protein		1	4.7		0	Enzyme												DNA Repair	DNA Double-Strand Break Repair	Homology Directed Repair	HDR through Homologous Recombination (HRR) or Single Strand Annealing (SSA)	HDR through Homologous Recombination (HRR)	Homologous DNA Pairing and Strand Exchange	Presynaptic phase of homologous DNA pairing and strand exchange
PD001637	AMINOPTERIN	Caspase-1	CASP1	single protein		1	4.7		0	Enzyme	Protease	Cysteine protease	Cysteine protease CD clan	Cysteine protease C14 family		Enzymes	Peptidases and proteinases	CD: Cysteine (C) Peptidases	C14: Caspase			Disease	Infectious disease	SARS-CoV Infections	SARS-CoV-1 Infection	SARS-CoV-1-host interactions	SARS-CoV-1 activates/modulates innate immune responses
PD001637	AMINOPTERIN	Menin/Histone-lysine N-methyltransferase MLL	KMT2A,MEN1	protein-protein interaction		1	4.4		0	Epigenetic regulator	Reader	Bromodomain
PD001637	AMINOPTERIN	Endonuclease 4	NFO	single protein		0	4.95		0	Enzyme	Hydrolase
PD001637	AMINOPTERIN	15-hydroxyprostaglandin dehydrogenase [NAD(+)]	HPGD	single protein		1	4.8		0	Enzyme						Enzymes	Eicosanoid turnover	Prostaglandin synthases				Metabolism	Metabolism of lipids	Biosynthesis of specialized proresolving mediators (SPMs)	Biosynthesis of DHA-derived SPMs	Biosynthesis of D-series resolvins
PD001637	AMINOPTERIN	DNA polymerase beta	POLB	single protein		1	4.45		0	Enzyme												DNA Repair	Base Excision Repair	Resolution of Abasic Sites (AP sites)	Resolution of AP sites via the multiple-nucleotide patch replacement pathway	PCNA-Dependent Long Patch Base Excision Repair
PD001771	PYRIMETHAMINE	Prelamin-A/C	LMNA	single protein		1	4.5		0	Other nuclear protein												Cell Cycle	Cell Cycle, Mitotic	M Phase	Mitotic Metaphase and Anaphase	Mitotic Anaphase	Nuclear Envelope (NE) Reassembly	Initiation of Nuclear Envelope (NE) Reformation
PD001771	PYRIMETHAMINE	Dihydrofolate reductase	DHFR	single protein	inhibitor	1	6.6	5.78	0	Enzyme	Oxidoreductase					Enzymes	1.-.-.- Oxidoreductases					Cell Cycle	Cell Cycle, Mitotic	Mitotic G1 phase and G1/S transition	G1/S Transition	G1/S-Specific Transcription
PD001771	PYRIMETHAMINE	Menin/Histone-lysine N-methyltransferase MLL	KMT2A,MEN1	protein-protein interaction		1	4.85		0	Epigenetic regulator	Reader	Bromodomain
PD001771	PYRIMETHAMINE	Dihydrofolate reductase		single protein		0	5.44		0	Enzyme	Oxidoreductase
PD001771	PYRIMETHAMINE	Beta-hexosaminidase subunit beta	HEXB	single protein		1	5.2		0	Enzyme	Hydrolase											Disease	Diseases of metabolism	Diseases of glycosylation	Diseases associated with glycosaminoglycan metabolism	Defective HEXB causes GM2G2
PD001771	PYRIMETHAMINE	Bifunctional dihydrofolate reductase-thymidylate synthase		single protein	inhibitor	0	7.27		0	Enzyme	Oxidoreductase
PD001771	PYRIMETHAMINE	Bifunctional dihydrofolate reductase-thymidylate synthase		single protein		0	6.41	6.86	0	Enzyme	Oxidoreductase
PD001771	PYRIMETHAMINE	Cytochrome P450 2C9	CYP2C9	single protein		1	4.29		0	Enzyme	Cytochrome P450	Cytochrome P450 family 2	Cytochrome P450 family 2C	Cytochrome P450 2C9		Enzymes	Cytochrome P450	CYP2 family: drug metabolising subset				Metabolism	Biological oxidations	Phase I - Functionalization of compounds	Cytochrome P450 - arranged by substrate type	Xenobiotics	CYP2E1 reactions
PD001771	PYRIMETHAMINE	Beta-hexosaminidase subunit alpha	HEXA	single protein		1	5.07		0	Enzyme	Hydrolase											Disease	Diseases of metabolism	Diseases of glycosylation	Diseases associated with glycosaminoglycan metabolism	Defective HEXA causes GM2G1
PD001771	PYRIMETHAMINE	Multidrug and toxin extrusion protein 2	SLC47A2	single protein	inhibitor	0	6.3		0	Transporter	Electrochemical transporter	SLC superfamily of solute carriers	SLC47 family of multidrug and toxin extrusion transporters			Transporters	SLC superfamily of solute carriers	SLC47 family of multidrug and toxin extrusion transporters				Transport of small molecules	SLC-mediated transmembrane transport	Transport of bile salts and organic acids, metal ions and amine compounds
PD001771	PYRIMETHAMINE	Pteridine reductase 1	PTR1	single protein		0	4.87		0	Enzyme	Oxidoreductase
PD001771	PYRIMETHAMINE	Beta-N-acetyl-D-hexosaminidase-A/B	HEXA,HEXB	protein family		1	4.85		0	Enzyme	Hydrolase
PD001771	PYRIMETHAMINE	Low molecular weight phosphotyrosine protein phosphatase	ACP1	single protein		1	4.63		0	Enzyme	Phosphatase	Protein Phosphatase	Tyrosine protein phosphatase
PD001771	PYRIMETHAMINE	Aldehyde dehydrogenase 1A1	ALDH1A1	single protein		1	4.4		0	Enzyme	Oxidoreductase											Metabolism	Biological oxidations	Phase I - Functionalization of compounds	Ethanol oxidation
PD001771	PYRIMETHAMINE	Cytochrome P450 2D6	CYP2D6	single protein		1	5.1		0	Enzyme	Cytochrome P450	Cytochrome P450 family 2	Cytochrome P450 family 2D	Cytochrome P450 2D6		Enzymes	Cytochrome P450	CYP2 family: drug metabolising subset				Metabolism	Biological oxidations	Phase I - Functionalization of compounds	Cytochrome P450 - arranged by substrate type	Xenobiotics	CYP2E1 reactions
PD001771	PYRIMETHAMINE	Multidrug and toxin extrusion protein 1	SLC47A1	single protein	inhibitor	1	7.1	6.84	0	Transporter	Electrochemical transporter	SLC superfamily of solute carriers	SLC47 family of multidrug and toxin extrusion transporters			Transporters	SLC superfamily of solute carriers	SLC47 family of multidrug and toxin extrusion transporters				Transport of small molecules	SLC-mediated transmembrane transport	Transport of bile salts and organic acids, metal ions and amine compounds
PD001771	PYRIMETHAMINE	Bifunctional dihydrofolate reductase-thymidylate synthase		single protein		0	7.34		0	Unclassified protein						Other protein targets	Anti-infective targets	Antimalarial targets	Folate biosynthesis enzymes
PD001771	PYRIMETHAMINE	Streptokinase A	SKA	single protein		0	5.4		0	Enzyme	Kinase
PD001771	PYRIMETHAMINE	Dihydrofolate reductase	DFR1	single protein		0	5.3		0	Enzyme	Oxidoreductase
PD001771	PYRIMETHAMINE	Bifunctional dihydrofolate reductase-thymidylate synthase		single protein		0	8.21		0
PD001771	PYRIMETHAMINE	Cellular tumor antigen p53	TP53	single protein		1	5		0	Transcription factor												Cell Cycle	Cell Cycle Checkpoints	G1/S DNA Damage Checkpoints	p53-Dependent G1/S DNA damage checkpoint	p53-Dependent G1 DNA Damage Response	Stabilization of p53	Autodegradation of the E3 ubiquitin ligase COP1
PD001771	PYRIMETHAMINE	Cytochrome P450 3A4	CYP3A4	single protein		1	5.15		0	Enzyme	Cytochrome P450	Cytochrome P450 family 3	Cytochrome P450 family 3A	Cytochrome P450 3A4		Enzymes	Cytochrome P450	CYP3 family				Metabolism	Metabolism of lipids	Biosynthesis of specialized proresolving mediators (SPMs)	Biosynthesis of DHA-derived SPMs	Biosynthesis of maresins	Biosynthesis of maresin-like SPMs
PD001771	PYRIMETHAMINE	Cytochrome P450 1A2	CYP1A2	single protein		1	5		0	Enzyme	Cytochrome P450	Cytochrome P450 family 1	Cytochrome P450 family 1A	Cytochrome P450 1A1		Enzymes	Cytochrome P450	CYP1 family				Metabolism	Biological oxidations	Phase I - Functionalization of compounds	Cytochrome P450 - arranged by substrate type	Xenobiotics	Aromatic amines can be N-hydroxylated or N-dealkylated by CYP1A2
PD001771	PYRIMETHAMINE	Solute carrier family 22 member 1	SLC22A1	single protein		1		5.16	0	Transporter	Electrochemical transporter	SLC superfamily of solute carriers	SLC22 family of organic cation and anion transporters			Transporters	SLC superfamily of solute carriers	SLC22 family of organic cation and anion transporters	Organic cation transporters (OCT)			Transport of small molecules	SLC-mediated transmembrane transport	Transport of bile salts and organic acids, metal ions and amine compounds	Organic cation/anion/zwitterion transport	Organic cation transport
PD002451	BITHIONOL	Caspase-1	CASP1	single protein		1	4.6		0	Enzyme	Protease	Cysteine protease	Cysteine protease CD clan	Cysteine protease C14 family		Enzymes	Peptidases and proteinases	CD: Cysteine (C) Peptidases	C14: Caspase			Disease	Infectious disease	SARS-CoV Infections	SARS-CoV-1 Infection	SARS-CoV-1-host interactions	SARS-CoV-1 activates/modulates innate immune responses
PD002451	BITHIONOL	Microtubule-associated protein tau	MAPT	single protein		1	5		0	Other cytosolic protein												Neuronal System	Transmission across Chemical Synapses	Neurotransmitter receptors and postsynaptic signal transmission	Activation of NMDA receptors and postsynaptic events	Post NMDA receptor activation events	Activation of AMPK downstream of NMDARs
PD002451	BITHIONOL	Mitogen-activated protein kinase 1	MAPK1	single protein		1	4.8		0	Enzyme	Kinase	Protein Kinase	CMGC protein kinase group	CMGC protein kinase MAPK family	CMGC protein kinase ERK1	Enzymes	Kinases (EC 2.7.x.x)	CMGC: Containing CDK, MAPK, GSK3, CLK families	Mitogen-activated protein kinases (MAP kinases)	ERK subfamily		Immune System	Innate Immune System	Toll-like Receptor Cascades	Toll Like Receptor 5 (TLR5) Cascade	MyD88 cascade initiated on plasma membrane	MAP kinase activation	MAPK targets/ Nuclear events mediated by MAP kinases	ERK/MAPK targets	ERKs are inactivated
PD002451	BITHIONOL	ATP-dependent DNA helicase Q1	RECQL	single protein		1	4.45		0	Enzyme
PD002451	BITHIONOL	15-hydroxyprostaglandin dehydrogenase [NAD(+)]	HPGD	single protein		1	4.53		0	Enzyme						Enzymes	Eicosanoid turnover	Prostaglandin synthases				Metabolism	Metabolism of lipids	Biosynthesis of specialized proresolving mediators (SPMs)	Biosynthesis of DHA-derived SPMs	Biosynthesis of D-series resolvins
PD002451	BITHIONOL	Cellular tumor antigen p53	TP53	single protein		1	4.5		0	Transcription factor												Cell Cycle	Cell Cycle Checkpoints	G1/S DNA Damage Checkpoints	p53-Dependent G1/S DNA damage checkpoint	p53-Dependent G1 DNA Damage Response	Stabilization of p53	Autodegradation of the E3 ubiquitin ligase COP1
PD002451	BITHIONOL	Ferritin light chain	FTL	single protein		0	4.58		0	Unclassified protein												Vesicle-mediated transport	Membrane Trafficking	trans-Golgi Network Vesicle Budding	Golgi Associated Vesicle Biogenesis
PD002451	BITHIONOL	Aldehyde dehydrogenase 1A1	ALDH1A1	single protein		1	4.62		0	Enzyme	Oxidoreductase											Metabolism	Biological oxidations	Phase I - Functionalization of compounds	Ethanol oxidation
PD002451	BITHIONOL	3-hydroxyacyl-CoA dehydrogenase type-2	HSD17B10	single protein		1	4.5		0	Enzyme	Oxidoreductase											Metabolism	Metabolism of amino acids and derivatives	Branched-chain amino acid catabolism
PD002451	BITHIONOL	Lysine-specific demethylase 4E	KDM4E	single protein		1	4.45		0	Epigenetic regulator	Eraser	Lysine demethylase	Jumonji domain-containing			Enzymes	Chromatin modifying enzymes	1.14.11.- Histone demethylases
PD002451	BITHIONOL	Nuclear receptor ROR-gamma	RORC	single protein		0	4.8		0	Transcription factor	Nuclear receptor	Nuclear hormone receptor subfamily 1	Nuclear hormone receptor subfamily 1 group F	Nuclear hormone receptor subfamily 1 group F member 3		Receptors	Nuclear hormone receptors	1F. Retinoic acid-related orphans				Gene expression (Transcription)	RNA Polymerase II Transcription	Generic Transcription Pathway	Transcriptional regulation by RUNX3	RUNX3 Regulates Immune Response and Cell Migration
PD002451	BITHIONOL	Polyunsaturated fatty acid lipoxygenase ALOX15	ALOX15	single protein		1	4.8		0	Enzyme	Oxidoreductase					Enzymes	Eicosanoid turnover	Lipoxygenases				Metabolism	Metabolism of lipids	Biosynthesis of specialized proresolving mediators (SPMs)	Biosynthesis of DPA-derived SPMs	Biosynthesis of DPAn-3 SPMs	Biosynthesis of DPAn-3-derived protectins and resolvins
PD002451	BITHIONOL	Cytochrome P450 3A4	CYP3A4	single protein		1	4.8		0	Enzyme	Cytochrome P450	Cytochrome P450 family 3	Cytochrome P450 family 3A	Cytochrome P450 3A4		Enzymes	Cytochrome P450	CYP3 family				Metabolism	Metabolism of lipids	Biosynthesis of specialized proresolving mediators (SPMs)	Biosynthesis of DHA-derived SPMs	Biosynthesis of maresins	Biosynthesis of maresin-like SPMs
PD002451	BITHIONOL	Cruzipain		single protein		0	4.55		0	Enzyme	Protease	Cysteine protease	Cysteine protease CA clan	Cysteine protease C1A family
PD002451	BITHIONOL	Caspase-7	CASP7	single protein		1	4.6		0	Enzyme	Protease	Cysteine protease	Cysteine protease CD clan	Cysteine protease C14 family		Enzymes	Peptidases and proteinases	CD: Cysteine (C) Peptidases	C14: Caspase			Programmed Cell Death	Apoptosis	Intrinsic Pathway for Apoptosis	Apoptotic factor-mediated response	Cytochrome c-mediated apoptotic response	Activation of caspases through apoptosome-mediated cleavage
PD002451	BITHIONOL	Polyunsaturated fatty acid lipoxygenase ALOX12	ALOX12	single protein		1	5.7		0	Enzyme						Enzymes	Eicosanoid turnover	Lipoxygenases				Metabolism	Metabolism of lipids	Biosynthesis of specialized proresolving mediators (SPMs)	Biosynthesis of DPA-derived SPMs	Biosynthesis of DPAn-3 SPMs	Biosynthesis of DPAn-3-derived maresins
PD002451	BITHIONOL	Menin/Histone-lysine N-methyltransferase MLL	KMT2A,MEN1	protein-protein interaction		1	4.55		0	Epigenetic regulator	Reader	Bromodomain
PD002451	BITHIONOL	Thyrotropin receptor	TSHR	single protein		1	4.5		0	Membrane receptor	Family A G protein-coupled receptor	Peptide receptor (family A GPCR)	Glycohormone receptor	Glycohormone receptor		Receptors	G protein-coupled receptors	Glycoprotein hormone receptors				Signal Transduction	Signaling by GPCR	GPCR ligand binding	Class A/1 (Rhodopsin-like receptors)	Hormone ligand-binding receptors
PD002451	BITHIONOL	Transthyretin	TTR	single protein		1	5.79		0	Secreted protein						Other protein targets	Transthyretin					Disease	Diseases of the neuronal system	Diseases associated with visual transduction	Retinoid cycle disease events
PD002451	BITHIONOL	Mitogen-activated protein kinase 14	MAPK14	single protein		1	6.5		0	Enzyme	Kinase	Protein Kinase	CMGC protein kinase group	CMGC protein kinase MAPK family	CMGC protein kinase p38 subfamily	Enzymes	Kinases (EC 2.7.x.x)	CMGC: Containing CDK, MAPK, GSK3, CLK families	Mitogen-activated protein kinases (MAP kinases)	p38 subfamily		Immune System	Innate Immune System	Toll-like Receptor Cascades	Toll Like Receptor 5 (TLR5) Cascade	MyD88 cascade initiated on plasma membrane	MAP kinase activation	MAPK targets/ Nuclear events mediated by MAP kinases	Activation of the AP-1 family of transcription factors
PD002451	BITHIONOL	Prelamin-A/C	LMNA	single protein		1	5.38		0	Other nuclear protein												Cell Cycle	Cell Cycle, Mitotic	M Phase	Mitotic Metaphase and Anaphase	Mitotic Anaphase	Nuclear Envelope (NE) Reassembly	Initiation of Nuclear Envelope (NE) Reformation
PD002451	BITHIONOL	Hypoxia-inducible factor 1-alpha	HIF1A	single protein		1	4.85		0	Transcription factor												Cellular responses to stimuli	Cellular responses to stress	Cellular response to hypoxia	Oxygen-dependent proline hydroxylation of Hypoxia-inducible Factor Alpha
PD002451	BITHIONOL	Nuclear receptor subfamily 1 group I member 2	NR1I2	single protein		1	6	4.9	0	Transcription factor	Nuclear receptor	Nuclear hormone receptor subfamily 1	Nuclear hormone receptor subfamily 1 group I	Nuclear hormone receptor subfamily 1 group I member 2		Receptors	Nuclear hormone receptors	1I. Vitamin D receptor-like receptors				Metabolism of proteins	Post-translational protein modification	SUMOylation	SUMO E3 ligases SUMOylate target proteins	SUMOylation of intracellular receptors
PD002451	BITHIONOL	N-acyl-phosphatidylethanolamine-hydrolyzing phospholipase D	NAPEPLD	single protein	inhibitor	1	4.97		0	Enzyme	Hydrolase					Enzymes	Endocannabinoid turnover	<i>N</i>-Acylethanolamine turnover				Sensory Perception	Visual phototransduction	The canonical retinoid cycle in rods (twilight vision)	Biosynthesis of A2E, implicated in retinal degradation
PD002451	BITHIONOL	Thyroid hormone receptor beta	THRB	single protein		1	4.3		0	Transcription factor	Nuclear receptor	Nuclear hormone receptor subfamily 1	Nuclear hormone receptor subfamily 1 group A	Nuclear hormone receptor subfamily 1 group A member 2		Receptors	Nuclear hormone receptors	1A. Thyroid hormone receptors				Metabolism of proteins	Post-translational protein modification	SUMOylation	SUMO E3 ligases SUMOylate target proteins	SUMOylation of intracellular receptors
PD002451	BITHIONOL	Huntingtin	HTT	single protein		1	4.92		0	Unclassified protein												Gene expression (Transcription)	RNA Polymerase II Transcription	Generic Transcription Pathway	Transcriptional Regulation by MECP2	Regulation of MECP2 expression and activity
PD002451	BITHIONOL	Beta-lactamase	AMPC	single protein		0	4.6		0	Enzyme	Hydrolase
PD002451	BITHIONOL	Estrogen receptor	ESR1	single protein		1	5.4		0	Transcription factor	Nuclear receptor	Nuclear hormone receptor subfamily 3	Nuclear hormone receptor subfamily 3 group A	Nuclear hormone receptor subfamily 3 group A member 1		Receptors	Nuclear hormone receptors	Steroid hormone receptors	3A. Estrogen receptors			Gene expression (Transcription)	RNA Polymerase II Transcription	Generic Transcription Pathway	Transcriptional regulation by RUNX1	RUNX1 regulates estrogen receptor mediated transcription
PD002451	BITHIONOL	Estrogen receptor beta	ESR2	single protein		1	5.09		0	Transcription factor	Nuclear receptor	Nuclear hormone receptor subfamily 3	Nuclear hormone receptor subfamily 3 group A	Nuclear hormone receptor subfamily 3 group A member 2		Receptors	Nuclear hormone receptors	Steroid hormone receptors	3A. Estrogen receptors			Signal Transduction	Intracellular signaling by second messengers	PIP3 activates AKT signaling	Negative regulation of the PI3K/AKT network	PI5P, PP2A and IER3 Regulate PI3K/AKT Signaling
PD002451	BITHIONOL	Lethal factor	LEF	single protein		0	5.5		0	Enzyme	Protease	Metallo protease	Metallo protease MAE clan	Metallo protease M34 family								Disease	Infectious disease	Uptake and actions of bacterial toxins	Uptake and function of anthrax toxins
PD002451	BITHIONOL	Envelope glycoprotein gp160	ENV	single protein		0	5.21		0	Surface antigen
PD002451	BITHIONOL	M1 family aminopeptidase		single protein		0	4.37		0	Enzyme	Protease	Metallo protease	Metallo protease MAE clan	Metallo protease M1 family
PD002451	BITHIONOL	Sphingosine 1-phosphate receptor 1	S1PR1	single protein		1	5.91		0	Membrane receptor	Family A G protein-coupled receptor	Small molecule receptor (family A GPCR)	Lipid-like ligand receptor (family A GPCR)	EDG receptor		Receptors	G protein-coupled receptors	Lysophospholipid (S1P) receptors				Signal Transduction	Signaling by GPCR	GPCR ligand binding	Class A/1 (Rhodopsin-like receptors)	Lysosphingolipid and LPA receptors
PD002451	BITHIONOL	Potassium channel subfamily T member 1	KCNT1	single protein	agonist	0	5.5		0	Unclassified protein						Ion channels	Voltage-gated ion channels	Potassium channels	Calcium- and sodium-activated potassium channels (K<sub>Ca</sub>, K<sub>Na</sub>)
PD002451	BITHIONOL	Induced myeloid leukemia cell differentiation protein Mcl-1	MCL1	single protein		1	5.72		0	Other cytosolic protein						Other protein targets	B-cell lymphoma 2 (Bcl-2) protein family					Immune System	Cytokine Signaling in Immune system	Signaling by Interleukins	Interleukin-4 and Interleukin-13 signaling
PD002451	BITHIONOL	DNA polymerase beta	POLB	single protein		1	4.65		0	Enzyme												DNA Repair	Base Excision Repair	Resolution of Abasic Sites (AP sites)	Resolution of AP sites via the multiple-nucleotide patch replacement pathway	PCNA-Dependent Long Patch Base Excision Repair
PD002451	BITHIONOL	60 kDa heat shock protein, mitochondrial	HSPD1	single protein		1	5.55		0	Other cytosolic protein												Gene expression (Transcription)	RNA Polymerase II Transcription	Generic Transcription Pathway	Transcriptional regulation by the AP-2 (TFAP2) family of transcription factors	TFAP2A acts as a transcriptional repressor during retinoic acid induced cell differentiation
PD002451	BITHIONOL	M1-family alanyl aminopeptidase		single protein		0	4.37		0	Enzyme
PD002451	BITHIONOL	GroEL/GroES	GROES,GROL	protein complex		0	5.13		0	Unclassified protein
PD002451	BITHIONOL	HSP60/HSP10	HSPD1,HSPE1	protein complex		1	5.55		0	Other cytosolic protein
PD002451	BITHIONOL	Replicase polyprotein 1a		single protein		0	4.34		0	Enzyme						Other protein targets	Anti-infective targets	Viral protein targets	Coronavirus (CoV) proteins			Disease	Infectious disease	SARS-CoV Infections	SARS-CoV-1 Infection	SARS-CoV-1 Genome Replication and Transcription	Replication of the SARS-CoV-1 genome
PD002451	BITHIONOL	RecQ-like DNA helicase BLM	BLM	single protein		1	4.5		0	Enzyme												DNA Repair	DNA Double-Strand Break Repair	Homology Directed Repair	HDR through Homologous Recombination (HRR) or Single Strand Annealing (SSA)	HDR through Homologous Recombination (HRR)	Homologous DNA Pairing and Strand Exchange	Presynaptic phase of homologous DNA pairing and strand exchange
PD002451	BITHIONOL	5-hydroxytryptamine receptor 1A	HTR1A	single protein		1		5.38	0	Membrane receptor	Family A G protein-coupled receptor	Small molecule receptor (family A GPCR)	Monoamine receptor	Serotonin receptor		Receptors	G protein-coupled receptors	5-Hydroxytryptamine receptors				Signal Transduction	Signaling by GPCR	GPCR ligand binding	Class A/1 (Rhodopsin-like receptors)	Amine ligand-binding receptors	Serotonin receptors
PD002451	BITHIONOL	Solute carrier family 22 member 1	SLC22A1	single protein		1		5.53	0	Transporter	Electrochemical transporter	SLC superfamily of solute carriers	SLC22 family of organic cation and anion transporters			Transporters	SLC superfamily of solute carriers	SLC22 family of organic cation and anion transporters	Organic cation transporters (OCT)			Transport of small molecules	SLC-mediated transmembrane transport	Transport of bile salts and organic acids, metal ions and amine compounds	Organic cation/anion/zwitterion transport	Organic cation transport
PD002451	BITHIONOL	Adenosine receptor A3	ADORA3	single protein		1		6.2	0	Membrane receptor	Family A G protein-coupled receptor	Small molecule receptor (family A GPCR)	Nucleotide-like receptor (family A GPCR)	Adenosine receptor		Receptors	G protein-coupled receptors	Adenosine receptors				Signal Transduction	Signaling by GPCR	GPCR ligand binding	Class A/1 (Rhodopsin-like receptors)	Nucleotide-like (purinergic) receptors	Adenosine P1 receptors
PD002451	BITHIONOL	Alpha-2C adrenergic receptor	ADRA2C	single protein		1		5.78	0	Membrane receptor	Family A G protein-coupled receptor	Small molecule receptor (family A GPCR)	Monoamine receptor	Adrenergic receptor		Receptors	G protein-coupled receptors	Adrenoceptors				Signal Transduction	Signaling by GPCR	GPCR ligand binding	Class A/1 (Rhodopsin-like receptors)	Amine ligand-binding receptors	Adrenoceptors
PD002451	BITHIONOL	Substance-K receptor	TACR2	single protein		1		5.57	0	Membrane receptor	Family A G protein-coupled receptor	Peptide receptor (family A GPCR)	Short peptide receptor (family A GPCR)	Neurokinin receptor		Receptors	G protein-coupled receptors	Tachykinin receptors				Signal Transduction	Signaling by GPCR	GPCR ligand binding	Class A/1 (Rhodopsin-like receptors)	Peptide ligand-binding receptors	Tachykinin receptors bind tachykinins
PD002451	BITHIONOL	Solute carrier family 22 member 3	SLC22A3	single protein		1		5.26	0	Transporter	Electrochemical transporter	SLC superfamily of solute carriers	SLC22 family of organic cation and anion transporters			Transporters	SLC superfamily of solute carriers	SLC22 family of organic cation and anion transporters	Organic cation transporters (OCT)			Transport of small molecules	SLC-mediated transmembrane transport	Transport of bile salts and organic acids, metal ions and amine compounds	Organic cation/anion/zwitterion transport	Organic cation transport
PD002451	BITHIONOL	Multidrug and toxin extrusion protein 2	SLC47A2	single protein		1		5.18	0	Transporter	Electrochemical transporter	SLC superfamily of solute carriers	SLC47 family of multidrug and toxin extrusion transporters			Transporters	SLC superfamily of solute carriers	SLC47 family of multidrug and toxin extrusion transporters				Transport of small molecules	SLC-mediated transmembrane transport	Transport of bile salts and organic acids, metal ions and amine compounds
PD002451	BITHIONOL	Alpha-2B adrenergic receptor	ADRA2B	single protein		1		6.08	0	Membrane receptor	Family A G protein-coupled receptor	Small molecule receptor (family A GPCR)	Monoamine receptor	Adrenergic receptor		Receptors	G protein-coupled receptors	Adrenoceptors				Signal Transduction	Signaling by GPCR	GPCR ligand binding	Class A/1 (Rhodopsin-like receptors)	Amine ligand-binding receptors	Adrenoceptors
PD002451	BITHIONOL	Mu-type opioid receptor	OPRM1	single protein		1		5.46	0	Membrane receptor	Family A G protein-coupled receptor	Peptide receptor (family A GPCR)	Short peptide receptor (family A GPCR)	Opioid receptor		Receptors	G protein-coupled receptors	Opioid receptors				Signal Transduction	Signaling by GPCR	GPCR downstream signalling	G alpha (i) signalling events	Opioid Signalling	G-protein activation
PD002451	BITHIONOL	Alpha-2A adrenergic receptor	ADRA2A	single protein		1		5.63	0	Membrane receptor	Family A G protein-coupled receptor	Small molecule receptor (family A GPCR)	Monoamine receptor	Adrenergic receptor		Receptors	G protein-coupled receptors	Adrenoceptors				Signal Transduction	Signaling by GPCR	GPCR ligand binding	Class A/1 (Rhodopsin-like receptors)	Amine ligand-binding receptors	Adrenoceptors
PD002451	BITHIONOL	Sodium-dependent noradrenaline transporter	SLC6A2	single protein		1		5.91	0	Transporter	Electrochemical transporter	SLC superfamily of solute carriers	SLC06 neurotransmitter transporter family			Transporters	SLC superfamily of solute carriers	SLC6 neurotransmitter transporter family	Monoamine transporter subfamily			Disease	Disorders of transmembrane transporters	SLC transporter disorders	Defective SLC6A2 causes orthostatic intolerance (OI)
PD002451	BITHIONOL	D(3) dopamine receptor	DRD3	single protein		1		5.61	0	Membrane receptor	Family A G protein-coupled receptor	Small molecule receptor (family A GPCR)	Monoamine receptor	Dopamine receptor		Receptors	G protein-coupled receptors	Dopamine receptors				Signal Transduction	Signaling by GPCR	GPCR ligand binding	Class A/1 (Rhodopsin-like receptors)	Amine ligand-binding receptors	Dopamine receptors
PD002451	BITHIONOL	Adenosine receptor A2a	ADORA2A	single protein		1		6.06	0	Membrane receptor	Family A G protein-coupled receptor	Small molecule receptor (family A GPCR)	Nucleotide-like receptor (family A GPCR)	Adenosine receptor		Receptors	G protein-coupled receptors	Adenosine receptors				Signal Transduction	Signaling by GPCR	GPCR ligand binding	Class A/1 (Rhodopsin-like receptors)	Nucleotide-like (purinergic) receptors	Adenosine P1 receptors
PD002451	BITHIONOL	Tyrosine-protein kinase Lck	LCK	single protein		1		5.65	0	Enzyme	Kinase	Protein Kinase	TK protein kinase group	Tyrosine protein kinase Src family		Receptors	Catalytic receptors	Receptor kinases	TK: Tyrosine kinase	Non-receptor tyrosine kinases (nRTKs)	Src family	Disease	Infectious disease	HIV Infection	Host Interactions of HIV factors	The role of Nef in HIV-1 replication and disease pathogenesis	Nef-mediates down modulation of cell surface receptors by recruiting them to clathrin adapters	Nef Mediated CD4 Down-regulation
PD002451	BITHIONOL	Solute carrier family 22 member 2	SLC22A2	single protein		1		5.72	0	Transporter	Electrochemical transporter	SLC superfamily of solute carriers	SLC22 family of organic cation and anion transporters			Transporters	SLC superfamily of solute carriers	SLC22 family of organic cation and anion transporters	Organic cation transporters (OCT)			Transport of small molecules	SLC-mediated transmembrane transport	Transport of bile salts and organic acids, metal ions and amine compounds	Organic cation/anion/zwitterion transport	Organic cation transport
PD002451	BITHIONOL	5-hydroxytryptamine receptor 2C	HTR2C	single protein		1		5.2	0	Membrane receptor	Family A G protein-coupled receptor	Small molecule receptor (family A GPCR)	Monoamine receptor	Serotonin receptor		Receptors	G protein-coupled receptors	5-Hydroxytryptamine receptors				Signal Transduction	Signaling by GPCR	GPCR ligand binding	Class A/1 (Rhodopsin-like receptors)	Amine ligand-binding receptors	Serotonin receptors
PD002451	BITHIONOL	Thromboxane-A synthase	TBXAS1	single protein		1		5.74	0	Enzyme	Cytochrome P450	Cytochrome P450 family 5	Cytochrome P450 family 5A	Cytochrome P450 5A1		Enzymes	Cytochrome P450	CYP5, CYP7 and CYP8 families				Metabolism	Biological oxidations	Phase I - Functionalization of compounds	Cytochrome P450 - arranged by substrate type	Eicosanoids
PD002451	BITHIONOL	Sodium-dependent dopamine transporter	SLC6A3	single protein		1		5.71	0	Transporter	Electrochemical transporter	SLC superfamily of solute carriers	SLC06 neurotransmitter transporter family			Transporters	SLC superfamily of solute carriers	SLC6 neurotransmitter transporter family	Monoamine transporter subfamily			Disease	Disorders of transmembrane transporters	SLC transporter disorders	Defective SLC6A3 causes Parkinsonism-dystonia infantile (PKDYS)
PD002451	BITHIONOL	5-hydroxytryptamine receptor 2B	HTR2B	single protein		1		5.27	0	Membrane receptor	Family A G protein-coupled receptor	Small molecule receptor (family A GPCR)	Monoamine receptor	Serotonin receptor		Receptors	G protein-coupled receptors	5-Hydroxytryptamine receptors				Signal Transduction	Signaling by GPCR	GPCR ligand binding	Class A/1 (Rhodopsin-like receptors)	Amine ligand-binding receptors	Serotonin receptors
PD002451	BITHIONOL	Multidrug and toxin extrusion protein 1	SLC47A1	single protein		1		5.28	0	Transporter	Electrochemical transporter	SLC superfamily of solute carriers	SLC47 family of multidrug and toxin extrusion transporters			Transporters	SLC superfamily of solute carriers	SLC47 family of multidrug and toxin extrusion transporters				Transport of small molecules	SLC-mediated transmembrane transport	Transport of bile salts and organic acids, metal ions and amine compounds
PD002451	BITHIONOL	Receptor tyrosine-protein kinase erbB-2	ERBB2	single protein		1		5.67	0	Enzyme	Kinase	Protein Kinase	TK protein kinase group	Tyrosine protein kinase EGFR family		Receptors	Catalytic receptors	Receptor kinases	TK: Tyrosine kinase	Receptor tyrosine kinases (RTKs)	Type I RTKs: ErbB (epidermal growth factor) receptor family	Developmental Biology	Nervous system development	Axon guidance	Semaphorin interactions	Sema4D in semaphorin signaling	Sema4D induced cell migration and growth-cone collapse
PD002451	BITHIONOL	Epidermal growth factor receptor	EGFR	single protein		1		6.21	0	Enzyme	Kinase	Protein Kinase	TK protein kinase group	Tyrosine protein kinase EGFR family		Receptors	Catalytic receptors	Receptor kinases	TK: Tyrosine kinase	Receptor tyrosine kinases (RTKs)	Type I RTKs: ErbB (epidermal growth factor) receptor family	Signal Transduction	Signaling by GPCR	GPCR downstream signalling	G alpha (q) signalling events	Gastrin-CREB signalling pathway via PKC and MAPK	EGFR Transactivation by Gastrin
PD002623	SU6656	Geminin	GMNN	single protein		1	5.5		0	Unclassified protein												Cell Cycle	Cell Cycle, Mitotic	Mitotic G1 phase and G1/S transition	G1/S Transition	Activation of the pre-replicative complex
PD002623	SU6656	Peripheral myelin protein 22	PMP22	single protein		1	4.77		0	Unclassified protein												Developmental Biology	Nervous system development	EGR2 and SOX10-mediated initiation of Schwann cell myelination
PD002623	SU6656	Signal transducer and activator of transcription 6	STAT6	single protein		1	5.6		0	Transcription factor						Other protein targets	Transcription factors	STAT transcription factors				Immune System	Innate Immune System	Cytosolic sensors of pathogen-associated DNA	STING mediated induction of host immune responses	STAT6-mediated induction of chemokines
PD002623	SU6656	Neuropeptide S receptor	NPSR1	single protein		1	6.8		0	Membrane receptor	Family A G protein-coupled receptor	Peptide receptor (family A GPCR)	Short peptide receptor (family A GPCR)	Neuropeptide receptor		Receptors	G protein-coupled receptors	Neuropeptide S receptor				Signal Transduction	Signaling by GPCR	GPCR ligand binding	Class A/1 (Rhodopsin-like receptors)	Peptide ligand-binding receptors
PD002623	SU6656	Tyrosine-protein kinase Lck	LCK	single protein	inhibitor	1	6.82		0	Enzyme	Kinase	Protein Kinase	TK protein kinase group	Tyrosine protein kinase Src family		Receptors	Catalytic receptors	Receptor kinases	TK: Tyrosine kinase	Non-receptor tyrosine kinases (nRTKs)	Src family	Disease	Infectious disease	HIV Infection	Host Interactions of HIV factors	The role of Nef in HIV-1 replication and disease pathogenesis	Nef-mediates down modulation of cell surface receptors by recruiting them to clathrin adapters	Nef Mediated CD4 Down-regulation
PD002623	SU6656	RecQ-like DNA helicase BLM	BLM	single protein		1	6.05		0	Enzyme												DNA Repair	DNA Double-Strand Break Repair	Homology Directed Repair	HDR through Homologous Recombination (HRR) or Single Strand Annealing (SSA)	HDR through Homologous Recombination (HRR)	Homologous DNA Pairing and Strand Exchange	Presynaptic phase of homologous DNA pairing and strand exchange
PD002623	SU6656	Serine/threonine-protein kinase 3	STK3	single protein		1	6.96		0	Enzyme	Kinase	Protein Kinase	STE protein kinase group	STE protein kinase STE20 family	STE protein kinase MST subfamily	Enzymes	Kinases (EC 2.7.x.x)	STE: Homologs of yeast Sterile 7, Sterile 11, Sterile 20 kinases	STE20 family	MST subfamily		Signal Transduction	Signaling by Hippo
PD002623	SU6656	Survival motor neuron protein	SMN1	single protein		1	4.95		0	Epigenetic regulator	Reader	Methyl-lysine/arginine binding protein	Tudor domain									Disease	Infectious disease	SARS-CoV Infections	SARS-CoV-2 Infection	SARS-CoV-2-host interactions	SARS-CoV-2 modulates host translation machinery
PD002623	SU6656	Microtubule-associated protein tau	MAPT	single protein		1	5.55		0	Other cytosolic protein												Neuronal System	Transmission across Chemical Synapses	Neurotransmitter receptors and postsynaptic signal transmission	Activation of NMDA receptors and postsynaptic events	Post NMDA receptor activation events	Activation of AMPK downstream of NMDARs
PD002623	SU6656	Proto-oncogene tyrosine-protein kinase Src	SRC	single protein	inhibitor	1	7.14		1	Enzyme	Kinase	Protein Kinase	TK protein kinase group	Tyrosine protein kinase Src family		Receptors	Catalytic receptors	Receptor kinases	TK: Tyrosine kinase	Non-receptor tyrosine kinases (nRTKs)	Src family	Signal Transduction	Signaling by Receptor Tyrosine Kinases	Signaling by NTRKs	Signaling by NTRK1 (TRKA)	Signalling to ERKs	Signalling to RAS	p38MAPK events
PD002623	SU6656	Cruzipain		single protein		0	5.1		0	Enzyme	Protease	Cysteine protease	Cysteine protease CA clan	Cysteine protease C1A family
PD002623	SU6656	Tyrosine-protein kinase Lyn	LYN	single protein	inhibitor	1	6.89		1	Enzyme	Kinase	Protein Kinase	TK protein kinase group	Tyrosine protein kinase Src family		Receptors	Catalytic receptors	Receptor kinases	TK: Tyrosine kinase	Non-receptor tyrosine kinases (nRTKs)	Src family	Disease	Infectious disease	Leishmania infection	Leishmania parasite growth and survival	Anti-inflammatory response favouring Leishmania parasite infection	FCGR3A-mediated IL10 synthesis
PD002623	SU6656	Prelamin-A/C	LMNA	single protein		1	5.18		0	Other nuclear protein												Cell Cycle	Cell Cycle, Mitotic	M Phase	Mitotic Metaphase and Anaphase	Mitotic Anaphase	Nuclear Envelope (NE) Reassembly	Initiation of Nuclear Envelope (NE) Reformation
PD002623	SU6656	Muscarinic acetylcholine receptor M1	CHRM1	single protein		0	5.1		0	Membrane receptor	Family A G protein-coupled receptor	Small molecule receptor (family A GPCR)	Monoamine receptor	Acetylcholine receptor		Receptors	G protein-coupled receptors	Acetylcholine receptors (muscarinic)				Signal Transduction	Signaling by GPCR	GPCR ligand binding	Class A/1 (Rhodopsin-like receptors)	Amine ligand-binding receptors	Muscarinic acetylcholine receptors
PD002623	SU6656	Cytochrome P450 3A4	CYP3A4	single protein		1	5.3		0	Enzyme	Cytochrome P450	Cytochrome P450 family 3	Cytochrome P450 family 3A	Cytochrome P450 3A4		Enzymes	Cytochrome P450	CYP3 family				Metabolism	Metabolism of lipids	Biosynthesis of specialized proresolving mediators (SPMs)	Biosynthesis of DHA-derived SPMs	Biosynthesis of maresins	Biosynthesis of maresin-like SPMs
PD002623	SU6656	Cytochrome P450 2D6	CYP2D6	single protein		1	4.5		0	Enzyme	Cytochrome P450	Cytochrome P450 family 2	Cytochrome P450 family 2D	Cytochrome P450 2D6		Enzymes	Cytochrome P450	CYP2 family: drug metabolising subset				Metabolism	Biological oxidations	Phase I - Functionalization of compounds	Cytochrome P450 - arranged by substrate type	Xenobiotics	CYP2E1 reactions
PD002623	SU6656	Cytochrome P450 2C9	CYP2C9	single protein		1	5		0	Enzyme	Cytochrome P450	Cytochrome P450 family 2	Cytochrome P450 family 2C	Cytochrome P450 2C9		Enzymes	Cytochrome P450	CYP2 family: drug metabolising subset				Metabolism	Biological oxidations	Phase I - Functionalization of compounds	Cytochrome P450 - arranged by substrate type	Xenobiotics	CYP2E1 reactions
PD002623	SU6656	Tyrosine-protein kinase Fyn	FYN	single protein		1	6.77		1	Enzyme	Kinase	Protein Kinase	TK protein kinase group	Tyrosine protein kinase Src family	Tyrosine protein kinase SrcA	Receptors	Catalytic receptors	Receptor kinases	TK: Tyrosine kinase	Non-receptor tyrosine kinases (nRTKs)	Src family	Disease	Infectious disease	HIV Infection	Host Interactions of HIV factors	The role of Nef in HIV-1 replication and disease pathogenesis	Nef and signal transduction
PD002623	SU6656	Aurora kinase B	AURKB	single protein	inhibitor	1	7.72		0	Enzyme	Kinase	Protein Kinase	Other protein kinase group	Other protein kinase AUR family		Receptors	Catalytic receptors	Receptor kinases	Other protein kinases	Aurora kinase (Aur) family		Cell Cycle	Cell Cycle, Mitotic	M Phase	Mitotic Metaphase and Anaphase	Mitotic Anaphase	Separation of Sister Chromatids
PD002623	SU6656	Cytochrome P450 1A2	CYP1A2	single protein		1	6.5		0	Enzyme	Cytochrome P450	Cytochrome P450 family 1	Cytochrome P450 family 1A	Cytochrome P450 1A1		Enzymes	Cytochrome P450	CYP1 family				Metabolism	Biological oxidations	Phase I - Functionalization of compounds	Cytochrome P450 - arranged by substrate type	Xenobiotics	Aromatic amines can be N-hydroxylated or N-dealkylated by CYP1A2
PD002623	SU6656	Aurora kinase C	AURKC	single protein	inhibitor	1	7.77		0	Enzyme	Kinase	Protein Kinase	Other protein kinase group	Other protein kinase AUR family		Receptors	Catalytic receptors	Receptor kinases	Other protein kinases	Aurora kinase (Aur) family
PD002623	SU6656	Cytochrome P450 2C19	CYP2C19	single protein		1	5.1		0	Enzyme	Cytochrome P450	Cytochrome P450 family 2	Cytochrome P450 family 2C	Cytochrome P450 2C19		Enzymes	Cytochrome P450	CYP2 family: drug metabolising subset				Metabolism	Biological oxidations	Phase I - Functionalization of compounds	Cytochrome P450 - arranged by substrate type	Xenobiotics	CYP2E1 reactions
PD002623	SU6656	Polyunsaturated fatty acid lipoxygenase ALOX15	ALOX15	single protein		1	5.1		0	Enzyme	Oxidoreductase					Enzymes	Eicosanoid turnover	Lipoxygenases				Metabolism	Metabolism of lipids	Biosynthesis of specialized proresolving mediators (SPMs)	Biosynthesis of DPA-derived SPMs	Biosynthesis of DPAn-3 SPMs	Biosynthesis of DPAn-3-derived protectins and resolvins
PD002623	SU6656	NPC intracellular cholesterol transporter 1	NPC1	single protein		1	5.54		0	Transporter						Transporters	SLC superfamily of solute carriers	SLC65 NPC-type cholesterol transporters				Transport of small molecules	Plasma lipoprotein assembly, remodeling, and clearance	Plasma lipoprotein clearance	LDL clearance
PD002623	SU6656	ALK tyrosine kinase receptor	ALK	single protein		1	5.41		0	Enzyme	Kinase	Protein Kinase	TKL protein kinase group	TKL protein kinase STKR family	TKL protein kinase STKR Type 1 subfamily	Receptors	Catalytic receptors	Receptor kinases	TK: Tyrosine kinase	Receptor tyrosine kinases (RTKs)	Type XIX RTKs: Leukocyte tyrosine kinase (LTK) receptor family	Disease	Diseases of signal transduction by growth factor receptors and second messengers	Signaling by ALK in cancer	Drug resistance of ALK mutants	alectinib-resistant ALK mutants
PD002623	SU6656	Histone-lysine N-methyltransferase 2A	KMT2A	single protein		1	4.85		0	Epigenetic regulator	Reader	Bromodomain				Enzymes	Chromatin modifying enzymes	2.1.1.43 Histone methyltransferases (HMTs)				Gene expression (Transcription)	RNA Polymerase II Transcription	Generic Transcription Pathway	Transcriptional regulation by RUNX1	RUNX1 regulates genes involved in megakaryocyte differentiation and platelet function
PD002623	SU6656	Thioredoxin glutathione reductase	TGR	single protein		0	4.3		0	Enzyme
PD002623	SU6656	Serine/threonine-protein kinase BRSK2	BRSK2	single protein	inhibitor	1	7		0	Enzyme	Kinase	Protein Kinase	CAMK protein kinase group	CAMK protein kinase CAMK1 family	CAMK protein kinase BRSK subfamily	Enzymes	Kinases (EC 2.7.x.x)	CAMK: Calcium/calmodulin-dependent protein kinases	CAMK-like (CAMKL) family	BRSK subfamily
PD002623	SU6656	Hemoglobin subunit beta	HBB	single protein		1	5.4		0	Secreted protein												Cellular responses to stimuli	Cellular responses to stress	Cellular response to chemical stress	Cytoprotection by HMOX1
PD002623	SU6656	Nuclear factor NF-kappa-B p105 subunit	NFKB1	single protein		1	5.8		0	Other cytosolic protein												Disease	Infectious disease	SARS-CoV Infections	SARS-CoV-1 Infection	SARS-CoV-1-host interactions	SARS-CoV-1 activates/modulates innate immune responses
PD002623	SU6656	Ras-related protein Rab-9A	RAB9A	single protein		1	5.48		0	Enzyme	Hydrolase											Vesicle-mediated transport	Membrane Trafficking	Intra-Golgi and retrograde Golgi-to-ER traffic	Retrograde transport at the Trans-Golgi-Network
PD002623	SU6656	Aldehyde dehydrogenase 1A1	ALDH1A1	single protein		1	4.65		0	Enzyme	Oxidoreductase											Metabolism	Biological oxidations	Phase I - Functionalization of compounds	Ethanol oxidation
PD002623	SU6656	Tyrosine-protein kinase Yes	YES1	single protein	inhibitor	1	7.7		1	Enzyme	Kinase	Protein Kinase	TK protein kinase group	Tyrosine protein kinase Src family		Receptors	Catalytic receptors	Receptor kinases	TK: Tyrosine kinase	Non-receptor tyrosine kinases (nRTKs)	Src family	Disease	Infectious disease	Leishmania infection	Leishmania parasite growth and survival	Anti-inflammatory response favouring Leishmania parasite infection	FCGR3A-mediated IL10 synthesis
PD002623	SU6656	Hypoxia-inducible factor 1-alpha	HIF1A	single protein		1	4.7		0	Transcription factor												Cellular responses to stimuli	Cellular responses to stress	Cellular response to hypoxia	Oxygen-dependent proline hydroxylation of Hypoxia-inducible Factor Alpha
PD002623	SU6656	Beta-lactamase	AMPC	single protein		0	5		0	Enzyme	Hydrolase
PD002623	SU6656	Menin/Histone-lysine N-methyltransferase MLL	KMT2A,MEN1	protein-protein interaction		1	5.35		0	Epigenetic regulator	Reader	Bromodomain
PD002623	SU6656	Mitogen-activated protein kinase 1	MAPK1	single protein		1	4.9		0	Enzyme	Kinase	Protein Kinase	CMGC protein kinase group	CMGC protein kinase MAPK family	CMGC protein kinase ERK1	Enzymes	Kinases (EC 2.7.x.x)	CMGC: Containing CDK, MAPK, GSK3, CLK families	Mitogen-activated protein kinases (MAP kinases)	ERK subfamily		Immune System	Innate Immune System	Toll-like Receptor Cascades	Toll Like Receptor 5 (TLR5) Cascade	MyD88 cascade initiated on plasma membrane	MAP kinase activation	MAPK targets/ Nuclear events mediated by MAP kinases	ERK/MAPK targets	ERKs are inactivated
PD002623	SU6656	ATP-dependent DNA helicase Q1	RECQL	single protein		1	4.45		0	Enzyme
PD002623	SU6656	Ferritin light chain	FTL	single protein		0	5.3		0	Unclassified protein												Vesicle-mediated transport	Membrane Trafficking	trans-Golgi Network Vesicle Budding	Golgi Associated Vesicle Biogenesis
PD002623	SU6656	Receptor-type tyrosine-protein kinase FLT3	FLT3	single protein		1	5.06		0	Enzyme	Kinase	Protein Kinase	TK protein kinase group	Tyrosine protein kinase PDGFR family		Receptors	Catalytic receptors	Receptor kinases	TK: Tyrosine kinase	Receptor tyrosine kinases (RTKs)	Type III RTKs: PDGFR, CSFR, Kit, FLT3 receptor family	Signal Transduction	Signaling by Receptor Tyrosine Kinases	Signaling by Insulin receptor	Insulin receptor signalling cascade	IRS-mediated signalling	PI3K Cascade
PD002623	SU6656	Lethal factor	LEF	single protein		0	4.8		0	Enzyme	Protease	Metallo protease	Metallo protease MAE clan	Metallo protease M34 family								Disease	Infectious disease	Uptake and actions of bacterial toxins	Uptake and function of anthrax toxins
PD002623	SU6656	Serine/threonine-protein kinase mTOR	MTOR	single protein		1		5.2	0	Enzyme	Kinase	Protein Kinase	Atypical protein kinase group	Atypical protein kinase PIKK family	Atypical protein kinase FRAP subfamily	Enzymes	Kinases (EC 2.7.x.x)	Atypical	Phosphatidyl inositol 3' kinase-related kinases (PIKK) family	FRAP subfamily		Gene expression (Transcription)	RNA Polymerase II Transcription	Generic Transcription Pathway	Transcriptional Regulation by TP53	Regulation of TP53 Activity	Regulation of TP53 Expression and Degradation	Regulation of TP53 Degradation
PD002623	SU6656	Proto-oncogene tyrosine-protein kinase receptor Ret	RET	single protein		1		6.11	0	Enzyme	Kinase	Protein Kinase	TK protein kinase group	Tyrosine protein kinase Ret family		Receptors	Catalytic receptors	Receptor kinases	TK: Tyrosine kinase	Receptor tyrosine kinases (RTKs)	Type XIV RTKs: RET	Gene expression (Transcription)	RNA Polymerase II Transcription	Generic Transcription Pathway	Transcriptional Regulation by NPAS4	NPAS4 regulates expression of target genes
PD002646	SU9516	Vascular endothelial growth factor receptor 1	FLT1	single protein		1	6.5		0	Enzyme	Kinase	Protein Kinase	TK protein kinase group	Tyrosine protein kinase VEGFR family		Receptors	Catalytic receptors	Receptor kinases	TK: Tyrosine kinase	Receptor tyrosine kinases (RTKs)	Type IV RTKs: VEGF (vascular endothelial growth factor) receptor family	Signal Transduction	Signaling by Receptor Tyrosine Kinases	Signaling by VEGF	VEGF ligand-receptor interactions	VEGF binds to VEGFR leading to receptor dimerization
PD002646	SU9516	Glycogen synthase kinase-3 alpha	GSK3A	single protein		1	7		0	Enzyme	Kinase	Protein Kinase	CMGC protein kinase group	CMGC protein kinase GSK family		Enzymes	Kinases (EC 2.7.x.x)	CMGC: Containing CDK, MAPK, GSK3, CLK families	Glycogen synthase kinase (GSK) family	GSK subfamily		Disease	Infectious disease	SARS-CoV Infections	SARS-CoV-2 Infection	Late SARS-CoV-2 Infection Events	Translation of Structural Proteins	Maturation of nucleoprotein
PD002646	SU9516	Non-receptor tyrosine-protein kinase TYK2	TYK2	single protein		1	5.7		0	Enzyme	Kinase	Protein Kinase	TK protein kinase group	Tyrosine protein kinase JakA family		Receptors	Catalytic receptors	Receptor kinases	TK: Tyrosine kinase	Non-receptor tyrosine kinases (nRTKs)	Janus kinase (JakA) family	Disease	Infectious disease	SARS-CoV Infections	SARS-CoV-2 Infection	SARS-CoV-2-host interactions	SARS-CoV-2 activates/modulates innate and adaptive immune responses
PD002646	SU9516	Cyclin-dependent kinase 2	CDK2	single protein	inhibitor	1	7.59	7.66	0	Enzyme	Kinase	Protein Kinase	CMGC protein kinase group	CMGC protein kinase CDK family	CMGC protein kinase CDC2 subfamily	Enzymes	Kinases (EC 2.7.x.x)	CMGC: Containing CDK, MAPK, GSK3, CLK families	Cyclin-dependent kinase (CDK) family	CDK1 subfamily		Gene expression (Transcription)	RNA Polymerase II Transcription	Generic Transcription Pathway	Transcriptional Regulation by TP53	Regulation of TP53 Activity	Regulation of TP53 Expression and Degradation	Regulation of TP53 Degradation
PD002646	SU9516	Serine/threonine-protein kinase Chk1	CHEK1	single protein		1	5.6		0	Enzyme	Kinase	Protein Kinase	CAMK protein kinase group	CAMK protein kinase CAMK1 family	CAMK protein kinase CHK1 subfamily	Enzymes	Kinases (EC 2.7.x.x)	CAMK: Calcium/calmodulin-dependent protein kinases	CAMK-like (CAMKL) family	CHK1 subfamily		DNA Repair	DNA Double-Strand Break Repair	Homology Directed Repair	HDR through Homologous Recombination (HRR) or Single Strand Annealing (SSA)	HDR through Homologous Recombination (HRR)	Homologous DNA Pairing and Strand Exchange	Presynaptic phase of homologous DNA pairing and strand exchange
PD002646	SU9516	Vascular endothelial growth factor receptor 2	KDR	single protein		1	6.44		0	Enzyme	Kinase	Protein Kinase	TK protein kinase group	Tyrosine protein kinase VEGFR family		Receptors	Catalytic receptors	Receptor kinases	TK: Tyrosine kinase	Receptor tyrosine kinases (RTKs)	Type IV RTKs: VEGF (vascular endothelial growth factor) receptor family	Signal Transduction	Signaling by Receptor Tyrosine Kinases	Signaling by VEGF	VEGFA-VEGFR2 Pathway	VEGFR2 mediated cell proliferation
PD002646	SU9516	Mitogen-activated protein kinase kinase kinase kinase 2	MAP4K2	single protein		1	6.4		0	Enzyme	Kinase	Protein Kinase	STE protein kinase group	STE protein kinase STE20 family	STE protein kinase KHS subfamily	Enzymes	Kinases (EC 2.7.x.x)	STE: Homologs of yeast Sterile 7, Sterile 11, Sterile 20 kinases	STE20 family	KHS subfamily
PD002646	SU9516	Serine/threonine-protein kinase N2	PKN2	single protein		1	6.1		0	Enzyme	Kinase	Protein Kinase	AGC protein kinase group	AGC protein kinase PKN family		Enzymes	Kinases (EC 2.7.x.x)	AGC: Containing PKA, PKG, PKC families	Protein kinase N (PKN) family			Signal Transduction	Signaling by Rho GTPases, Miro GTPases and RHOBTB3	Signaling by Rho GTPases	RHO GTPase cycle	RAC1 GTPase cycle
PD002646	SU9516	Cyclin-dependent kinase 1	CDK1	single protein	binding agent;inhibitor	1	7.08	7.4	0	Enzyme	Kinase	Protein Kinase	CMGC protein kinase group	CMGC protein kinase CDK family	CMGC protein kinase CDC2 subfamily	Enzymes	Kinases (EC 2.7.x.x)	CMGC: Containing CDK, MAPK, GSK3, CLK families	Cyclin-dependent kinase (CDK) family	CDK1 subfamily		Cell Cycle	Cell Cycle, Mitotic	Regulation of mitotic cell cycle	APC/C-mediated degradation of cell cycle proteins	Activation of APC/C and APC/C:Cdc20 mediated degradation of mitotic proteins	APC/C:Cdc20 mediated degradation of mitotic proteins	APC:Cdc20 mediated degradation of cell cycle proteins prior to satisfation of the cell cycle checkpoint	Cdc20:Phospho-APC/C mediated degradation of Cyclin A
PD002646	SU9516	Serine/threonine-protein kinase PLK4	PLK4	single protein		1	6		0	Enzyme	Kinase	Protein Kinase	Other protein kinase group	Other protein kinase PLK family		Receptors	Catalytic receptors	Receptor kinases	Other protein kinases	Polo-like kinase (PLK) family		Cell Cycle	Cell Cycle, Mitotic	Mitotic G2-G2/M phases	G2/M Transition	Centrosome maturation	Loss of proteins required for interphase microtubule organization from the centrosome	Loss of Nlp from mitotic centrosomes
PD002646	SU9516	Casein kinase I isoform delta	CSNK1D	single protein		1	5.5		0	Enzyme	Kinase	Protein Kinase	CK1 protein kinase group	CK1 protein kinase CK1 family		Enzymes	Kinases (EC 2.7.x.x)	CK1: Casein kinase 1	Casein kinase 1 (CK1) family			Cell Cycle	Cell Cycle, Mitotic	Mitotic G2-G2/M phases	G2/M Transition	Centrosome maturation	Loss of proteins required for interphase microtubule organization from the centrosome	Loss of Nlp from mitotic centrosomes
PD002646	SU9516	Cyclin-dependent kinase 5	CDK5	single protein	inhibitor	1	7.66		0	Enzyme	Kinase	Protein Kinase	CMGC protein kinase group	CMGC protein kinase CDK family	CMGC protein kinase CDK5 subfamily	Enzymes	Kinases (EC 2.7.x.x)	CMGC: Containing CDK, MAPK, GSK3, CLK families	Cyclin-dependent kinase (CDK) family	CDK5 subfamily		Gene expression (Transcription)	RNA Polymerase II Transcription	Generic Transcription Pathway	Transcriptional Regulation by TP53	Regulation of TP53 Activity	Regulation of TP53 Activity through Phosphorylation
PD002646	SU9516	Misshapen-like kinase 1	MINK1	single protein		1	6		0	Enzyme	Kinase	Protein Kinase	STE protein kinase group	STE protein kinase STE20 family	STE protein kinase MSN subfamily	Enzymes	Kinases (EC 2.7.x.x)	STE: Homologs of yeast Sterile 7, Sterile 11, Sterile 20 kinases	STE20 family	MSN subfamily		Cellular responses to stimuli	Cellular responses to stress	Cellular Senescence	Oxidative Stress Induced Senescence
PD002646	SU9516	Rho-associated protein kinase 2	ROCK2	single protein		1	5.7		0	Enzyme	Kinase	Protein Kinase	AGC protein kinase group	AGC protein kinase DMPK family	AGC protein kinase ROCK subfamily	Enzymes	Kinases (EC 2.7.x.x)	AGC: Containing PKA, PKG, PKC families	DMPK family	Rho kinase		Developmental Biology	Nervous system development	Axon guidance	Semaphorin interactions	Sema4D in semaphorin signaling	Sema4D induced cell migration and growth-cone collapse
PD002646	SU9516	Phosphorylase b kinase gamma catalytic chain, liver/testis isoform	PHKG2	single protein		1	6.1		0	Enzyme	Kinase	Protein Kinase	CAMK protein kinase group	CAMK protein kinase PHk family		Enzymes	Kinases (EC 2.7.x.x)	CAMK: Calcium/calmodulin-dependent protein kinases	Phosphorylase kinase (PHK) family			Metabolism	Metabolism of carbohydrates	Glycogen metabolism	Glycogen breakdown (glycogenolysis)
PD002646	SU9516	Serine/threonine-protein kinase pim-1	PIM1	single protein		1	5.4		0	Enzyme	Kinase	Protein Kinase	CAMK protein kinase group	CAMK protein kinase PIM family		Enzymes	Kinases (EC 2.7.x.x)	CAMK: Calcium/calmodulin-dependent protein kinases	PIM family			Disease	Diseases of signal transduction by growth factor receptors and second messengers	FLT3 signaling in disease	Signaling by FLT3 ITD and TKD mutants	STAT5 activation downstream of FLT3 ITD mutants
PD002646	SU9516	Probable global transcription activator SNF2L2	SMARCA2	single protein		1	4.04		0	Epigenetic regulator	Reader	Bromodomain				Other protein targets	Bromodomain-containing proteins	Non-enzymatic BRD containing proteins				Gene expression (Transcription)	RNA Polymerase II Transcription	Generic Transcription Pathway	Transcriptional regulation by RUNX1	RUNX1 interacts with co-factors whose precise effect on RUNX1 targets is not known
PD002646	SU9516	Cyclin-dependent kinase 4	CDK4	single protein	inhibitor	1	6.24	6.7	0	Enzyme	Kinase	Protein Kinase	CMGC protein kinase group			Enzymes	Kinases (EC 2.7.x.x)	CMGC: Containing CDK, MAPK, GSK3, CLK families	Cyclin-dependent kinase (CDK) family	CDK4 subfamily		Cell Cycle	Cell Cycle, Mitotic	Mitotic G1 phase and G1/S transition	G1 Phase	Cyclin D associated events in G1	Drug-mediated inhibition of CDK4/CDK6 activity
PD002646	SU9516	Mitogen-activated protein kinase kinase kinase kinase 4	MAP4K4	single protein		1	7.3		0	Enzyme	Kinase	Protein Kinase	STE protein kinase group	STE protein kinase STE20 family	STE protein kinase MSN subfamily	Enzymes	Kinases (EC 2.7.x.x)	STE: Homologs of yeast Sterile 7, Sterile 11, Sterile 20 kinases	STE20 family	MSN subfamily		Cellular responses to stimuli	Cellular responses to stress	Cellular Senescence	Oxidative Stress Induced Senescence
PD002646	SU9516	Serine/threonine-protein kinase 3	STK3	single protein		1	7.5		0	Enzyme	Kinase	Protein Kinase	STE protein kinase group	STE protein kinase STE20 family	STE protein kinase MST subfamily	Enzymes	Kinases (EC 2.7.x.x)	STE: Homologs of yeast Sterile 7, Sterile 11, Sterile 20 kinases	STE20 family	MST subfamily		Signal Transduction	Signaling by Hippo
PD002646	SU9516	Calcium/calmodulin-dependent protein kinase type II subunit gamma	CAMK2G	single protein		1	5.7		0	Enzyme	Kinase	Protein Kinase	CAMK protein kinase group	CAMK protein kinase CAMK2 family		Enzymes	Kinases (EC 2.7.x.x)	CAMK: Calcium/calmodulin-dependent protein kinases	CAMK2 family			Neuronal System	Transmission across Chemical Synapses	Neurotransmitter receptors and postsynaptic signal transmission	Activation of NMDA receptors and postsynaptic events	Post NMDA receptor activation events	CREB1 phosphorylation through NMDA receptor-mediated activation of RAS signaling	Ras activation upon Ca2+ influx through NMDA receptor
PD002646	SU9516	MAP/microtubule affinity-regulating kinase 3	MARK3	single protein		1	6.2		0	Enzyme	Kinase	Protein Kinase	CAMK protein kinase group	CAMK protein kinase CAMK1 family	CAMK protein kinase MARK subfamily	Enzymes	Kinases (EC 2.7.x.x)	CAMK: Calcium/calmodulin-dependent protein kinases	CAMK-like (CAMKL) family	MARK subfamily		Disease	Diseases of signal transduction by growth factor receptors and second messengers	Oncogenic MAPK signaling	Signaling by RAS mutants	Signaling downstream of RAS mutants
PD002646	SU9516	Fibroblast growth factor receptor 1	FGFR1	single protein		1	5.9		0	Enzyme	Kinase	Protein Kinase	TK protein kinase group	Tyrosine protein kinase FGFR family		Receptors	Catalytic receptors	Receptor kinases	TK: Tyrosine kinase	Receptor tyrosine kinases (RTKs)	Type V RTKs: FGF (fibroblast growth factor) receptor family	Disease	Diseases of signal transduction by growth factor receptors and second messengers	Signaling by FGFR in disease	Signaling by FGFR1 in disease	FGFR1 mutant receptor activation	Signaling by activated point mutants of FGFR1
PD002646	SU9516	Interleukin-1 receptor-associated kinase 4	IRAK4	single protein		1	5.7		0	Enzyme	Kinase	Protein Kinase	TKL protein kinase group	TKL protein kinase IRAK family		Receptors	Catalytic receptors	Receptor kinases	TKL: Tyrosine kinase-like	Interleukin-1 receptor-associated kinase (IRAK) family		Immune System	Innate Immune System	Toll-like Receptor Cascades	Toll Like Receptor 2 (TLR2) Cascade	Toll Like Receptor TLR6:TLR2 Cascade	MyD88:MAL(TIRAP) cascade initiated on plasma membrane
PD002646	SU9516	MAP kinase-interacting serine/threonine-protein kinase 2	MKNK2	single protein		1	5.2		0	Enzyme	Kinase	Protein Kinase	CAMK protein kinase group	CAMK protein kinase MAPKAPK family	CAMK protein kinase MNK subfamily	Enzymes	Kinases (EC 2.7.x.x)	CAMK: Calcium/calmodulin-dependent protein kinases	MAPK-Activated Protein Kinase (MAPKAPK) family	MKN subfamily
PD002646	SU9516	5'-AMP-activated protein kinase catalytic subunit alpha-1	PRKAA1	single protein		1	6.9		0	Enzyme	Kinase	Protein Kinase	CAMK protein kinase group	CAMK protein kinase CAMK1 family	CAMK protein kinase AMPK subfamily	Enzymes	Kinases (EC 2.7.x.x)	CAMK: Calcium/calmodulin-dependent protein kinases	CAMK-like (CAMKL) family	AMPK subfamily		Gene expression (Transcription)	RNA Polymerase II Transcription	Generic Transcription Pathway	Transcriptional Regulation by TP53	Regulation of TP53 Activity	Regulation of TP53 Activity through Phosphorylation
PD002646	SU9516	Proto-oncogene tyrosine-protein kinase receptor Ret	RET	single protein		1	6.7	5.8	0	Enzyme	Kinase	Protein Kinase	TK protein kinase group	Tyrosine protein kinase Ret family		Receptors	Catalytic receptors	Receptor kinases	TK: Tyrosine kinase	Receptor tyrosine kinases (RTKs)	Type XIV RTKs: RET	Gene expression (Transcription)	RNA Polymerase II Transcription	Generic Transcription Pathway	Transcriptional Regulation by NPAS4	NPAS4 regulates expression of target genes
PD002646	SU9516	Aurora kinase A	AURKA	single protein		1	6.2		0	Enzyme	Kinase	Protein Kinase	Other protein kinase group	Other protein kinase AUR family		Receptors	Catalytic receptors	Receptor kinases	Other protein kinases	Aurora kinase (Aur) family		Gene expression (Transcription)	RNA Polymerase II Transcription	Generic Transcription Pathway	Transcriptional Regulation by TP53	Regulation of TP53 Activity	Regulation of TP53 Activity through Phosphorylation
PD002646	SU9516	Serine/threonine-protein kinase pim-3	PIM3	single protein		1	5.3		0	Enzyme	Kinase	Protein Kinase	CAMK protein kinase group	CAMK protein kinase PIM family		Enzymes	Kinases (EC 2.7.x.x)	CAMK: Calcium/calmodulin-dependent protein kinases	PIM family
PD002646	SU9516	Aurora kinase B	AURKB	single protein		1	6.6		0	Enzyme	Kinase	Protein Kinase	Other protein kinase group	Other protein kinase AUR family		Receptors	Catalytic receptors	Receptor kinases	Other protein kinases	Aurora kinase (Aur) family		Cell Cycle	Cell Cycle, Mitotic	M Phase	Mitotic Metaphase and Anaphase	Mitotic Anaphase	Separation of Sister Chromatids
PD002646	SU9516	Homeodomain-interacting protein kinase 4	HIPK4	single protein		1	5.2		0	Enzyme	Kinase	Protein Kinase	CMGC protein kinase group	CMGC protein kinase DYRK family	CMGC protein kinase HIPK subfamily	Enzymes	Kinases (EC 2.7.x.x)	CMGC: Containing CDK, MAPK, GSK3, CLK families	Dual-specificity tyrosine-(Y)-phosphorylation regulated kinase (DYRK) family	HIPK subfamily
PD002646	SU9516	Serine/threonine-protein kinase 17A	STK17A	single protein		1	7.1		0	Enzyme	Kinase	Protein Kinase	CAMK protein kinase group	CAMK protein kinase DAPK family		Enzymes	Kinases (EC 2.7.x.x)	CAMK: Calcium/calmodulin-dependent protein kinases	Death-associated kinase (DAPK) family
PD002646	SU9516	Cyclin-dependent kinase 7	CDK7	single protein	inhibitor	1	6.04		0	Enzyme	Kinase	Protein Kinase	CMGC protein kinase group	CMGC protein kinase CDK family	CMGC protein kinase CDK7 subfamily	Enzymes	Kinases (EC 2.7.x.x)	CMGC: Containing CDK, MAPK, GSK3, CLK families	Cyclin-dependent kinase (CDK) family	CDK7 subfamily		Disease	Infectious disease	HIV Infection	HIV Life Cycle	Late Phase of HIV Life Cycle	Transcription of the HIV genome	HIV Transcription Elongation	Tat-mediated elongation of the HIV-1 transcript	Formation of HIV-1 elongation complex containing HIV-1 Tat
PD002646	SU9516	3-phosphoinositide-dependent protein kinase 1	PDPK1	single protein		1	5.9		0	Enzyme	Kinase	Protein Kinase	AGC protein kinase group	AGC protein kinase PDK1 subfamily		Enzymes	Kinases (EC 2.7.x.x)	AGC: Containing PKA, PKG, PKC families	PDK1 family			Gene expression (Transcription)	RNA Polymerase II Transcription	Generic Transcription Pathway	Transcriptional Regulation by TP53	Regulation of TP53 Activity	Regulation of TP53 Expression and Degradation	Regulation of TP53 Degradation
PD002646	SU9516	Dual specificity protein kinase CLK4	CLK4	single protein		1	6.6		0	Enzyme	Kinase	Protein Kinase	CMGC protein kinase group	CMGC protein kinase CLK family		Enzymes	Kinases (EC 2.7.x.x)	CMGC: Containing CDK, MAPK, GSK3, CLK families	CLK family
PD002646	SU9516	Mitogen-activated protein kinase kinase kinase kinase 5	MAP4K5	single protein		1	6.8		0	Enzyme	Kinase	Protein Kinase	STE protein kinase group	STE protein kinase STE20 family	STE protein kinase KHS subfamily	Enzymes	Kinases (EC 2.7.x.x)	STE: Homologs of yeast Sterile 7, Sterile 11, Sterile 20 kinases	STE20 family	KHS subfamily
PD002646	SU9516	Platelet-derived growth factor receptor beta	PDGFRB	single protein		1	4.75		0	Enzyme	Kinase	Protein Kinase	TK protein kinase group	Tyrosine protein kinase PDGFR family		Receptors	Catalytic receptors	Receptor kinases	TK: Tyrosine kinase	Receptor tyrosine kinases (RTKs)	Type III RTKs: PDGFR, CSFR, Kit, FLT3 receptor family	Signal Transduction	Intracellular signaling by second messengers	PIP3 activates AKT signaling	Negative regulation of the PI3K/AKT network	PI5P, PP2A and IER3 Regulate PI3K/AKT Signaling
PD002646	SU9516	Glycogen synthase kinase-3 beta	GSK3B	single protein		1	6.8		0	Enzyme	Kinase	Protein Kinase	CMGC protein kinase group	CMGC protein kinase GSK family		Enzymes	Kinases (EC 2.7.x.x)	CMGC: Containing CDK, MAPK, GSK3, CLK families	Glycogen synthase kinase (GSK) family	GSK subfamily		Disease	Infectious disease	SARS-CoV Infections	SARS-CoV-2 Infection	Late SARS-CoV-2 Infection Events	Translation of Structural Proteins	Maturation of nucleoprotein
PD002646	SU9516	Tyrosine-protein kinase receptor UFO	AXL	single protein		1	6.2		0	Enzyme	Kinase	Protein Kinase	TK protein kinase group	Tyrosine protein kinase Axl family		Receptors	Catalytic receptors	Receptor kinases	TK: Tyrosine kinase	Receptor tyrosine kinases (RTKs)	Type XI RTKs: TAM (TYRO3-, AXL- and MER-TK) receptor family	Signal Transduction	Signaling by Receptor Tyrosine Kinases	Signaling by VEGF	VEGFA-VEGFR2 Pathway
PD002646	SU9516	Serine/threonine-protein kinase Chk2	CHEK2	single protein		1	6.1		0	Enzyme	Kinase	Protein Kinase	CAMK protein kinase group	CAMK protein kinase RAD53 family		Enzymes	Kinases (EC 2.7.x.x)	CAMK: Calcium/calmodulin-dependent protein kinases	CAMK-like (CAMKL) family	CHK1 subfamily		Gene expression (Transcription)	RNA Polymerase II Transcription	Generic Transcription Pathway	Transcriptional Regulation by TP53	Regulation of TP53 Activity	Regulation of TP53 Expression and Degradation	Regulation of TP53 Degradation
PD002646	SU9516	Maternal embryonic leucine zipper kinase	MELK	single protein		1	6.4		0	Enzyme	Kinase	Protein Kinase	CAMK protein kinase group	CAMK protein kinase CAMK1 family	CAMK protein kinase MELK subfamily	Enzymes	Kinases (EC 2.7.x.x)	CAMK: Calcium/calmodulin-dependent protein kinases	CAMK-like (CAMKL) family	MELK subfamily
PD002646	SU9516	Cyclin-dependent kinase 9	CDK9	single protein	inhibitor	1	5.82		0	Enzyme	Kinase	Protein Kinase	CMGC protein kinase group	CMGC protein kinase CDK family	CMGC protein kinase CDK9 subfamily	Enzymes	Kinases (EC 2.7.x.x)	CMGC: Containing CDK, MAPK, GSK3, CLK families	Cyclin-dependent kinase (CDK) family	CDK9 subfamily		Disease	Infectious disease	HIV Infection	HIV Life Cycle	Late Phase of HIV Life Cycle	Transcription of the HIV genome	HIV Transcription Elongation	Tat-mediated elongation of the HIV-1 transcript	Formation of HIV-1 elongation complex containing HIV-1 Tat
PD002646	SU9516	Serine/threonine-protein kinase TAO1	TAOK1	single protein		1	5.7		0	Enzyme	Kinase	Protein Kinase	STE protein kinase group	STE protein kinase STE20 family	STE protein kinase TAO subfamily	Enzymes	Kinases (EC 2.7.x.x)	STE: Homologs of yeast Sterile 7, Sterile 11, Sterile 20 kinases	STE20 family	TAO subfamily		Cell Cycle	Cell Cycle, Mitotic	M Phase	Mitotic Metaphase and Anaphase	Mitotic Anaphase	Separation of Sister Chromatids
PD002646	SU9516	BDNF/NT-3 growth factors receptor	NTRK2	single protein		1	6.9		0	Enzyme	Kinase	Protein Kinase	TK protein kinase group	Tyrosine protein kinase Trk family		Receptors	Catalytic receptors	Receptor kinases	TK: Tyrosine kinase	Receptor tyrosine kinases (RTKs)	Type VII RTKs: Neurotrophin receptor/Trk family	Signal Transduction	Signaling by Receptor Tyrosine Kinases	Signaling by NTRKs	Signaling by NTRK1 (TRKA)	Activation of TRKA receptors	NGF-independant TRKA activation
PD002646	SU9516	Serine/threonine-protein kinase MARK2	MARK2	single protein		1	6.3		0	Enzyme	Kinase	Protein Kinase	CAMK protein kinase group	CAMK protein kinase CAMK1 family	CAMK protein kinase MARK subfamily	Enzymes	Kinases (EC 2.7.x.x)	CAMK: Calcium/calmodulin-dependent protein kinases	CAMK-like (CAMKL) family	MARK subfamily
PD002646	SU9516	Interferon-induced, double-stranded RNA-activated protein kinase	EIF2AK2	single protein		1	5.3		0	Enzyme	Kinase	Protein Kinase	Other protein kinase group	Other protein kinase PEK family	Other protein kinase PKR	Receptors	Catalytic receptors	Receptor kinases	Other protein kinases	PEK family	Other PEK family kinases	Disease	Infectious disease	Influenza Infection	NS1 Mediated Effects on Host Pathways	Inhibition of PKR
PD002646	SU9516	Serine/threonine-protein kinase Sgk2	SGK2	single protein		1	6		0	Enzyme	Kinase	Protein Kinase	AGC protein kinase group	AGC protein kinase SGK family		Enzymes	Kinases (EC 2.7.x.x)	AGC: Containing PKA, PKG, PKC families	SGK family			Transport of small molecules	Ion channel transport	Stimuli-sensing channels
PD002646	SU9516	High affinity nerve growth factor receptor	NTRK1	single protein		1	6.9		0	Enzyme	Kinase	Protein Kinase	TK protein kinase group	Tyrosine protein kinase Trk family		Receptors	Catalytic receptors	Receptor kinases	TK: Tyrosine kinase	Receptor tyrosine kinases (RTKs)	Type VII RTKs: Neurotrophin receptor/Trk family	Signal Transduction	Signaling by Receptor Tyrosine Kinases	Signaling by NTRKs	Signaling by NTRK1 (TRKA)	Signalling to ERKs	Prolonged ERK activation events	ARMS-mediated activation
PD002646	SU9516	Rho-associated protein kinase 1	ROCK1	single protein		1	5.2		0	Enzyme	Kinase	Protein Kinase	AGC protein kinase group	AGC protein kinase DMPK family	AGC protein kinase ROCK subfamily	Enzymes	Kinases (EC 2.7.x.x)	AGC: Containing PKA, PKG, PKC families	DMPK family	Rho kinase		Developmental Biology	Nervous system development	Axon guidance	Semaphorin interactions	Sema4D in semaphorin signaling	Sema4D induced cell migration and growth-cone collapse
PD002646	SU9516	Proto-oncogene tyrosine-protein kinase Src	SRC	single protein		1	4.96		0	Enzyme	Kinase	Protein Kinase	TK protein kinase group	Tyrosine protein kinase Src family		Receptors	Catalytic receptors	Receptor kinases	TK: Tyrosine kinase	Non-receptor tyrosine kinases (nRTKs)	Src family	Signal Transduction	Signaling by Receptor Tyrosine Kinases	Signaling by NTRKs	Signaling by NTRK1 (TRKA)	Signalling to ERKs	Signalling to RAS	p38MAPK events
PD002646	SU9516	Ribosomal protein S6 kinase alpha-3	RPS6KA3	single protein		1	5.9		0	Enzyme	Kinase	Protein Kinase	AGC protein kinase group	AGC protein kinase RSK family	AGC protein kinase RSK subfamily	Enzymes	Kinases (EC 2.7.x.x)	AGC: Containing PKA, PKG, PKC families	RSK family	RSK subfamily		Immune System	Innate Immune System	Toll-like Receptor Cascades	Toll Like Receptor 5 (TLR5) Cascade	MyD88 cascade initiated on plasma membrane	MAP kinase activation	MAPK targets/ Nuclear events mediated by MAP kinases	CREB phosphorylation
PD002646	SU9516	Calcium/calmodulin-dependent protein kinase type II subunit delta	CAMK2D	single protein		1	5.8		0	Enzyme	Kinase	Protein Kinase	CAMK protein kinase group	CAMK protein kinase CAMK2 family		Enzymes	Kinases (EC 2.7.x.x)	CAMK: Calcium/calmodulin-dependent protein kinases	CAMK2 family			Neuronal System	Transmission across Chemical Synapses	Neurotransmitter receptors and postsynaptic signal transmission	Activation of NMDA receptors and postsynaptic events	Post NMDA receptor activation events	CREB1 phosphorylation through NMDA receptor-mediated activation of RAS signaling	Ras activation upon Ca2+ influx through NMDA receptor
PD002646	SU9516	Dual specificity tyrosine-phosphorylation-regulated kinase 1A	DYRK1A	single protein		1	6		0	Enzyme	Kinase	Protein Kinase	CMGC protein kinase group	CMGC protein kinase DYRK family	CMGC protein kinase Dyrk1 subfamily	Enzymes	Kinases (EC 2.7.x.x)	CMGC: Containing CDK, MAPK, GSK3, CLK families	Dual-specificity tyrosine-(Y)-phosphorylation regulated kinase (DYRK) family	Dyrk1 subfamily		Cell Cycle	Cell Cycle, Mitotic	Mitotic G1 phase and G1/S transition	G0 and Early G1
PD002646	SU9516	Tyrosine-protein kinase FRK	FRK	single protein		1	7.6		0	Enzyme	Kinase	Protein Kinase	TK protein kinase group	Tyrosine protein kinase Src family		Receptors	Catalytic receptors	Receptor kinases	TK: Tyrosine kinase	Non-receptor tyrosine kinases (nRTKs)	Src family	Signal Transduction	Intracellular signaling by second messengers	PIP3 activates AKT signaling	PTEN Regulation	Regulation of PTEN stability and activity
PD002646	SU9516	Dual specificity protein kinase CLK2	CLK2	single protein		1	6.2		0	Enzyme	Kinase	Protein Kinase	CMGC protein kinase group	CMGC protein kinase CLK family		Enzymes	Kinases (EC 2.7.x.x)	CMGC: Containing CDK, MAPK, GSK3, CLK families	CLK family
PD002646	SU9516	Tyrosine-protein kinase Lck	LCK	single protein		1	5.8		0	Enzyme	Kinase	Protein Kinase	TK protein kinase group	Tyrosine protein kinase Src family		Receptors	Catalytic receptors	Receptor kinases	TK: Tyrosine kinase	Non-receptor tyrosine kinases (nRTKs)	Src family	Disease	Infectious disease	HIV Infection	Host Interactions of HIV factors	The role of Nef in HIV-1 replication and disease pathogenesis	Nef-mediates down modulation of cell surface receptors by recruiting them to clathrin adapters	Nef Mediated CD4 Down-regulation
PD002646	SU9516	Mitogen-activated protein kinase 1	MAPK1	single protein		1	5.5		0	Enzyme	Kinase	Protein Kinase	CMGC protein kinase group	CMGC protein kinase MAPK family	CMGC protein kinase ERK1	Enzymes	Kinases (EC 2.7.x.x)	CMGC: Containing CDK, MAPK, GSK3, CLK families	Mitogen-activated protein kinases (MAP kinases)	ERK subfamily		Immune System	Innate Immune System	Toll-like Receptor Cascades	Toll Like Receptor 5 (TLR5) Cascade	MyD88 cascade initiated on plasma membrane	MAP kinase activation	MAPK targets/ Nuclear events mediated by MAP kinases	ERK/MAPK targets	ERKs are inactivated
PD002646	SU9516	Interleukin-1 receptor-associated kinase 1	IRAK1	single protein		1	5.8		0	Enzyme	Kinase	Protein Kinase	TKL protein kinase group	TKL protein kinase IRAK family		Receptors	Catalytic receptors	Receptor kinases	TKL: Tyrosine kinase-like	Interleukin-1 receptor-associated kinase (IRAK) family		Immune System	Innate Immune System	Toll-like Receptor Cascades	Toll Like Receptor 5 (TLR5) Cascade	MyD88 cascade initiated on plasma membrane	MAP kinase activation	activated TAK1 mediates p38 MAPK activation
PD002646	SU9516	Vascular endothelial growth factor receptor 3	FLT4	single protein		1	6.4		0	Enzyme	Kinase	Protein Kinase	TK protein kinase group	Tyrosine protein kinase VEGFR family		Receptors	Catalytic receptors	Receptor kinases	TK: Tyrosine kinase	Receptor tyrosine kinases (RTKs)	Type IV RTKs: VEGF (vascular endothelial growth factor) receptor family	Signal Transduction	Signaling by Receptor Tyrosine Kinases	Signaling by VEGF	VEGF ligand-receptor interactions	VEGF binds to VEGFR leading to receptor dimerization
PD002646	SU9516	Serine/threonine-protein kinase BRSK1	BRSK1	single protein		1	6.2		0	Enzyme	Kinase	Protein Kinase	CAMK protein kinase group	CAMK protein kinase CAMK1 family	CAMK protein kinase BRSK subfamily	Enzymes	Kinases (EC 2.7.x.x)	CAMK: Calcium/calmodulin-dependent protein kinases	CAMK-like (CAMKL) family	BRSK subfamily
PD002646	SU9516	Serine/threonine-protein kinase D2	PRKD2	single protein		1	6		0	Enzyme	Kinase	Protein Kinase	CAMK protein kinase group	CAMK protein kinase PKD family		Enzymes	Kinases (EC 2.7.x.x)	CAMK: Calcium/calmodulin-dependent protein kinases	Protein kinase D (PKD) family			Metabolism	Metabolism of lipids	Sphingolipid metabolism	Sphingolipid de novo biosynthesis
PD002646	SU9516	Ribosomal protein S6 kinase beta-1	RPS6KB1	single protein		1	5.3		0	Enzyme	Kinase	Protein Kinase	AGC protein kinase group	AGC protein kinase RSK family	AGC protein kinase p70 subfamily	Enzymes	Kinases (EC 2.7.x.x)	AGC: Containing PKA, PKG, PKC families	RSK family	p70 subfamily		Signal Transduction	MTOR signalling	mTORC1-mediated signalling
PD002646	SU9516	Mitogen-activated protein kinase 9	MAPK9	single protein		1	5.8		0	Enzyme	Kinase	Protein Kinase	CMGC protein kinase group	CMGC protein kinase MAPK family	CMGC protein kinase JNK subfamily	Enzymes	Kinases (EC 2.7.x.x)	CMGC: Containing CDK, MAPK, GSK3, CLK families	Mitogen-activated protein kinases (MAP kinases)	JNK subfamily		Immune System	Innate Immune System	Toll-like Receptor Cascades	Toll Like Receptor 5 (TLR5) Cascade	MyD88 cascade initiated on plasma membrane	MAP kinase activation	MAPK targets/ Nuclear events mediated by MAP kinases	Activation of the AP-1 family of transcription factors
PD002646	SU9516	Proto-oncogene tyrosine-protein kinase ROS	ROS1	single protein		1	6.4		0	Enzyme	Kinase	Protein Kinase	TK protein kinase group	Tyrosine protein kinase Sev family		Receptors	Catalytic receptors	Receptor kinases	TK: Tyrosine kinase	Receptor tyrosine kinases (RTKs)	Type XVII RTKs: ROS receptors
PD002646	SU9516	Tyrosine-protein kinase Blk	BLK	single protein		1	5.9		0	Enzyme	Kinase	Protein Kinase	TK protein kinase group	Tyrosine protein kinase Src family		Receptors	Catalytic receptors	Receptor kinases	TK: Tyrosine kinase	Non-receptor tyrosine kinases (nRTKs)	Src family	Gene expression (Transcription)	RNA Polymerase II Transcription	Generic Transcription Pathway	Transcriptional regulation by RUNX1	RUNX1 regulates transcription of genes involved in BCR signaling
PD002646	SU9516	STE20-like serine/threonine-protein kinase	SLK	single protein		1	6.2		0	Enzyme	Kinase	Protein Kinase	STE protein kinase group	STE protein kinase STE20 family	STE protein kinase SLK subfamily	Enzymes	Kinases (EC 2.7.x.x)	STE: Homologs of yeast Sterile 7, Sterile 11, Sterile 20 kinases	STE20 family	SLK subfamily		Signal Transduction	Signaling by Rho GTPases, Miro GTPases and RHOBTB3	Signaling by Rho GTPases	RHO GTPase cycle	RHOA GTPase cycle
PD002646	SU9516	Fibroblast growth factor receptor 3	FGFR3	single protein		1	6.5		0	Enzyme	Kinase	Protein Kinase	TK protein kinase group	Tyrosine protein kinase FGFR family		Receptors	Catalytic receptors	Receptor kinases	TK: Tyrosine kinase	Receptor tyrosine kinases (RTKs)	Type V RTKs: FGF (fibroblast growth factor) receptor family	Disease	Diseases of signal transduction by growth factor receptors and second messengers	Signaling by FGFR in disease	Signaling by FGFR3 in disease	FGFR3 mutant receptor activation	Signaling by activated point mutants of FGFR3
PD002646	SU9516	Tyrosine-protein kinase JAK2	JAK2	single protein		1	6.3		0	Enzyme	Kinase	Protein Kinase	TK protein kinase group	Tyrosine protein kinase JakA family		Receptors	Catalytic receptors	Receptor kinases	TK: Tyrosine kinase	Non-receptor tyrosine kinases (nRTKs)	Janus kinase (JakA) family	Cell Cycle	Cell Cycle, Mitotic	Mitotic G1 phase and G1/S transition	G1 Phase	Cyclin D associated events in G1
PD002646	SU9516	Serine/threonine-protein kinase 33	STK33	single protein		1	5.11		0	Enzyme	Kinase	Protein Kinase	CAMK protein kinase group	CAMK protein kinase unique family		Enzymes	Kinases (EC 2.7.x.x)	CAMK: Calcium/calmodulin-dependent protein kinases	CAMK-unique family
PD002646	SU9516	Receptor-type tyrosine-protein kinase FLT3	FLT3	single protein		1	7.1		0	Enzyme	Kinase	Protein Kinase	TK protein kinase group	Tyrosine protein kinase PDGFR family		Receptors	Catalytic receptors	Receptor kinases	TK: Tyrosine kinase	Receptor tyrosine kinases (RTKs)	Type III RTKs: PDGFR, CSFR, Kit, FLT3 receptor family	Signal Transduction	Signaling by Receptor Tyrosine Kinases	Signaling by Insulin receptor	Insulin receptor signalling cascade	IRS-mediated signalling	PI3K Cascade
PD002646	SU9516	Tyrosine-protein kinase JAK3	JAK3	single protein		1	6.3		0	Enzyme	Kinase	Protein Kinase	TK protein kinase group	Tyrosine protein kinase JakA family		Receptors	Catalytic receptors	Receptor kinases	TK: Tyrosine kinase	Non-receptor tyrosine kinases (nRTKs)	Janus kinase (JakA) family	Immune System	Cytokine Signaling in Immune system	Signaling by Interleukins	Interleukin-2 family signaling	Interleukin-15 signaling
PD002646	SU9516	Homeodomain-interacting protein kinase 2	HIPK2	single protein		1	6		0	Enzyme	Kinase	Protein Kinase	CMGC protein kinase group	CMGC protein kinase DYRK family	CMGC protein kinase HIPK subfamily	Enzymes	Kinases (EC 2.7.x.x)	CMGC: Containing CDK, MAPK, GSK3, CLK families	Dual-specificity tyrosine-(Y)-phosphorylation regulated kinase (DYRK) family	HIPK subfamily		Gene expression (Transcription)	RNA Polymerase II Transcription	Generic Transcription Pathway	Transcriptional Regulation by TP53	Regulation of TP53 Activity	Regulation of TP53 Activity through Phosphorylation
PD002646	SU9516	Nuclear factor NF-kappa-B p105 subunit	NFKB1	single protein		1	4.95		0	Other cytosolic protein												Disease	Infectious disease	SARS-CoV Infections	SARS-CoV-1 Infection	SARS-CoV-1-host interactions	SARS-CoV-1 activates/modulates innate immune responses
PD002646	SU9516	Cytochrome P450 3A4	CYP3A4	single protein		1	6.1		0	Enzyme	Cytochrome P450	Cytochrome P450 family 3	Cytochrome P450 family 3A	Cytochrome P450 3A4		Enzymes	Cytochrome P450	CYP3 family				Metabolism	Metabolism of lipids	Biosynthesis of specialized proresolving mediators (SPMs)	Biosynthesis of DHA-derived SPMs	Biosynthesis of maresins	Biosynthesis of maresin-like SPMs
PD002646	SU9516	Peripheral myelin protein 22	PMP22	single protein		1	4.02		0	Unclassified protein												Developmental Biology	Nervous system development	EGR2 and SOX10-mediated initiation of Schwann cell myelination
PD002646	SU9516	Microtubule-associated protein tau	MAPT	single protein		1	4.85		0	Other cytosolic protein												Neuronal System	Transmission across Chemical Synapses	Neurotransmitter receptors and postsynaptic signal transmission	Activation of NMDA receptors and postsynaptic events	Post NMDA receptor activation events	Activation of AMPK downstream of NMDARs
PD002646	SU9516	Beta-lactamase	AMPC	single protein		0	4.4		0	Enzyme	Hydrolase
PD002646	SU9516	Thrombopoietin	THPO	single protein		1	5		0	Secreted protein												Hemostasis	Platelet activation, signaling and aggregation	Platelet Aggregation (Plug Formation)
PD002646	SU9516	Nuclear receptor ROR-gamma	RORC	single protein		0	5.28		0	Transcription factor	Nuclear receptor	Nuclear hormone receptor subfamily 1	Nuclear hormone receptor subfamily 1 group F	Nuclear hormone receptor subfamily 1 group F member 3		Receptors	Nuclear hormone receptors	1F. Retinoic acid-related orphans				Gene expression (Transcription)	RNA Polymerase II Transcription	Generic Transcription Pathway	Transcriptional regulation by RUNX3	RUNX3 Regulates Immune Response and Cell Migration
PD002646	SU9516	NPC intracellular cholesterol transporter 1	NPC1	single protein		1	5.9		0	Transporter						Transporters	SLC superfamily of solute carriers	SLC65 NPC-type cholesterol transporters				Transport of small molecules	Plasma lipoprotein assembly, remodeling, and clearance	Plasma lipoprotein clearance	LDL clearance
PD002646	SU9516	CDK2/Cyclin A	CCNA2,CDK2	protein complex		1	7.57		0	Enzyme	Kinase	Protein Kinase	CMGC protein kinase group	CMGC protein kinase CDK family	CMGC protein kinase CDC2 subfamily
PD002646	SU9516	Ferritin light chain	FTL	single protein		0	4.45		0	Unclassified protein												Vesicle-mediated transport	Membrane Trafficking	trans-Golgi Network Vesicle Budding	Golgi Associated Vesicle Biogenesis
PD002646	SU9516	Inositol monophosphatase 1	IMPA1	single protein		0	4.9		0	Enzyme	Hydrolase					Enzymes	Inositol phosphate turnover	Inositol monophosphatase				Metabolism	Inositol phosphate metabolism	Synthesis of IP2, IP, and Ins in the cytosol
PD002646	SU9516	DNA polymerase beta	POLB	single protein		1	4.05		0	Enzyme												DNA Repair	Base Excision Repair	Resolution of Abasic Sites (AP sites)	Resolution of AP sites via the multiple-nucleotide patch replacement pathway	PCNA-Dependent Long Patch Base Excision Repair
PD002646	SU9516	Cyclin-dependent kinase 1/cyclin B	CCNB1,CCNB2,CCNB3,CDK1	protein complex		1	7.66		0	Enzyme	Kinase	Protein Kinase	CMGC protein kinase group	CMGC protein kinase CDK family	CMGC protein kinase CDC2 subfamily
PD002646	SU9516	Endonuclease 4	NFO	single protein		0	5		0	Enzyme	Hydrolase
PD002646	SU9516	Neuropeptide S receptor	NPSR1	single protein		1	4.9		0	Membrane receptor	Family A G protein-coupled receptor	Peptide receptor (family A GPCR)	Short peptide receptor (family A GPCR)	Neuropeptide receptor		Receptors	G protein-coupled receptors	Neuropeptide S receptor				Signal Transduction	Signaling by GPCR	GPCR ligand binding	Class A/1 (Rhodopsin-like receptors)	Peptide ligand-binding receptors
PD002646	SU9516	Prelamin-A/C	LMNA	single protein		1	4.75		0	Other nuclear protein												Cell Cycle	Cell Cycle, Mitotic	M Phase	Mitotic Metaphase and Anaphase	Mitotic Anaphase	Nuclear Envelope (NE) Reassembly	Initiation of Nuclear Envelope (NE) Reformation
PD002646	SU9516	Muscarinic acetylcholine receptor M1	CHRM1	single protein		0	5.5		0	Membrane receptor	Family A G protein-coupled receptor	Small molecule receptor (family A GPCR)	Monoamine receptor	Acetylcholine receptor		Receptors	G protein-coupled receptors	Acetylcholine receptors (muscarinic)				Signal Transduction	Signaling by GPCR	GPCR ligand binding	Class A/1 (Rhodopsin-like receptors)	Amine ligand-binding receptors	Muscarinic acetylcholine receptors
PD002646	SU9516	Glycogen synthase kinase-3	GSK3A,GSK3B	protein family		1	6.46		0	Enzyme	Kinase	Protein Kinase	CMGC protein kinase group	CMGC protein kinase GSK family
PD002646	SU9516	Geminin	GMNN	single protein		1	5.15		0	Unclassified protein												Cell Cycle	Cell Cycle, Mitotic	Mitotic G1 phase and G1/S transition	G1/S Transition	Activation of the pre-replicative complex
PD002646	SU9516	Cyclin-dependent kinase 1/cyclin B1	CCNB1,CDK1	protein complex		1		6.78	0	Enzyme	Kinase	Protein Kinase	CMGC protein kinase group	CMGC protein kinase CDK family	CMGC protein kinase CDC2 subfamily
PD002646	SU9516	Cyclin-dependent kinase 5/CDK5 activator 1	CDK5,CDK5R1	protein complex		1		7.66	0	Enzyme	Kinase	Protein Kinase	CMGC protein kinase group	CMGC protein kinase CDK family	CMGC protein kinase CDC2 subfamily
PD002646	SU9516	Serine/threonine-protein kinase mTOR	MTOR	single protein		1		4.98	0	Enzyme	Kinase	Protein Kinase	Atypical protein kinase group	Atypical protein kinase PIKK family	Atypical protein kinase FRAP subfamily	Enzymes	Kinases (EC 2.7.x.x)	Atypical	Phosphatidyl inositol 3' kinase-related kinases (PIKK) family	FRAP subfamily		Gene expression (Transcription)	RNA Polymerase II Transcription	Generic Transcription Pathway	Transcriptional Regulation by TP53	Regulation of TP53 Activity	Regulation of TP53 Expression and Degradation	Regulation of TP53 Degradation
PD002646	SU9516	Latent membrane protein 1	LMP1	single protein		1		4.64	0	Unclassified protein
PD002646	SU9516	CDK7/Cyclin H/MNAT1	CCNH,CDK7,MNAT1	protein complex		1		6.04	0	Enzyme	Kinase	Protein Kinase	CMGC protein kinase group	CMGC protein kinase CDK family	CMGC protein kinase CDK7 subfamily
PD002646	SU9516	Cyclin-dependent kinase 2/cyclin E1	CCNE1,CDK2	protein complex		1		7.58	0	Enzyme	Kinase	Protein Kinase	CMGC protein kinase group	CMGC protein kinase CDK family	CMGC protein kinase CDC2 subfamily
PD002646	SU9516	Cyclin-dependent kinase 4/cyclin D1	CCND1,CDK4	protein complex		1		5.77	0	Enzyme	Kinase	Protein Kinase	CMGC protein kinase group
PD002646	SU9516	ATP-dependent molecular chaperone HSP82		single protein		1		5.9	0	Other cytosolic protein
PD002646	SU9516	CDK9/cyclin T1	CCNT1,CDK9	protein complex		1		5.82	0	Enzyme	Kinase	Protein Kinase	CMGC protein kinase group	CMGC protein kinase CDK family	CMGC protein kinase CDK9 subfamily
PD002693	metergoline	5-hydroxytryptamine receptor 7	HTR7	single protein	antagonist	1	8.55	8.2	0	Membrane receptor	Family A G protein-coupled receptor	Small molecule receptor (family A GPCR)	Monoamine receptor	Serotonin receptor		Receptors	G protein-coupled receptors	5-Hydroxytryptamine receptors				Signal Transduction	Signaling by GPCR	GPCR ligand binding	Class A/1 (Rhodopsin-like receptors)	Amine ligand-binding receptors	Serotonin receptors
PD002693	metergoline	5-hydroxytryptamine receptor 1B	HTR1B	single protein	antagonist	1	7.2		0	Membrane receptor	Family A G protein-coupled receptor	Small molecule receptor (family A GPCR)	Monoamine receptor	Serotonin receptor		Receptors	G protein-coupled receptors	5-Hydroxytryptamine receptors				Signal Transduction	Signaling by GPCR	GPCR ligand binding	Class A/1 (Rhodopsin-like receptors)	Amine ligand-binding receptors	Serotonin receptors
PD002693	metergoline	Peripheral myelin protein 22	PMP22	single protein		1	4.52		0	Unclassified protein												Developmental Biology	Nervous system development	EGR2 and SOX10-mediated initiation of Schwann cell myelination
PD002693	metergoline	Menin/Histone-lysine N-methyltransferase MLL	KMT2A,MEN1	protein-protein interaction		1	4.65		0	Epigenetic regulator	Reader	Bromodomain
PD002693	metergoline	Pyruvate kinase	PYK	single protein		0	4.9		0	Enzyme	Transferase
PD002693	metergoline	Microtubule-associated protein tau	MAPT	single protein		1	4.82		0	Other cytosolic protein												Neuronal System	Transmission across Chemical Synapses	Neurotransmitter receptors and postsynaptic signal transmission	Activation of NMDA receptors and postsynaptic events	Post NMDA receptor activation events	Activation of AMPK downstream of NMDARs
PD002693	metergoline	Alpha-1B adrenergic receptor	ADRA1B	single protein		0	6.71		0	Membrane receptor	Family A G protein-coupled receptor	Small molecule receptor (family A GPCR)	Monoamine receptor	Adrenergic receptor		Receptors	G protein-coupled receptors	Adrenoceptors				Signal Transduction	Signaling by GPCR	GPCR ligand binding	Class A/1 (Rhodopsin-like receptors)	Amine ligand-binding receptors	Adrenoceptors
PD002693	metergoline	RecQ-like DNA helicase BLM	BLM	single protein		1	4.45		0	Enzyme												DNA Repair	DNA Double-Strand Break Repair	Homology Directed Repair	HDR through Homologous Recombination (HRR) or Single Strand Annealing (SSA)	HDR through Homologous Recombination (HRR)	Homologous DNA Pairing and Strand Exchange	Presynaptic phase of homologous DNA pairing and strand exchange
PD002693	metergoline	Muscarinic acetylcholine receptor M1	CHRM1	single protein		0	4.75		0	Membrane receptor	Family A G protein-coupled receptor	Small molecule receptor (family A GPCR)	Monoamine receptor	Acetylcholine receptor		Receptors	G protein-coupled receptors	Acetylcholine receptors (muscarinic)				Signal Transduction	Signaling by GPCR	GPCR ligand binding	Class A/1 (Rhodopsin-like receptors)	Amine ligand-binding receptors	Muscarinic acetylcholine receptors
PD002693	metergoline	Cellular tumor antigen p53	TP53	single protein		1	4.9		0	Transcription factor												Cell Cycle	Cell Cycle Checkpoints	G1/S DNA Damage Checkpoints	p53-Dependent G1/S DNA damage checkpoint	p53-Dependent G1 DNA Damage Response	Stabilization of p53	Autodegradation of the E3 ubiquitin ligase COP1
PD002693	metergoline	5-hydroxytryptamine receptor 1A	HTR1A	single protein		1	7.89	8.39	0	Membrane receptor	Family A G protein-coupled receptor	Small molecule receptor (family A GPCR)	Monoamine receptor	Serotonin receptor		Receptors	G protein-coupled receptors	5-Hydroxytryptamine receptors				Signal Transduction	Signaling by GPCR	GPCR ligand binding	Class A/1 (Rhodopsin-like receptors)	Amine ligand-binding receptors	Serotonin receptors
PD002693	metergoline	Putative fructose-1,6-bisphosphate aldolase	ALD	single protein		0	5.1		0	Enzyme
PD002693	metergoline	5-hydroxytryptamine receptor 2B	HTR2B	single protein	antagonist	1	8.8	9.46	0	Membrane receptor	Family A G protein-coupled receptor	Small molecule receptor (family A GPCR)	Monoamine receptor	Serotonin receptor		Receptors	G protein-coupled receptors	5-Hydroxytryptamine receptors				Signal Transduction	Signaling by GPCR	GPCR ligand binding	Class A/1 (Rhodopsin-like receptors)	Amine ligand-binding receptors	Serotonin receptors
PD002693	metergoline	Mitogen-activated protein kinase 1	MAPK1	single protein		1	4.9		0	Enzyme	Kinase	Protein Kinase	CMGC protein kinase group	CMGC protein kinase MAPK family	CMGC protein kinase ERK1	Enzymes	Kinases (EC 2.7.x.x)	CMGC: Containing CDK, MAPK, GSK3, CLK families	Mitogen-activated protein kinases (MAP kinases)	ERK subfamily		Immune System	Innate Immune System	Toll-like Receptor Cascades	Toll Like Receptor 5 (TLR5) Cascade	MyD88 cascade initiated on plasma membrane	MAP kinase activation	MAPK targets/ Nuclear events mediated by MAP kinases	ERK/MAPK targets	ERKs are inactivated
PD002693	metergoline	Cytochrome P450 3A4	CYP3A4	single protein		1	4.9		0	Enzyme	Cytochrome P450	Cytochrome P450 family 3	Cytochrome P450 family 3A	Cytochrome P450 3A4		Enzymes	Cytochrome P450	CYP3 family				Metabolism	Metabolism of lipids	Biosynthesis of specialized proresolving mediators (SPMs)	Biosynthesis of DHA-derived SPMs	Biosynthesis of maresins	Biosynthesis of maresin-like SPMs
PD002693	metergoline	5-hydroxytryptamine receptor 6	HTR6	single protein	antagonist	1	6.9	7.72	0	Membrane receptor	Family A G protein-coupled receptor	Small molecule receptor (family A GPCR)	Monoamine receptor	Serotonin receptor		Receptors	G protein-coupled receptors	5-Hydroxytryptamine receptors				Signal Transduction	Signaling by GPCR	GPCR ligand binding	Class A/1 (Rhodopsin-like receptors)	Amine ligand-binding receptors	Serotonin receptors
PD002693	metergoline	5-hydroxytryptamine receptor 1D	HTR1D	single protein	antagonist	1	8.9		0	Membrane receptor	Family A G protein-coupled receptor	Small molecule receptor (family A GPCR)	Monoamine receptor	Serotonin receptor		Receptors	G protein-coupled receptors	5-Hydroxytryptamine receptors				Signal Transduction	Signaling by GPCR	GPCR ligand binding	Class A/1 (Rhodopsin-like receptors)	Amine ligand-binding receptors	Serotonin receptors
PD002693	metergoline	5-hydroxytryptamine receptor 1E	HTR1E	single protein	antagonist	1	5.85		0	Membrane receptor	Family A G protein-coupled receptor	Small molecule receptor (family A GPCR)	Monoamine receptor	Serotonin receptor		Receptors	G protein-coupled receptors	5-Hydroxytryptamine receptors				Signal Transduction	Signaling by GPCR	GPCR ligand binding	Class A/1 (Rhodopsin-like receptors)	Amine ligand-binding receptors	Serotonin receptors
PD002693	metergoline	Lysine-specific demethylase 4E	KDM4E	single protein		1	4.53		0	Epigenetic regulator	Eraser	Lysine demethylase	Jumonji domain-containing			Enzymes	Chromatin modifying enzymes	1.14.11.- Histone demethylases
PD002693	metergoline	Serotonin 2 (5-HT2) receptor	HTR2A,HTR2B,HTR2C	protein family		0	9.26		0	Membrane receptor	Family A G protein-coupled receptor	Small molecule receptor (family A GPCR)	Monoamine receptor	Serotonin receptor
PD002693	metergoline	5-hydroxytryptamine receptor 4	HTR4	single protein		0	6.18		0	Membrane receptor	Family A G protein-coupled receptor	Small molecule receptor (family A GPCR)	Monoamine receptor	Serotonin receptor		Receptors	G protein-coupled receptors	5-Hydroxytryptamine receptors				Signal Transduction	Signaling by GPCR	GPCR ligand binding	Class A/1 (Rhodopsin-like receptors)	Amine ligand-binding receptors	Serotonin receptors
PD002693	metergoline	Prelamin-A/C	LMNA	single protein		1	5.1		0	Other nuclear protein												Cell Cycle	Cell Cycle, Mitotic	M Phase	Mitotic Metaphase and Anaphase	Mitotic Anaphase	Nuclear Envelope (NE) Reassembly	Initiation of Nuclear Envelope (NE) Reformation
PD002693	metergoline	Endonuclease 4	NFO	single protein		0	4.65		0	Enzyme	Hydrolase
PD002693	metergoline	Guanine nucleotide-binding protein G(i) subunit alpha-1/Regulator of G-protein signaling 12	GNAI1,RGS12	protein-protein interaction		1	4.6		0	Enzyme
PD002693	metergoline	Serotonin 1 (5-HT1) receptor	HTR1A,HTR1B,HTR1D,HTR1F	protein family		0	7.7		0	Membrane receptor	Family A G protein-coupled receptor	Small molecule receptor (family A GPCR)	Monoamine receptor	Serotonin receptor
PD002693	metergoline	Aldehyde dehydrogenase 1A1	ALDH1A1	single protein		1	4.45		0	Enzyme	Oxidoreductase											Metabolism	Biological oxidations	Phase I - Functionalization of compounds	Ethanol oxidation
PD002693	metergoline	5-hydroxytryptamine receptor 2C	HTR2C	single protein	inverse agonist	1	8.8	9.32	0	Membrane receptor	Family A G protein-coupled receptor	Small molecule receptor (family A GPCR)	Monoamine receptor	Serotonin receptor		Receptors	G protein-coupled receptors	5-Hydroxytryptamine receptors				Signal Transduction	Signaling by GPCR	GPCR ligand binding	Class A/1 (Rhodopsin-like receptors)	Amine ligand-binding receptors	Serotonin receptors
PD002693	metergoline	Alpha-1A adrenergic receptor	ADRA1A	single protein		0	7.22		0	Membrane receptor	Family A G protein-coupled receptor	Small molecule receptor (family A GPCR)	Monoamine receptor	Adrenergic receptor		Receptors	G protein-coupled receptors	Adrenoceptors				Signal Transduction	Signaling by GPCR	GPCR ligand binding	Class A/1 (Rhodopsin-like receptors)	Amine ligand-binding receptors	Adrenoceptors
PD002693	metergoline	5-hydroxytryptamine receptor 2A	HTR2A	single protein	antagonist	1	8.6	9.68	0	Membrane receptor	Family A G protein-coupled receptor	Small molecule receptor (family A GPCR)	Monoamine receptor	Serotonin receptor		Receptors	G protein-coupled receptors	5-Hydroxytryptamine receptors				Signal Transduction	Signaling by GPCR	GPCR ligand binding	Class A/1 (Rhodopsin-like receptors)	Amine ligand-binding receptors	Serotonin receptors
PD002693	metergoline	5-hydroxytryptamine receptor 5A	HTR5A	single protein	antagonist	1	6.2		0	Membrane receptor	Family A G protein-coupled receptor	Small molecule receptor (family A GPCR)	Monoamine receptor	Serotonin receptor		Receptors	G protein-coupled receptors	5-Hydroxytryptamine receptors				Signal Transduction	Signaling by GPCR	GPCR ligand binding	Class A/1 (Rhodopsin-like receptors)	Amine ligand-binding receptors	Serotonin receptors
PD002693	metergoline	Nuclear receptor ROR-gamma	RORC	single protein		0	4.8		0	Transcription factor	Nuclear receptor	Nuclear hormone receptor subfamily 1	Nuclear hormone receptor subfamily 1 group F	Nuclear hormone receptor subfamily 1 group F member 3		Receptors	Nuclear hormone receptors	1F. Retinoic acid-related orphans				Gene expression (Transcription)	RNA Polymerase II Transcription	Generic Transcription Pathway	Transcriptional regulation by RUNX3	RUNX3 Regulates Immune Response and Cell Migration
PD002693	metergoline	Geminin	GMNN	single protein		1	4.8		0	Unclassified protein												Cell Cycle	Cell Cycle, Mitotic	Mitotic G1 phase and G1/S transition	G1/S Transition	Activation of the pre-replicative complex
PD002693	metergoline	Thrombopoietin	THPO	single protein		1	5		0	Secreted protein												Hemostasis	Platelet activation, signaling and aggregation	Platelet Aggregation (Plug Formation)
PD002693	metergoline	Ubiquitin carboxyl-terminal hydrolase 2	USP2	single protein		1	5		0	Enzyme	Protease	Cysteine protease	Cysteine protease CA clan	Cysteine protease C19 family		Enzymes	Peptidases and proteinases	CA: Cysteine (C) Peptidases	C19: Ubiquitin-specific protease			Gene expression (Transcription)	RNA Polymerase II Transcription	Generic Transcription Pathway	Transcriptional Regulation by TP53	Regulation of TP53 Activity	Regulation of TP53 Expression and Degradation	Regulation of TP53 Degradation
PD002693	metergoline	4'-phosphopantetheinyl transferase ffp	FFP	single protein		0	4.4		0	Enzyme	Transferase
PD002693	metergoline	Lysosomal alpha-glucosidase	GAA	single protein		1	4.25		0	Enzyme	Hydrolase					Enzymes	3.2.1.- Glycosidases					Disease	Diseases of metabolism	Diseases of carbohydrate metabolism	Glycogen storage diseases	Glycogen storage disease type II (GAA)
PD002693	metergoline	5-hydroxytryptamine receptor 5B	HTR5B	single protein		0	6		0	Membrane receptor	Family A G protein-coupled receptor	Small molecule receptor (family A GPCR)	Monoamine receptor	Serotonin receptor		Receptors	G protein-coupled receptors	5-Hydroxytryptamine receptors
PD002693	metergoline	5-hydroxytryptamine receptor 1F	HTR1F	single protein	antagonist	1	6.5		0	Membrane receptor	Family A G protein-coupled receptor	Small molecule receptor (family A GPCR)	Monoamine receptor	Serotonin receptor		Receptors	G protein-coupled receptors	5-Hydroxytryptamine receptors				Signal Transduction	Signaling by GPCR	GPCR ligand binding	Class A/1 (Rhodopsin-like receptors)	Amine ligand-binding receptors	Serotonin receptors
PD002693	metergoline	Cytochrome P450 2D6	CYP2D6	single protein		1		6.7	0	Enzyme	Cytochrome P450	Cytochrome P450 family 2	Cytochrome P450 family 2D	Cytochrome P450 2D6		Enzymes	Cytochrome P450	CYP2 family: drug metabolising subset				Metabolism	Biological oxidations	Phase I - Functionalization of compounds	Cytochrome P450 - arranged by substrate type	Xenobiotics	CYP2E1 reactions
PD002693	metergoline	Sodium-dependent dopamine transporter	SLC6A3	single protein		1		7.25	0	Transporter	Electrochemical transporter	SLC superfamily of solute carriers	SLC06 neurotransmitter transporter family			Transporters	SLC superfamily of solute carriers	SLC6 neurotransmitter transporter family	Monoamine transporter subfamily			Disease	Disorders of transmembrane transporters	SLC transporter disorders	Defective SLC6A3 causes Parkinsonism-dystonia infantile (PKDYS)
PD002693	metergoline	Acetylcholinesterase	ACHE	single protein		1		5.87	0	Enzyme	Hydrolase					Enzymes	Acetylcholine turnover					Metabolism	Metabolism of lipids	Phospholipid metabolism	Glycerophospholipid biosynthesis	Synthesis of PC
PD002693	metergoline	Sodium-dependent noradrenaline transporter	SLC6A2	single protein		1		6.44	0	Transporter	Electrochemical transporter	SLC superfamily of solute carriers	SLC06 neurotransmitter transporter family			Transporters	SLC superfamily of solute carriers	SLC6 neurotransmitter transporter family	Monoamine transporter subfamily			Disease	Disorders of transmembrane transporters	SLC transporter disorders	Defective SLC6A2 causes orthostatic intolerance (OI)
PD002693	metergoline	Alpha-2A adrenergic receptor	ADRA2A	single protein		1		7.45	0	Membrane receptor	Family A G protein-coupled receptor	Small molecule receptor (family A GPCR)	Monoamine receptor	Adrenergic receptor		Receptors	G protein-coupled receptors	Adrenoceptors				Signal Transduction	Signaling by GPCR	GPCR ligand binding	Class A/1 (Rhodopsin-like receptors)	Amine ligand-binding receptors	Adrenoceptors
PD002693	metergoline	Alpha-2C adrenergic receptor	ADRA2C	single protein		1		7.14	0	Membrane receptor	Family A G protein-coupled receptor	Small molecule receptor (family A GPCR)	Monoamine receptor	Adrenergic receptor		Receptors	G protein-coupled receptors	Adrenoceptors				Signal Transduction	Signaling by GPCR	GPCR ligand binding	Class A/1 (Rhodopsin-like receptors)	Amine ligand-binding receptors	Adrenoceptors
PD002693	metergoline	D(2) dopamine receptor	DRD2	single protein		1		7.44	0	Membrane receptor	Family A G protein-coupled receptor	Small molecule receptor (family A GPCR)	Monoamine receptor	Dopamine receptor		Receptors	G protein-coupled receptors	Dopamine receptors				Signal Transduction	Signaling by GPCR	GPCR ligand binding	Class A/1 (Rhodopsin-like receptors)	Amine ligand-binding receptors	Dopamine receptors
PD002693	metergoline	Alpha-2B adrenergic receptor	ADRA2B	single protein		1		7.96	0	Membrane receptor	Family A G protein-coupled receptor	Small molecule receptor (family A GPCR)	Monoamine receptor	Adrenergic receptor		Receptors	G protein-coupled receptors	Adrenoceptors				Signal Transduction	Signaling by GPCR	GPCR ligand binding	Class A/1 (Rhodopsin-like receptors)	Amine ligand-binding receptors	Adrenoceptors
PD002693	metergoline	D(1A) dopamine receptor	DRD1	single protein		1		7.28	0	Membrane receptor	Family A G protein-coupled receptor	Small molecule receptor (family A GPCR)	Monoamine receptor	Dopamine receptor		Receptors	G protein-coupled receptors	Dopamine receptors				Signal Transduction	Signaling by GPCR	GPCR ligand binding	Class A/1 (Rhodopsin-like receptors)	Amine ligand-binding receptors	Dopamine receptors
PD002693	metergoline	Histamine H2 receptor	HRH2	single protein		1		6.02	0	Membrane receptor	Family A G protein-coupled receptor	Small molecule receptor (family A GPCR)	Monoamine receptor	Histamine receptor		Receptors	G protein-coupled receptors	Histamine receptors				Signal Transduction	Signaling by GPCR	GPCR ligand binding	Class A/1 (Rhodopsin-like receptors)	Amine ligand-binding receptors	Histamine receptors
PD002693	metergoline	Substance-K receptor	TACR2	single protein		1		5.63	0	Membrane receptor	Family A G protein-coupled receptor	Peptide receptor (family A GPCR)	Short peptide receptor (family A GPCR)	Neurokinin receptor		Receptors	G protein-coupled receptors	Tachykinin receptors				Signal Transduction	Signaling by GPCR	GPCR ligand binding	Class A/1 (Rhodopsin-like receptors)	Peptide ligand-binding receptors	Tachykinin receptors bind tachykinins
PD002693	metergoline	D(3) dopamine receptor	DRD3	single protein		1		8.34	0	Membrane receptor	Family A G protein-coupled receptor	Small molecule receptor (family A GPCR)	Monoamine receptor	Dopamine receptor		Receptors	G protein-coupled receptors	Dopamine receptors				Signal Transduction	Signaling by GPCR	GPCR ligand binding	Class A/1 (Rhodopsin-like receptors)	Amine ligand-binding receptors	Dopamine receptors
PD002693	metergoline	Histamine H1 receptor	HRH1	single protein		1		5.85	0	Membrane receptor	Family A G protein-coupled receptor	Small molecule receptor (family A GPCR)	Monoamine receptor	Histamine receptor		Receptors	G protein-coupled receptors	Histamine receptors				Signal Transduction	Signaling by GPCR	GPCR ligand binding	Class A/1 (Rhodopsin-like receptors)	Amine ligand-binding receptors	Histamine receptors
PD002693	metergoline	Alpha-1D adrenergic receptor	ADRA1D	single protein		1		7.02	0	Membrane receptor	Family A G protein-coupled receptor	Small molecule receptor (family A GPCR)	Monoamine receptor	Adrenergic receptor		Receptors	G protein-coupled receptors	Adrenoceptors				Signal Transduction	Signaling by GPCR	GPCR ligand binding	Class A/1 (Rhodopsin-like receptors)	Amine ligand-binding receptors	Adrenoceptors
PD002693	metergoline	Sodium-dependent serotonin transporter	SLC6A4	single protein		1		6.36	0	Transporter	Electrochemical transporter	SLC superfamily of solute carriers	SLC06 neurotransmitter transporter family			Transporters	SLC superfamily of solute carriers	SLC6 neurotransmitter transporter family	Monoamine transporter subfamily			Neuronal System	Transmission across Chemical Synapses	Neurotransmitter clearance	Serotonin clearance from the synaptic cleft
PD002693	metergoline	Serine/threonine-protein kinase mTOR	MTOR	single protein		1		4.61	0	Enzyme	Kinase	Protein Kinase	Atypical protein kinase group	Atypical protein kinase PIKK family	Atypical protein kinase FRAP subfamily	Enzymes	Kinases (EC 2.7.x.x)	Atypical	Phosphatidyl inositol 3' kinase-related kinases (PIKK) family	FRAP subfamily		Gene expression (Transcription)	RNA Polymerase II Transcription	Generic Transcription Pathway	Transcriptional Regulation by TP53	Regulation of TP53 Activity	Regulation of TP53 Expression and Degradation	Regulation of TP53 Degradation
PD002693	metergoline	Sodium channel protein type 2 subunit alpha	SCN2A	single protein	inhibitor	1			0	Ion channel	Voltage-gated ion channel	Voltage-gated sodium channel				Ion channels	Voltage-gated ion channels	Voltage-gated sodium channels (Na<sub>V</sub>)				Developmental Biology	Nervous system development	Axon guidance	L1CAM interactions	Interaction between L1 and Ankyrins
PD002735	SB 415286	Thrombopoietin	THPO	single protein		1	6.7		0	Secreted protein												Hemostasis	Platelet activation, signaling and aggregation	Platelet Aggregation (Plug Formation)
PD002735	SB 415286	Peripheral myelin protein 22	PMP22	single protein		1	4.22		0	Unclassified protein												Developmental Biology	Nervous system development	EGR2 and SOX10-mediated initiation of Schwann cell myelination
PD002735	SB 415286	Lysosomal alpha-glucosidase	GAA	single protein		1	4.65		0	Enzyme	Hydrolase					Enzymes	3.2.1.- Glycosidases					Disease	Diseases of metabolism	Diseases of carbohydrate metabolism	Glycogen storage diseases	Glycogen storage disease type II (GAA)
PD002735	SB 415286	Glycogen synthase kinase-3 beta	GSK3B	single protein	inhibitor	1	7.42	4.51	0	Enzyme	Kinase	Protein Kinase	CMGC protein kinase group	CMGC protein kinase GSK family		Enzymes	Kinases (EC 2.7.x.x)	CMGC: Containing CDK, MAPK, GSK3, CLK families	Glycogen synthase kinase (GSK) family	GSK subfamily		Disease	Infectious disease	SARS-CoV Infections	SARS-CoV-2 Infection	Late SARS-CoV-2 Infection Events	Translation of Structural Proteins	Maturation of nucleoprotein
PD002735	SB 415286	3-hydroxyacyl-CoA dehydrogenase type-2	HSD17B10	single protein		1	5.5		0	Enzyme	Oxidoreductase											Metabolism	Metabolism of amino acids and derivatives	Branched-chain amino acid catabolism
PD002735	SB 415286	Hypoxia-inducible factor 1-alpha	HIF1A	single protein		1	4.9		0	Transcription factor												Cellular responses to stimuli	Cellular responses to stress	Cellular response to hypoxia	Oxygen-dependent proline hydroxylation of Hypoxia-inducible Factor Alpha
PD002735	SB 415286	Nuclear receptor ROR-gamma	RORC	single protein		0	4.75		0	Transcription factor	Nuclear receptor	Nuclear hormone receptor subfamily 1	Nuclear hormone receptor subfamily 1 group F	Nuclear hormone receptor subfamily 1 group F member 3		Receptors	Nuclear hormone receptors	1F. Retinoic acid-related orphans				Gene expression (Transcription)	RNA Polymerase II Transcription	Generic Transcription Pathway	Transcriptional regulation by RUNX3	RUNX3 Regulates Immune Response and Cell Migration
PD002735	SB 415286	Glycogen synthase kinase-3 alpha	GSK3A	single protein	inhibitor	1	7.42		0	Enzyme	Kinase	Protein Kinase	CMGC protein kinase group	CMGC protein kinase GSK family		Enzymes	Kinases (EC 2.7.x.x)	CMGC: Containing CDK, MAPK, GSK3, CLK families	Glycogen synthase kinase (GSK) family	GSK subfamily		Disease	Infectious disease	SARS-CoV Infections	SARS-CoV-2 Infection	Late SARS-CoV-2 Infection Events	Translation of Structural Proteins	Maturation of nucleoprotein
PD002735	SB 415286	Cytochrome P450 2C19	CYP2C19	single protein		1	4.4		0	Enzyme	Cytochrome P450	Cytochrome P450 family 2	Cytochrome P450 family 2C	Cytochrome P450 2C19		Enzymes	Cytochrome P450	CYP2 family: drug metabolising subset				Metabolism	Biological oxidations	Phase I - Functionalization of compounds	Cytochrome P450 - arranged by substrate type	Xenobiotics	CYP2E1 reactions
PD002735	SB 415286	Cytochrome P450 1A2	CYP1A2	single protein		1	4.5		0	Enzyme	Cytochrome P450	Cytochrome P450 family 1	Cytochrome P450 family 1A	Cytochrome P450 1A1		Enzymes	Cytochrome P450	CYP1 family				Metabolism	Biological oxidations	Phase I - Functionalization of compounds	Cytochrome P450 - arranged by substrate type	Xenobiotics	Aromatic amines can be N-hydroxylated or N-dealkylated by CYP1A2
PD002735	SB 415286	Prelamin-A/C	LMNA	single protein		1	6.45		0	Other nuclear protein												Cell Cycle	Cell Cycle, Mitotic	M Phase	Mitotic Metaphase and Anaphase	Mitotic Anaphase	Nuclear Envelope (NE) Reassembly	Initiation of Nuclear Envelope (NE) Reformation
PD002735	SB 415286	Microtubule-associated protein tau	MAPT	single protein		1	4.85		0	Other cytosolic protein												Neuronal System	Transmission across Chemical Synapses	Neurotransmitter receptors and postsynaptic signal transmission	Activation of NMDA receptors and postsynaptic events	Post NMDA receptor activation events	Activation of AMPK downstream of NMDARs
PD002735	SB 415286	Putative fructose-1,6-bisphosphate aldolase	ALD	single protein		0	4.55		0	Enzyme
PD002735	SB 415286	DNA polymerase beta	POLB	single protein		1	4.9		0	Enzyme												DNA Repair	Base Excision Repair	Resolution of Abasic Sites (AP sites)	Resolution of AP sites via the multiple-nucleotide patch replacement pathway	PCNA-Dependent Long Patch Base Excision Repair
PD002735	SB 415286	Menin/Histone-lysine N-methyltransferase MLL	KMT2A,MEN1	protein-protein interaction		1	4.5		0	Epigenetic regulator	Reader	Bromodomain
PD002735	SB 415286	Nuclear factor NF-kappa-B p105 subunit	NFKB1	single protein		1	5.2		0	Other cytosolic protein												Disease	Infectious disease	SARS-CoV Infections	SARS-CoV-1 Infection	SARS-CoV-1-host interactions	SARS-CoV-1 activates/modulates innate immune responses
PD002735	SB 415286	Cyclin-dependent kinase 5/CDK5 activator 1	CDK5,CDK5R1	protein complex		1	5.25		0	Enzyme	Kinase	Protein Kinase	CMGC protein kinase group	CMGC protein kinase CDK family	CMGC protein kinase CDC2 subfamily
PD002735	SB 415286	Thyrotropin receptor	TSHR	single protein		1	7.4		0	Membrane receptor	Family A G protein-coupled receptor	Peptide receptor (family A GPCR)	Glycohormone receptor	Glycohormone receptor		Receptors	G protein-coupled receptors	Glycoprotein hormone receptors				Signal Transduction	Signaling by GPCR	GPCR ligand binding	Class A/1 (Rhodopsin-like receptors)	Hormone ligand-binding receptors
PD002735	SB 415286	Cyclin-dependent kinase 1/cyclin B	CCNB1,CCNB2,CCNB3,CDK1	protein complex		1	6.05		0	Enzyme	Kinase	Protein Kinase	CMGC protein kinase group	CMGC protein kinase CDK family	CMGC protein kinase CDC2 subfamily
PD002735	SB 415286	Thioredoxin glutathione reductase	TGR	single protein		0	5.15		0	Enzyme
PD002735	SB 415286	Non-structural protein 1	NS1	single protein		0	4.45		0	Unclassified protein
PD002735	SB 415286	Cyclin-dependent kinase 2/cyclin A	CCNA1,CCNA2,CDK2	protein complex		1	6.42		0	Enzyme	Kinase	Protein Kinase	CMGC protein kinase group	CMGC protein kinase CDK family	CMGC protein kinase CDC2 subfamily
PD002735	SB 415286	4'-phosphopantetheinyl transferase ffp	FFP	single protein		0	4.32		0	Enzyme	Transferase
PD002735	SB 415286	RecQ-like DNA helicase BLM	BLM	single protein		1	4.9		0	Enzyme												DNA Repair	DNA Double-Strand Break Repair	Homology Directed Repair	HDR through Homologous Recombination (HRR) or Single Strand Annealing (SSA)	HDR through Homologous Recombination (HRR)	Homologous DNA Pairing and Strand Exchange	Presynaptic phase of homologous DNA pairing and strand exchange
PD002735	SB 415286	Cytochrome P450 3A4	CYP3A4	single protein		1	4.8		0	Enzyme	Cytochrome P450	Cytochrome P450 family 3	Cytochrome P450 family 3A	Cytochrome P450 3A4		Enzymes	Cytochrome P450	CYP3 family				Metabolism	Metabolism of lipids	Biosynthesis of specialized proresolving mediators (SPMs)	Biosynthesis of DHA-derived SPMs	Biosynthesis of maresins	Biosynthesis of maresin-like SPMs
PD002735	SB 415286	Survival motor neuron protein	SMN1	single protein		1	4.75		0	Epigenetic regulator	Reader	Methyl-lysine/arginine binding protein	Tudor domain									Disease	Infectious disease	SARS-CoV Infections	SARS-CoV-2 Infection	SARS-CoV-2-host interactions	SARS-CoV-2 modulates host translation machinery
PD002735	SB 415286	Aldehyde dehydrogenase 1A1	ALDH1A1	single protein		1	4.55		0	Enzyme	Oxidoreductase											Metabolism	Biological oxidations	Phase I - Functionalization of compounds	Ethanol oxidation
PD002735	SB 415286	Ferritin light chain	FTL	single protein		0	4.7		0	Unclassified protein												Vesicle-mediated transport	Membrane Trafficking	trans-Golgi Network Vesicle Budding	Golgi Associated Vesicle Biogenesis
PD002735	SB 415286	15-hydroxyprostaglandin dehydrogenase [NAD(+)]	HPGD	single protein		1	5.15		0	Enzyme						Enzymes	Eicosanoid turnover	Prostaglandin synthases				Metabolism	Metabolism of lipids	Biosynthesis of specialized proresolving mediators (SPMs)	Biosynthesis of DHA-derived SPMs	Biosynthesis of D-series resolvins
PD002735	SB 415286	Dual specificity tyrosine-phosphorylation-regulated kinase 1A	DYRK1A	single protein		0	5.51		0	Enzyme	Kinase	Protein Kinase	CMGC protein kinase group	CMGC protein kinase DYRK family	CMGC protein kinase Dyrk1 subfamily	Enzymes	Kinases (EC 2.7.x.x)	CMGC: Containing CDK, MAPK, GSK3, CLK families	Dual-specificity tyrosine-(Y)-phosphorylation regulated kinase (DYRK) family	Dyrk1 subfamily		Cell Cycle	Cell Cycle, Mitotic	Mitotic G1 phase and G1/S transition	G0 and Early G1
PD002735	SB 415286	Muscarinic acetylcholine receptor M1	CHRM1	single protein		0	4.75		0	Membrane receptor	Family A G protein-coupled receptor	Small molecule receptor (family A GPCR)	Monoamine receptor	Acetylcholine receptor		Receptors	G protein-coupled receptors	Acetylcholine receptors (muscarinic)				Signal Transduction	Signaling by GPCR	GPCR ligand binding	Class A/1 (Rhodopsin-like receptors)	Amine ligand-binding receptors	Muscarinic acetylcholine receptors
PD002735	SB 415286	Geminin	GMNN	single protein		1	4.8		0	Unclassified protein												Cell Cycle	Cell Cycle, Mitotic	Mitotic G1 phase and G1/S transition	G1/S Transition	Activation of the pre-replicative complex
PD002735	SB 415286	Glycogen synthase kinase-3	GSK3A,GSK3B	protein family		1	6.89		0	Enzyme	Kinase	Protein Kinase	CMGC protein kinase group	CMGC protein kinase GSK family
PD002735	SB 415286	Cytochrome P450 2C9	CYP2C9	single protein		1	4.5		0	Enzyme	Cytochrome P450	Cytochrome P450 family 2	Cytochrome P450 family 2C	Cytochrome P450 2C9		Enzymes	Cytochrome P450	CYP2 family: drug metabolising subset				Metabolism	Biological oxidations	Phase I - Functionalization of compounds	Cytochrome P450 - arranged by substrate type	Xenobiotics	CYP2E1 reactions
PD002760	DMAT	Ferritin light chain	FTL	single protein		0	4.55		0	Unclassified protein												Vesicle-mediated transport	Membrane Trafficking	trans-Golgi Network Vesicle Budding	Golgi Associated Vesicle Biogenesis
PD002760	DMAT	Mitogen-activated protein kinase 1	MAPK1	single protein		1	4.4		0	Enzyme	Kinase	Protein Kinase	CMGC protein kinase group	CMGC protein kinase MAPK family	CMGC protein kinase ERK1	Enzymes	Kinases (EC 2.7.x.x)	CMGC: Containing CDK, MAPK, GSK3, CLK families	Mitogen-activated protein kinases (MAP kinases)	ERK subfamily		Immune System	Innate Immune System	Toll-like Receptor Cascades	Toll Like Receptor 5 (TLR5) Cascade	MyD88 cascade initiated on plasma membrane	MAP kinase activation	MAPK targets/ Nuclear events mediated by MAP kinases	ERK/MAPK targets	ERKs are inactivated
PD002760	DMAT	Menin/Histone-lysine N-methyltransferase MLL	KMT2A,MEN1	protein-protein interaction		1	4.9		0	Epigenetic regulator	Reader	Bromodomain
PD002760	DMAT	Prelamin-A/C	LMNA	single protein		1	5.78		0	Other nuclear protein												Cell Cycle	Cell Cycle, Mitotic	M Phase	Mitotic Metaphase and Anaphase	Mitotic Anaphase	Nuclear Envelope (NE) Reassembly	Initiation of Nuclear Envelope (NE) Reformation
PD002760	DMAT	Peripheral myelin protein 22	PMP22	single protein		1	4.37		0	Unclassified protein												Developmental Biology	Nervous system development	EGR2 and SOX10-mediated initiation of Schwann cell myelination
PD002760	DMAT	Ribosomal protein S6 kinase alpha-1	RPS6KA1	single protein		1	4.99		0	Enzyme	Kinase	Protein Kinase	AGC protein kinase group	AGC protein kinase RSK family	AGC protein kinase RSK subfamily	Enzymes	Kinases (EC 2.7.x.x)	AGC: Containing PKA, PKG, PKC families	RSK family	RSK subfamily		Immune System	Innate Immune System	Toll-like Receptor Cascades	Toll Like Receptor 5 (TLR5) Cascade	MyD88 cascade initiated on plasma membrane	MAP kinase activation	MAPK targets/ Nuclear events mediated by MAP kinases	CREB phosphorylation
PD002760	DMAT	Ribosyldihydronicotinamide dehydrogenase [quinone]	NQO2	single protein		1	6.88		0	Enzyme	Oxidoreductase											Metabolism	Biological oxidations	Phase I - Functionalization of compounds
PD002760	DMAT	Microtubule-associated protein tau	MAPT	single protein		1	5.05		0	Other cytosolic protein												Neuronal System	Transmission across Chemical Synapses	Neurotransmitter receptors and postsynaptic signal transmission	Activation of NMDA receptors and postsynaptic events	Post NMDA receptor activation events	Activation of AMPK downstream of NMDARs
PD002760	DMAT	Casein kinase II	CSNK2A1,CSNK2A2,CSNK2B	protein complex group		1	6.3		0	Enzyme	Kinase	Protein Kinase	Other protein kinase group	Other protein kinase CK2 family
PD002760	DMAT	Casein kinase II alpha/beta	CSNK2A1,CSNK2B	protein complex		0	6.85		0	Enzyme	Kinase	Protein Kinase	Other protein kinase group	Other protein kinase CK2 family
PD002760	DMAT	Geminin	GMNN	single protein		1	4.95		0	Unclassified protein												Cell Cycle	Cell Cycle, Mitotic	Mitotic G1 phase and G1/S transition	G1/S Transition	Activation of the pre-replicative complex
PD002760	DMAT	Dual specificity mitogen-activated protein kinase kinase 1	MAP2K1	single protein		1	4.98		0	Enzyme	Kinase	Protein Kinase	STE protein kinase group	STE protein kinase STE7 family		Enzymes	Kinases (EC 2.7.x.x)	STE: Homologs of yeast Sterile 7, Sterile 11, Sterile 20 kinases	STE7 family			Signal Transduction	Signaling by Receptor Tyrosine Kinases	Signaling by NTRKs	Signaling by NTRK1 (TRKA)	Signalling to ERKs	Prolonged ERK activation events	Frs2-mediated activation
PD002760	DMAT	Casein kinase II subunit alpha	CSNK2A1	single protein		1	7.01	5.35	0	Enzyme	Kinase	Protein Kinase	Other protein kinase group	Other protein kinase CK2 family		Receptors	Catalytic receptors	Receptor kinases	Other protein kinases	Casein kinase 2 (CK2) family		Gene expression (Transcription)	RNA Polymerase II Transcription	Generic Transcription Pathway	Transcriptional Regulation by TP53	Regulation of TP53 Activity	Regulation of TP53 Activity through Phosphorylation
PD002760	DMAT	Casein kinase II subunit alpha'	CSNK2A2	single protein		1	6.92		0	Enzyme	Kinase	Protein Kinase	Other protein kinase group	Other protein kinase CK2 family		Receptors	Catalytic receptors	Receptor kinases	Other protein kinases	Casein kinase 2 (CK2) family		Gene expression (Transcription)	RNA Polymerase II Transcription	Generic Transcription Pathway	Transcriptional Regulation by TP53	Regulation of TP53 Activity	Regulation of TP53 Activity through Phosphorylation
PD002760	DMAT	Dual specificity tyrosine-phosphorylation-regulated kinase 1A	DYRK1A	single protein		1	6.66		0	Enzyme	Kinase	Protein Kinase	CMGC protein kinase group	CMGC protein kinase DYRK family	CMGC protein kinase Dyrk1 subfamily	Enzymes	Kinases (EC 2.7.x.x)	CMGC: Containing CDK, MAPK, GSK3, CLK families	Dual-specificity tyrosine-(Y)-phosphorylation regulated kinase (DYRK) family	Dyrk1 subfamily		Cell Cycle	Cell Cycle, Mitotic	Mitotic G1 phase and G1/S transition	G0 and Early G1
PD002760	DMAT	Cyclin-dependent kinase 2/cyclin A	CCNA1,CCNA2,CDK2	protein complex		1	5.62		0	Enzyme	Kinase	Protein Kinase	CMGC protein kinase group	CMGC protein kinase CDK family	CMGC protein kinase CDC2 subfamily
PD002760	DMAT	Serine/threonine-protein kinase Sgk1	SGK1	single protein		1	5.45		0	Enzyme	Kinase	Protein Kinase	AGC protein kinase group	AGC protein kinase SGK family		Enzymes	Kinases (EC 2.7.x.x)	AGC: Containing PKA, PKG, PKC families	SGK family			Gene expression (Transcription)	RNA Polymerase II Transcription	Generic Transcription Pathway	Transcriptional Regulation by TP53	Regulation of TP53 Activity	Regulation of TP53 Expression and Degradation	Regulation of TP53 Degradation
PD002760	DMAT	Casein kinase 2	CSNK2A1,CSNK2A2,CSNK2A3,CSNK2B	protein family		1	7.4		0	Enzyme	Kinase	Protein Kinase	Other protein kinase group	Other protein kinase CK2 family
PD002760	DMAT	Endonuclease 4	NFO	single protein		0	5.55		0	Enzyme	Hydrolase
PD002760	DMAT	Nuclear factor NF-kappa-B p105 subunit	NFKB1	single protein		1	6.3		0	Other cytosolic protein												Disease	Infectious disease	SARS-CoV Infections	SARS-CoV-1 Infection	SARS-CoV-1-host interactions	SARS-CoV-1 activates/modulates innate immune responses
PD002760	DMAT	RecQ-like DNA helicase BLM	BLM	single protein		1	4.2		0	Enzyme												DNA Repair	DNA Double-Strand Break Repair	Homology Directed Repair	HDR through Homologous Recombination (HRR) or Single Strand Annealing (SSA)	HDR through Homologous Recombination (HRR)	Homologous DNA Pairing and Strand Exchange	Presynaptic phase of homologous DNA pairing and strand exchange
PD002760	DMAT	Cytochrome P450 3A4	CYP3A4	single protein		1	4.7		0	Enzyme	Cytochrome P450	Cytochrome P450 family 3	Cytochrome P450 family 3A	Cytochrome P450 3A4		Enzymes	Cytochrome P450	CYP3 family				Metabolism	Metabolism of lipids	Biosynthesis of specialized proresolving mediators (SPMs)	Biosynthesis of DHA-derived SPMs	Biosynthesis of maresins	Biosynthesis of maresin-like SPMs
PD002760	DMAT	Thrombopoietin	THPO	single protein		1	5.9		0	Secreted protein												Hemostasis	Platelet activation, signaling and aggregation	Platelet Aggregation (Plug Formation)
PD002760	DMAT	Serine/threonine-protein kinase mTOR	MTOR	single protein		1		5.16	0	Enzyme	Kinase	Protein Kinase	Atypical protein kinase group	Atypical protein kinase PIKK family	Atypical protein kinase FRAP subfamily	Enzymes	Kinases (EC 2.7.x.x)	Atypical	Phosphatidyl inositol 3' kinase-related kinases (PIKK) family	FRAP subfamily		Gene expression (Transcription)	RNA Polymerase II Transcription	Generic Transcription Pathway	Transcriptional Regulation by TP53	Regulation of TP53 Activity	Regulation of TP53 Expression and Degradation	Regulation of TP53 Degradation
PD002892	RALTITREXED	Thymidylate synthase	TYMS	single protein	inhibitor	1	6.54	6.28	0	Enzyme	Transferase					Enzymes	2.1.1.- Methyltransferases					Cell Cycle	Cell Cycle, Mitotic	Mitotic G1 phase and G1/S transition	G1/S Transition	G1/S-Specific Transcription
PD002892	RALTITREXED	Dihydrofolate reductase	DHFR	single protein		1	4.68		0	Enzyme	Oxidoreductase					Enzymes	1.-.-.- Oxidoreductases					Cell Cycle	Cell Cycle, Mitotic	Mitotic G1 phase and G1/S transition	G1/S Transition	G1/S-Specific Transcription
PD002892	RALTITREXED	Dihydrofolate reductase	FOLA	single protein		0	4.64		0	Enzyme	Oxidoreductase
PD002892	RALTITREXED	Thymidylate synthase	THYA	single protein		0	5.24		0	Enzyme	Transferase
PD002892	RALTITREXED	Bifunctional dihydrofolate reductase-thymidylate synthase		single protein		0	6.05		0	Enzyme	Oxidoreductase
PD002892	RALTITREXED	Thymidylate synthase	THYA	single protein		0	5.1		0	Enzyme	Transferase
PD002892	RALTITREXED	Thymidylate synthase	THYA	single protein		0	5.44		0	Enzyme	Transferase
PD002892	RALTITREXED	Polyunsaturated fatty acid lipoxygenase ALOX15B	ALOX15B	single protein		0	6.42		0	Enzyme	Oxidoreductase					Enzymes	Eicosanoid turnover	Lipoxygenases				Metabolism	Metabolism of lipids	Fatty acid metabolism	Arachidonic acid metabolism	Synthesis of 15-eicosatetraenoic acid derivatives
PD002892	RALTITREXED	Folate receptor beta	FOLR2	single protein		1		6.9	0	Membrane receptor												Metabolism	Metabolism of vitamins and cofactors	Metabolism of water-soluble vitamins and cofactors	Metabolism of folate and pterines
PD002892	RALTITREXED	Folate receptor alpha	FOLR1	single protein		1		7.82	0	Membrane receptor						Other protein targets	Tumour-associated antigens					Metabolism of proteins	Post-translational protein modification	Asparagine N-linked glycosylation	Transport to the Golgi and subsequent modification	ER to Golgi Anterograde Transport	Cargo concentration in the ER
PD002892	RALTITREXED	Reduced folate transporter	SLC19A1	single protein		1		8.2	1	Transporter	Electrochemical transporter	SLC superfamily of solute carriers	SLC19 family of vitamin transporters			Transporters	SLC superfamily of solute carriers	SLC19 family of vitamin transporters				Metabolism	Metabolism of vitamins and cofactors	Metabolism of water-soluble vitamins and cofactors	Metabolism of folate and pterines
PD002892	RALTITREXED	Proton-coupled folate transporter	SLC46A1	single protein		1		7	0	Transporter	Electrochemical transporter	SLC superfamily of solute carriers	SLC46 family of folate transporters			Transporters	SLC superfamily of solute carriers	SLC46 family of folate transporters				Metabolism	Metabolism of vitamins and cofactors	Metabolism of water-soluble vitamins and cofactors	Metabolism of folate and pterines
PD002892	RALTITREXED	Folylpolyglutamate synthase, mitochondrial	FPGS	single protein	antagonist	1			0	Enzyme	Ligase											Metabolism	Metabolism of vitamins and cofactors	Metabolism of water-soluble vitamins and cofactors	Metabolism of folate and pterines
PD002993	FLUDARABINE	Adenosine receptor A1	ADORA1	single protein		0	8.22		0	Membrane receptor	Family A G protein-coupled receptor	Small molecule receptor (family A GPCR)	Nucleotide-like receptor (family A GPCR)	Adenosine receptor		Receptors	G protein-coupled receptors	Adenosine receptors				Signal Transduction	Signaling by GPCR	GPCR ligand binding	Class A/1 (Rhodopsin-like receptors)	Nucleotide-like (purinergic) receptors	Adenosine P1 receptors
PD002993	FLUDARABINE	Hypoxia-inducible factor 1-alpha	HIF1A	single protein		1	5.2		0	Transcription factor												Cellular responses to stimuli	Cellular responses to stress	Cellular response to hypoxia	Oxygen-dependent proline hydroxylation of Hypoxia-inducible Factor Alpha
PD002993	FLUDARABINE	Adenosine receptor A2a	ADORA2A	single protein		0	7.55		0	Membrane receptor	Family A G protein-coupled receptor	Small molecule receptor (family A GPCR)	Nucleotide-like receptor (family A GPCR)	Adenosine receptor		Receptors	G protein-coupled receptors	Adenosine receptors				Signal Transduction	Signaling by GPCR	GPCR ligand binding	Class A/1 (Rhodopsin-like receptors)	Nucleotide-like (purinergic) receptors	Adenosine P1 receptors
PD002993	FLUDARABINE	Prelamin-A/C	LMNA	single protein		1	4.45		0	Other nuclear protein												Cell Cycle	Cell Cycle, Mitotic	M Phase	Mitotic Metaphase and Anaphase	Mitotic Anaphase	Nuclear Envelope (NE) Reassembly	Initiation of Nuclear Envelope (NE) Reformation
PD002993	FLUDARABINE	Ribonucleoside-diphosphate reductase large subunit	RRM1	single protein	inhibitor	1	6		0	Enzyme	Oxidoreductase					Enzymes	1.17.4.1 Ribonucleoside-diphosphate reductases					Metabolism	Metabolism of nucleotides	Interconversion of nucleotide di- and triphosphates
PD002993	FLUDARABINE	Ribonucleoside-diphosphate reductase subunit M2	RRM2	single protein	inhibitor	1	6		0	Enzyme	Oxidoreductase					Enzymes	1.17.4.1 Ribonucleoside-diphosphate reductases					Cell Cycle	Cell Cycle, Mitotic	Mitotic G1 phase and G1/S transition	G1/S Transition	G1/S-Specific Transcription
PD002993	FLUDARABINE	Adenosine receptor A3	ADORA3	single protein		1		4.98	0	Membrane receptor	Family A G protein-coupled receptor	Small molecule receptor (family A GPCR)	Nucleotide-like receptor (family A GPCR)	Adenosine receptor		Receptors	G protein-coupled receptors	Adenosine receptors				Signal Transduction	Signaling by GPCR	GPCR ligand binding	Class A/1 (Rhodopsin-like receptors)	Nucleotide-like (purinergic) receptors	Adenosine P1 receptors
PD002993	FLUDARABINE	DNA polymerase alpha catalytic subunit	POLA1	single protein	inhibitor	1			0	Enzyme	Transferase											Cell Cycle	Cell Cycle, Mitotic	Mitotic G1 phase and G1/S transition	G1/S Transition	E2F mediated regulation of DNA replication	Inhibition of replication initiation of damaged DNA by RB1/E2F1
PD002993	FLUDARABINE	Deoxycytidine kinase	DCK	single protein	agonist	1			0	Enzyme	Transferase											Metabolism	Metabolism of nucleotides	Nucleotide salvage	Purine salvage
PD003013	duloxetine	Glycine receptor subunit alpha-1	GLRA1	single protein		0	6		0	Ion channel	Ligand-gated ion channel	Glycine receptor				Ion channels	Ligand-gated ion channels	Glycine receptors				Neuronal System	Transmission across Chemical Synapses	Neurotransmitter receptors and postsynaptic signal transmission
PD003013	duloxetine	Glutamate receptor ionotropic, NMDA 1	GRIN1	single protein		0	6		0	Ion channel	Ligand-gated ion channel	Ionotropic glutamate receptor	NMDA receptor			Ion channels	Ligand-gated ion channels	Ionotropic glutamate receptors				Neuronal System	Transmission across Chemical Synapses	Neurotransmitter receptors and postsynaptic signal transmission	Activation of NMDA receptors and postsynaptic events	Post NMDA receptor activation events	CREB1 phosphorylation through NMDA receptor-mediated activation of RAS signaling	Ras activation upon Ca2+ influx through NMDA receptor
PD003013	duloxetine	5'-nucleotidase	NT5E	single protein		0	6		0	Enzyme	Hydrolase					Enzymes	Adenosine turnover					Disease	Infectious disease	Leishmania infection	Cell recruitment (pro-inflammatory response)	Purinergic signaling in leishmaniasis infection
PD003013	duloxetine	Cytochrome P450 1A2	CYP1A2	single protein		1	5.28		0	Enzyme	Cytochrome P450	Cytochrome P450 family 1	Cytochrome P450 family 1A	Cytochrome P450 1A1		Enzymes	Cytochrome P450	CYP1 family				Metabolism	Biological oxidations	Phase I - Functionalization of compounds	Cytochrome P450 - arranged by substrate type	Xenobiotics	Aromatic amines can be N-hydroxylated or N-dealkylated by CYP1A2
PD003013	duloxetine	Mu-type opioid receptor	OPRM1	single protein		0	6		0	Membrane receptor	Family A G protein-coupled receptor	Peptide receptor (family A GPCR)	Short peptide receptor (family A GPCR)	Opioid receptor		Receptors	G protein-coupled receptors	Opioid receptors				Signal Transduction	Signaling by GPCR	GPCR downstream signalling	G alpha (i) signalling events	Opioid Signalling	G-protein activation
PD003013	duloxetine	Sodium-dependent noradrenaline transporter	SLC6A2	single protein	inhibitor	1	8.22	8.05	0	Transporter	Electrochemical transporter	SLC superfamily of solute carriers	SLC06 neurotransmitter transporter family			Transporters	SLC superfamily of solute carriers	SLC6 neurotransmitter transporter family	Monoamine transporter subfamily			Disease	Disorders of transmembrane transporters	SLC transporter disorders	Defective SLC6A2 causes orthostatic intolerance (OI)
PD003013	duloxetine	Cytochrome P450 3A4	CYP3A4	single protein		1	6.36		0	Enzyme	Cytochrome P450	Cytochrome P450 family 3	Cytochrome P450 family 3A	Cytochrome P450 3A4		Enzymes	Cytochrome P450	CYP3 family				Metabolism	Metabolism of lipids	Biosynthesis of specialized proresolving mediators (SPMs)	Biosynthesis of DHA-derived SPMs	Biosynthesis of maresins	Biosynthesis of maresin-like SPMs
PD003013	duloxetine	Cytochrome P450 2C19	CYP2C19	single protein		1	5.39		0	Enzyme	Cytochrome P450	Cytochrome P450 family 2	Cytochrome P450 family 2C	Cytochrome P450 2C19		Enzymes	Cytochrome P450	CYP2 family: drug metabolising subset				Metabolism	Biological oxidations	Phase I - Functionalization of compounds	Cytochrome P450 - arranged by substrate type	Xenobiotics	CYP2E1 reactions
PD003013	duloxetine	Sodium-dependent serotonin transporter	SLC6A4	single protein	inhibitor	1	8.3	8.35	0	Transporter	Electrochemical transporter	SLC superfamily of solute carriers	SLC06 neurotransmitter transporter family			Transporters	SLC superfamily of solute carriers	SLC6 neurotransmitter transporter family	Monoamine transporter subfamily			Neuronal System	Transmission across Chemical Synapses	Neurotransmitter clearance	Serotonin clearance from the synaptic cleft
PD003013	duloxetine	Sodium-dependent dopamine transporter	SLC6A3	single protein	inhibitor	1	6.52	6.23	0	Transporter	Electrochemical transporter	SLC superfamily of solute carriers	SLC06 neurotransmitter transporter family			Transporters	SLC superfamily of solute carriers	SLC6 neurotransmitter transporter family	Monoamine transporter subfamily			Disease	Disorders of transmembrane transporters	SLC transporter disorders	Defective SLC6A3 causes Parkinsonism-dystonia infantile (PKDYS)
PD003013	duloxetine	Histone-lysine N-methyltransferase 2A	KMT2A	single protein		1	5.15		0	Epigenetic regulator	Reader	Bromodomain				Enzymes	Chromatin modifying enzymes	2.1.1.43 Histone methyltransferases (HMTs)				Gene expression (Transcription)	RNA Polymerase II Transcription	Generic Transcription Pathway	Transcriptional regulation by RUNX1	RUNX1 regulates genes involved in megakaryocyte differentiation and platelet function
PD003013	duloxetine	Alpha-2B adrenergic receptor	ADRA2B	single protein		0	6		0	Membrane receptor	Family A G protein-coupled receptor	Small molecule receptor (family A GPCR)	Monoamine receptor	Adrenergic receptor		Receptors	G protein-coupled receptors	Adrenoceptors				Signal Transduction	Signaling by GPCR	GPCR ligand binding	Class A/1 (Rhodopsin-like receptors)	Amine ligand-binding receptors	Adrenoceptors
PD003013	duloxetine	Neuromedin-K receptor	TACR3	single protein		0	6		0	Membrane receptor	Family A G protein-coupled receptor	Peptide receptor (family A GPCR)	Short peptide receptor (family A GPCR)	Neurokinin receptor		Receptors	G protein-coupled receptors	Tachykinin receptors				Signal Transduction	Signaling by GPCR	GPCR ligand binding	Class A/1 (Rhodopsin-like receptors)	Peptide ligand-binding receptors	Tachykinin receptors bind tachykinins
PD003013	duloxetine	ATP-sensitive inward rectifier potassium channel 1	KCNJ1	single protein		0	6		0	Ion channel	Voltage-gated ion channel	Potassium channels	Inwardly rectifying potassium channel			Ion channels	Voltage-gated ion channels	Potassium channels	Inwardly rectifying potassium channels (K<sub>IR</sub>)			Neuronal System	Potassium Channels	Inwardly rectifying K+ channels	Potassium transport channels
PD003013	duloxetine	Sodium channel protein type 1 subunit alpha	SCN1A	single protein		0	6		0	Ion channel	Voltage-gated ion channel	Voltage-gated sodium channel				Ion channels	Voltage-gated ion channels	Voltage-gated sodium channels (Na<sub>V</sub>)				Developmental Biology	Nervous system development	Axon guidance	L1CAM interactions	Interaction between L1 and Ankyrins
PD003013	duloxetine	Cytochrome P450 2D6	CYP2D6	single protein		1	5.8		0	Enzyme	Cytochrome P450	Cytochrome P450 family 2	Cytochrome P450 family 2D	Cytochrome P450 2D6		Enzymes	Cytochrome P450	CYP2 family: drug metabolising subset				Metabolism	Biological oxidations	Phase I - Functionalization of compounds	Cytochrome P450 - arranged by substrate type	Xenobiotics	CYP2E1 reactions
PD003013	duloxetine	Alpha-1A adrenergic receptor	ADRA1A	single protein		1	5.08		0	Membrane receptor	Family A G protein-coupled receptor	Small molecule receptor (family A GPCR)	Monoamine receptor	Adrenergic receptor		Receptors	G protein-coupled receptors	Adrenoceptors				Signal Transduction	Signaling by GPCR	GPCR ligand binding	Class A/1 (Rhodopsin-like receptors)	Amine ligand-binding receptors	Adrenoceptors
PD003013	duloxetine	Adenylate cyclase type 3	ADCY3	single protein		0	6		0	Enzyme						Enzymes	Cyclic nucleotide turnover/signalling	Adenylyl cyclases (ACs)				Neuronal System	Transmission across Chemical Synapses	Neurotransmitter receptors and postsynaptic signal transmission	GABA receptor activation	GABA B receptor activation	Activation of GABAB receptors	Adenylate cyclase inhibitory pathway
PD003013	duloxetine	Somatostatin	SST	single protein		0	6		0													Gene expression (Transcription)	RNA Polymerase II Transcription	Generic Transcription Pathway	Transcriptional Regulation by MECP2	MECP2 regulates transcription of neuronal ligands
PD003013	duloxetine	Cytochrome P450 2C9	CYP2C9	single protein		1	4.54		0	Enzyme	Cytochrome P450	Cytochrome P450 family 2	Cytochrome P450 family 2C	Cytochrome P450 2C9		Enzymes	Cytochrome P450	CYP2 family: drug metabolising subset				Metabolism	Biological oxidations	Phase I - Functionalization of compounds	Cytochrome P450 - arranged by substrate type	Xenobiotics	CYP2E1 reactions
PD003013	duloxetine	Transporter	NET	single protein		0	8.41		0	Transporter	Electrochemical transporter	SLC superfamily of solute carriers	SLC06 neurotransmitter transporter family
PD003013	duloxetine	5-hydroxytryptamine receptor 7	HTR7	single protein		1	5.65		0	Membrane receptor	Family A G protein-coupled receptor	Small molecule receptor (family A GPCR)	Monoamine receptor	Serotonin receptor		Receptors	G protein-coupled receptors	5-Hydroxytryptamine receptors				Signal Transduction	Signaling by GPCR	GPCR ligand binding	Class A/1 (Rhodopsin-like receptors)	Amine ligand-binding receptors	Serotonin receptors
PD003013	duloxetine	Gamma-aminobutyric acid receptor subunit alpha-1	GABRA1	single protein		0	6		0	Ion channel	Ligand-gated ion channel	GABA-A receptor				Ion channels	Ligand-gated ion channels	GABA<sub>A</sub> receptors				Neuronal System	Transmission across Chemical Synapses	Neurotransmitter receptors and postsynaptic signal transmission	GABA receptor activation
PD003013	duloxetine	Neuropeptide Y receptor type 1	NPY1R	single protein		1	6		0	Membrane receptor	Family A G protein-coupled receptor	Peptide receptor (family A GPCR)	Short peptide receptor (family A GPCR)	Neuropeptide Y receptor		Receptors	G protein-coupled receptors	Neuropeptide Y receptors				Signal Transduction	Signaling by GPCR	GPCR ligand binding	Class A/1 (Rhodopsin-like receptors)	Peptide ligand-binding receptors
PD003013	duloxetine	Sodium channel protein type 5 subunit alpha	SCN5A	single protein		1	4.95	4.95	0	Ion channel	Voltage-gated ion channel	Voltage-gated sodium channel				Ion channels	Voltage-gated ion channels	Voltage-gated sodium channels (Na<sub>V</sub>)				Developmental Biology	Nervous system development	Axon guidance	L1CAM interactions	Interaction between L1 and Ankyrins
PD003013	duloxetine	5-hydroxytryptamine receptor 1D	HTR1D	single protein		1	5.52		0	Membrane receptor	Family A G protein-coupled receptor	Small molecule receptor (family A GPCR)	Monoamine receptor	Serotonin receptor		Receptors	G protein-coupled receptors	5-Hydroxytryptamine receptors				Signal Transduction	Signaling by GPCR	GPCR ligand binding	Class A/1 (Rhodopsin-like receptors)	Amine ligand-binding receptors	Serotonin receptors
PD003013	duloxetine	Alpha-2A adrenergic receptor	ADRA2A	single protein		1	5.54		0	Membrane receptor	Family A G protein-coupled receptor	Small molecule receptor (family A GPCR)	Monoamine receptor	Adrenergic receptor		Receptors	G protein-coupled receptors	Adrenoceptors				Signal Transduction	Signaling by GPCR	GPCR ligand binding	Class A/1 (Rhodopsin-like receptors)	Amine ligand-binding receptors	Adrenoceptors
PD003013	duloxetine	Beta-2 adrenergic receptor	ADRB2	single protein		0	6		0	Membrane receptor	Family A G protein-coupled receptor	Small molecule receptor (family A GPCR)	Monoamine receptor	Adrenergic receptor		Receptors	G protein-coupled receptors	Adrenoceptors				Signal Transduction	Signaling by GPCR	GPCR ligand binding	Class A/1 (Rhodopsin-like receptors)	Amine ligand-binding receptors	Adrenoceptors
PD003013	duloxetine	Muscarinic acetylcholine receptor M1	CHRM1	single protein		1	6		0	Membrane receptor	Family A G protein-coupled receptor	Small molecule receptor (family A GPCR)	Monoamine receptor	Acetylcholine receptor		Receptors	G protein-coupled receptors	Acetylcholine receptors (muscarinic)				Signal Transduction	Signaling by GPCR	GPCR ligand binding	Class A/1 (Rhodopsin-like receptors)	Amine ligand-binding receptors	Muscarinic acetylcholine receptors
PD003013	duloxetine	Histamine H1 receptor	HRH1	single protein		1	5.64		0	Membrane receptor	Family A G protein-coupled receptor	Small molecule receptor (family A GPCR)	Monoamine receptor	Histamine receptor		Receptors	G protein-coupled receptors	Histamine receptors				Signal Transduction	Signaling by GPCR	GPCR ligand binding	Class A/1 (Rhodopsin-like receptors)	Amine ligand-binding receptors	Histamine receptors
PD003013	duloxetine	Nitric oxide synthase, brain	NOS1	single protein		0	6		0	Enzyme						Enzymes	L-Arginine turnover	Nitric oxide synthases				Hemostasis	Platelet homeostasis	Nitric oxide stimulates guanylate cyclase
PD003013	duloxetine	5-hydroxytryptamine receptor 1A	HTR1A	single protein		1	5.3		0	Membrane receptor	Family A G protein-coupled receptor	Small molecule receptor (family A GPCR)	Monoamine receptor	Serotonin receptor		Receptors	G protein-coupled receptors	5-Hydroxytryptamine receptors				Signal Transduction	Signaling by GPCR	GPCR ligand binding	Class A/1 (Rhodopsin-like receptors)	Amine ligand-binding receptors	Serotonin receptors
PD003013	duloxetine	Glutamate receptor ionotropic, kainate 1	GRIK1	single protein		0	6		0	Ion channel	Ligand-gated ion channel	Ionotropic glutamate receptor	Kainate receptor			Ion channels	Ligand-gated ion channels	Ionotropic glutamate receptors				Neuronal System	Transmission across Chemical Synapses	Neurotransmitter receptors and postsynaptic signal transmission	Activation of kainate receptors upon glutamate binding	Ionotropic activity of kainate receptors	Activation of Ca-permeable Kainate Receptor
PD003013	duloxetine	Substance-K receptor	TACR2	single protein		0	6		0	Membrane receptor	Family A G protein-coupled receptor	Peptide receptor (family A GPCR)	Short peptide receptor (family A GPCR)	Neurokinin receptor		Receptors	G protein-coupled receptors	Tachykinin receptors				Signal Transduction	Signaling by GPCR	GPCR ligand binding	Class A/1 (Rhodopsin-like receptors)	Peptide ligand-binding receptors	Tachykinin receptors bind tachykinins
PD003013	duloxetine	Protein kinase C alpha type	PRKCA	single protein		0	6		0	Enzyme	Kinase	Protein Kinase	AGC protein kinase group	AGC protein kinase PKC family	AGC protein kinase PKC alpha subfamily	Enzymes	Kinases (EC 2.7.x.x)	AGC: Containing PKA, PKG, PKC families	Protein kinase C (PKC) family	Delta subfamily		Cell Cycle	Cell Cycle, Mitotic	M Phase	Mitotic Prophase	Nuclear Envelope Breakdown	Depolymerisation of the Nuclear Lamina
PD003013	duloxetine	Huntingtin	HTT	single protein		1	4.45		0	Unclassified protein												Gene expression (Transcription)	RNA Polymerase II Transcription	Generic Transcription Pathway	Transcriptional Regulation by MECP2	Regulation of MECP2 expression and activity
PD003013	duloxetine	Potassium voltage-gated channel subfamily H member 2	KCNH2	single protein		1	5.3	5.1	0	Ion channel	Voltage-gated ion channel	Potassium channels	Voltage-gated potassium channel			Ion channels	Voltage-gated ion channels	Potassium channels	Voltage-gated potassium channels (K<sub>v</sub>)			Muscle contraction	Cardiac conduction	Phase 3 - rapid repolarisation
PD003013	duloxetine	5-hydroxytryptamine receptor 2A	HTR2A	single protein	antagonist	1	6.3		0	Membrane receptor	Family A G protein-coupled receptor	Small molecule receptor (family A GPCR)	Monoamine receptor	Serotonin receptor		Receptors	G protein-coupled receptors	5-Hydroxytryptamine receptors				Signal Transduction	Signaling by GPCR	GPCR ligand binding	Class A/1 (Rhodopsin-like receptors)	Amine ligand-binding receptors	Serotonin receptors
PD003013	duloxetine	Adenosine receptor A1	ADORA1	single protein		0	6		0	Membrane receptor	Family A G protein-coupled receptor	Small molecule receptor (family A GPCR)	Nucleotide-like receptor (family A GPCR)	Adenosine receptor		Receptors	G protein-coupled receptors	Adenosine receptors				Signal Transduction	Signaling by GPCR	GPCR ligand binding	Class A/1 (Rhodopsin-like receptors)	Nucleotide-like (purinergic) receptors	Adenosine P1 receptors
PD003013	duloxetine	Adenosine receptor A2b	ADORA2B	single protein		0	6		0	Membrane receptor	Family A G protein-coupled receptor	Small molecule receptor (family A GPCR)	Nucleotide-like receptor (family A GPCR)	Adenosine receptor		Receptors	G protein-coupled receptors	Adenosine receptors				Disease	Infectious disease	Leishmania infection	Leishmania parasite growth and survival	Anti-inflammatory response favouring Leishmania parasite infection	ADORA2B mediated anti-inflammatory cytokines production
PD003013	duloxetine	Delta-type opioid receptor	OPRD1	single protein		0	6		0	Membrane receptor	Family A G protein-coupled receptor	Peptide receptor (family A GPCR)	Short peptide receptor (family A GPCR)	Opioid receptor		Receptors	G protein-coupled receptors	Opioid receptors				Signal Transduction	Signaling by GPCR	GPCR ligand binding	Class A/1 (Rhodopsin-like receptors)	Peptide ligand-binding receptors
PD003013	duloxetine	Lysosomal alpha-glucosidase	GAA	single protein		1	4.3		0	Enzyme	Hydrolase					Enzymes	3.2.1.- Glycosidases					Disease	Diseases of metabolism	Diseases of carbohydrate metabolism	Glycogen storage diseases	Glycogen storage disease type II (GAA)
PD003013	duloxetine	5-hydroxytryptamine receptor 4	HTR4	single protein		0	6		0	Membrane receptor	Family A G protein-coupled receptor	Small molecule receptor (family A GPCR)	Monoamine receptor	Serotonin receptor		Receptors	G protein-coupled receptors	5-Hydroxytryptamine receptors				Signal Transduction	Signaling by GPCR	GPCR ligand binding	Class A/1 (Rhodopsin-like receptors)	Amine ligand-binding receptors	Serotonin receptors
PD003013	duloxetine	Alpha-1B adrenergic receptor	ADRA1B	single protein		0	6		0	Membrane receptor	Family A G protein-coupled receptor	Small molecule receptor (family A GPCR)	Monoamine receptor	Adrenergic receptor		Receptors	G protein-coupled receptors	Adrenoceptors				Signal Transduction	Signaling by GPCR	GPCR ligand binding	Class A/1 (Rhodopsin-like receptors)	Amine ligand-binding receptors	Adrenoceptors
PD003013	duloxetine	Gastrin/cholecystokinin type B receptor	CCKBR	single protein		0	6		0	Membrane receptor	Family A G protein-coupled receptor	Peptide receptor (family A GPCR)	Short peptide receptor (family A GPCR)	Cholecystokinin receptor		Receptors	G protein-coupled receptors	Cholecystokinin receptors				Signal Transduction	Signaling by GPCR	GPCR downstream signalling	G alpha (q) signalling events	Gastrin-CREB signalling pathway via PKC and MAPK
PD003013	duloxetine	Muscarinic acetylcholine receptor M2	CHRM2	single protein		1	5.76		0	Membrane receptor	Family A G protein-coupled receptor	Small molecule receptor (family A GPCR)	Monoamine receptor	Acetylcholine receptor		Receptors	G protein-coupled receptors	Acetylcholine receptors (muscarinic)				Signal Transduction	Signaling by GPCR	GPCR ligand binding	Class A/1 (Rhodopsin-like receptors)	Amine ligand-binding receptors	Muscarinic acetylcholine receptors
PD003013	duloxetine	Calcium-activated potassium channel subunit beta-1	KCNMB1	single protein		0	6		0	Auxiliary transport protein	Calcium-activated potassium channel auxiliary subunit slowpoke-beta family											Hemostasis	Platelet homeostasis	Nitric oxide stimulates guanylate cyclase	cGMP effects
PD003013	duloxetine	Voltage-dependent L-type calcium channel subunit alpha-1C	CACNA1C	single protein		0	6	4.3	0	Ion channel	Voltage-gated ion channel	Voltage-gated calcium channel				Ion channels	Voltage-gated ion channels	Voltage-gated calcium channels (Ca<sub>V</sub>)				Developmental Biology	Nervous system development	Axon guidance	NCAM signaling for neurite out-growth	NCAM1 interactions
PD003013	duloxetine	5-hydroxytryptamine receptor 6	HTR6	single protein	antagonist	1	6.4		0	Membrane receptor	Family A G protein-coupled receptor	Small molecule receptor (family A GPCR)	Monoamine receptor	Serotonin receptor		Receptors	G protein-coupled receptors	5-Hydroxytryptamine receptors				Signal Transduction	Signaling by GPCR	GPCR ligand binding	Class A/1 (Rhodopsin-like receptors)	Amine ligand-binding receptors	Serotonin receptors
PD003013	duloxetine	Beta-1 adrenergic receptor	ADRB1	single protein		0	6		0	Membrane receptor	Family A G protein-coupled receptor	Small molecule receptor (family A GPCR)	Monoamine receptor	Adrenergic receptor		Receptors	G protein-coupled receptors	Adrenoceptors				Signal Transduction	Signaling by GPCR	GPCR ligand binding	Class A/1 (Rhodopsin-like receptors)	Amine ligand-binding receptors	Adrenoceptors
PD003013	duloxetine	Voltage-dependent N-type calcium channel subunit alpha-1B	CACNA1B	single protein		0	6		0	Ion channel	Voltage-gated ion channel	Voltage-gated calcium channel				Ion channels	Voltage-gated ion channels	Voltage-gated calcium channels (Ca<sub>V</sub>)				Neuronal System	Transmission across Chemical Synapses	Presynaptic depolarization and calcium channel opening
PD003013	duloxetine	D(1A) dopamine receptor	DRD1	single protein		0	6		0	Membrane receptor	Family A G protein-coupled receptor	Small molecule receptor (family A GPCR)	Monoamine receptor	Dopamine receptor		Receptors	G protein-coupled receptors	Dopamine receptors				Signal Transduction	Signaling by GPCR	GPCR ligand binding	Class A/1 (Rhodopsin-like receptors)	Amine ligand-binding receptors	Dopamine receptors
PD003013	duloxetine	Glutamate receptor 3	GRIA3	single protein		0	6		0	Ion channel	Ligand-gated ion channel	Ionotropic glutamate receptor	AMPA receptor			Ion channels	Ligand-gated ion channels	Ionotropic glutamate receptors				Neuronal System	Transmission across Chemical Synapses	Neurotransmitter receptors and postsynaptic signal transmission	Glutamate binding, activation of AMPA receptors and synaptic plasticity	Trafficking of AMPA receptors	Trafficking of GluR2-containing AMPA receptors
PD003013	duloxetine	5-hydroxytryptamine receptor 1E	HTR1E	single protein		1	5.43		0	Membrane receptor	Family A G protein-coupled receptor	Small molecule receptor (family A GPCR)	Monoamine receptor	Serotonin receptor		Receptors	G protein-coupled receptors	5-Hydroxytryptamine receptors				Signal Transduction	Signaling by GPCR	GPCR ligand binding	Class A/1 (Rhodopsin-like receptors)	Amine ligand-binding receptors	Serotonin receptors
PD003013	duloxetine	Substance-P receptor	TACR1	single protein		0	6		0	Membrane receptor	Family A G protein-coupled receptor	Peptide receptor (family A GPCR)	Short peptide receptor (family A GPCR)	Neurokinin receptor		Receptors	G protein-coupled receptors	Tachykinin receptors				Signal Transduction	Signaling by GPCR	GPCR ligand binding	Class A/1 (Rhodopsin-like receptors)	Peptide ligand-binding receptors	Tachykinin receptors bind tachykinins
PD003013	duloxetine	Sodium channel protein type 2 subunit alpha	SCN2A	single protein		0	6		0	Ion channel	Voltage-gated ion channel	Voltage-gated sodium channel				Ion channels	Voltage-gated ion channels	Voltage-gated sodium channels (Na<sub>V</sub>)				Developmental Biology	Nervous system development	Axon guidance	L1CAM interactions	Interaction between L1 and Ankyrins
PD003013	duloxetine	Serine hydroxymethyltransferase, mitochondrial	SHMT2	single protein		1	5.16		0	Enzyme	Transferase											Signal Transduction	Signaling by Rho GTPases, Miro GTPases and RHOBTB3	Signaling by Rho GTPases	RHO GTPase cycle	RHOG GTPase cycle
PD003013	duloxetine	5-hydroxytryptamine receptor 2C	HTR2C	single protein	antagonist	1	6		0	Membrane receptor	Family A G protein-coupled receptor	Small molecule receptor (family A GPCR)	Monoamine receptor	Serotonin receptor		Receptors	G protein-coupled receptors	5-Hydroxytryptamine receptors				Signal Transduction	Signaling by GPCR	GPCR ligand binding	Class A/1 (Rhodopsin-like receptors)	Amine ligand-binding receptors	Serotonin receptors
PD003013	duloxetine	Kappa-type opioid receptor	OPRK1	single protein		0	6		0	Membrane receptor	Family A G protein-coupled receptor	Peptide receptor (family A GPCR)	Short peptide receptor (family A GPCR)	Opioid receptor		Receptors	G protein-coupled receptors	Opioid receptors				Gene expression (Transcription)	RNA Polymerase II Transcription	Generic Transcription Pathway	Transcriptional Regulation by MECP2	MECP2 regulates neuronal receptors and channels
PD003013	duloxetine	5-hydroxytryptamine receptor 1B	HTR1B	single protein		1	5.4		0	Membrane receptor	Family A G protein-coupled receptor	Small molecule receptor (family A GPCR)	Monoamine receptor	Serotonin receptor		Receptors	G protein-coupled receptors	5-Hydroxytryptamine receptors				Signal Transduction	Signaling by GPCR	GPCR ligand binding	Class A/1 (Rhodopsin-like receptors)	Amine ligand-binding receptors	Serotonin receptors
PD003013	duloxetine	Phosphatidylinositol 3,4,5-trisphosphate 5-phosphatase 2	INPPL1	single protein		0	6		0	Enzyme						Enzymes	Inositol phosphate turnover	Inositol polyphosphate phosphatases				Immune System	Cytokine Signaling in Immune system	Signaling by Interleukins	Interleukin-3, Interleukin-5 and GM-CSF signaling	Interleukin receptor SHC signaling
PD003013	duloxetine	Sigma non-opioid intracellular receptor 1	SIGMAR1	single protein		0	6		0	Membrane receptor						Other protein targets	Sigma receptors					Disease	Infectious disease	SARS-CoV Infections	Potential therapeutics for SARS
PD003013	duloxetine	5-hydroxytryptamine receptor 1F	HTR1F	single protein		1	5.35		0	Membrane receptor	Family A G protein-coupled receptor	Small molecule receptor (family A GPCR)	Monoamine receptor	Serotonin receptor		Receptors	G protein-coupled receptors	5-Hydroxytryptamine receptors				Signal Transduction	Signaling by GPCR	GPCR ligand binding	Class A/1 (Rhodopsin-like receptors)	Amine ligand-binding receptors	Serotonin receptors
PD003013	duloxetine	5-hydroxytryptamine receptor 2B	HTR2B	single protein		1	5.68		0	Membrane receptor	Family A G protein-coupled receptor	Small molecule receptor (family A GPCR)	Monoamine receptor	Serotonin receptor		Receptors	G protein-coupled receptors	5-Hydroxytryptamine receptors				Signal Transduction	Signaling by GPCR	GPCR ligand binding	Class A/1 (Rhodopsin-like receptors)	Amine ligand-binding receptors	Serotonin receptors
PD003013	duloxetine	Histamine H2 receptor	HRH2	single protein		0	6		0	Membrane receptor	Family A G protein-coupled receptor	Small molecule receptor (family A GPCR)	Monoamine receptor	Histamine receptor		Receptors	G protein-coupled receptors	Histamine receptors				Signal Transduction	Signaling by GPCR	GPCR ligand binding	Class A/1 (Rhodopsin-like receptors)	Amine ligand-binding receptors	Histamine receptors
PD003013	duloxetine	Voltage-gated L-type calcium channel	CACNA1C,CACNA1D,CACNA1F,CACNA1S	protein family		1		5.55	0	Ion channel	Voltage-gated ion channel	Voltage-gated calcium channel
PD003013	duloxetine	Voltage-gated potassium channel, IKs; KCNQ1(Kv7.1)/KCNE1(MinK)	KCNE1,KCNQ1	protein complex		1		5	0	Ion channel	Voltage-gated ion channel	Potassium channels	Voltage-gated potassium channel
PD003013	duloxetine	Potassium voltage-gated channel subfamily D member 3	KCND3	single protein		1		4	0	Ion channel	Voltage-gated ion channel	Potassium channels	Voltage-gated potassium channel			Ion channels	Voltage-gated ion channels	Potassium channels	Voltage-gated potassium channels (K<sub>v</sub>)			Muscle contraction	Cardiac conduction	Phase 1 - inactivation of fast Na+ channels
PD003092	miglitol	Sucrase-isomaltase, intestinal	SI	single protein		1	6.3		0	Enzyme												Disease	Diseases of metabolism	Diseases of carbohydrate metabolism	Intestinal saccharidase deficiencies
PD003092	miglitol	Maltase-glucoamylase	MGAM	single protein	inhibitor;antagonist	1	6		0	Enzyme	Hydrolase					Enzymes	3.2.1.- Glycosidases					Digestion and absorption	Digestion	Digestion of dietary carbohydrate
PD003092	miglitol	Alpha-mannosidase		single protein		0	4.12		0	Enzyme	Hydrolase
PD003092	miglitol	Lysosomal alpha-glucosidase	GAA	single protein	inhibitor;antagonist	1	6.46	6	0	Enzyme	Hydrolase					Enzymes	3.2.1.- Glycosidases					Disease	Diseases of metabolism	Diseases of carbohydrate metabolism	Glycogen storage diseases	Glycogen storage disease type II (GAA)
PD003092	miglitol	Alpha-glucosidase	AGLA	single protein		0	4.24		0	Enzyme	Hydrolase
PD003092	miglitol	Apelin receptor	APLNR	single protein		1	4.5		0	Membrane receptor	Family A G protein-coupled receptor	Peptide receptor (family A GPCR)	Short peptide receptor (family A GPCR)	Neuropeptide receptor		Receptors	G protein-coupled receptors	Apelin receptor				Signal Transduction	Signaling by GPCR	GPCR ligand binding	Class A/1 (Rhodopsin-like receptors)	Peptide ligand-binding receptors
PD003092	miglitol	Lysosomal acid glucosylceramidase	GBA1	single protein		1	4.08		0	Enzyme						Enzymes	3.2.1.- Glycosidases					Metabolism	Metabolism of lipids	Sphingolipid metabolism	Glycosphingolipid metabolism
PD003092	miglitol	Beta-galactosidase	GLB1	single protein		0	4		0	Enzyme	Hydrolase											Metabolism of proteins	Post-translational protein modification	Asparagine N-linked glycosylation	Biosynthesis of the N-glycan precursor (dolichol lipid-linked oligosaccharide, LLO) and transfer to a nascent protein	Synthesis of substrates in N-glycan biosythesis	Sialic acid metabolism
PD003092	miglitol	Lactase/phlorizin hydrolase	LCT	single protein		1	4.3		0	Enzyme												Disease	Diseases of metabolism	Diseases of carbohydrate metabolism	Intestinal saccharidase deficiencies
PD003092	miglitol	Glycogen debranching enzyme	AGL	single protein		0	6.41		0	Enzyme												Metabolism	Metabolism of carbohydrates	Glycogen metabolism	Glycogen breakdown (glycogenolysis)
PD003092	miglitol	Neutral alpha-glucosidase AB	GANAB	single protein	antagonist	1			0	Enzyme	Hydrolase											Disease	Infectious disease	SARS-CoV Infections	SARS-CoV-2 Infection	Late SARS-CoV-2 Infection Events	Translation of Structural Proteins	Maturation of spike protein
PD003092	miglitol	Neutral alpha-glucosidase C	GANC	single protein	antagonist	1			0	Enzyme	Hydrolase
PD003202	ETOPOSIDE	Polyunsaturated fatty acid lipoxygenase ALOX15	ALOX15	single protein		0	5.5		0	Enzyme	Oxidoreductase					Enzymes	Eicosanoid turnover	Lipoxygenases				Metabolism	Metabolism of lipids	Biosynthesis of specialized proresolving mediators (SPMs)	Biosynthesis of DPA-derived SPMs	Biosynthesis of DPAn-3 SPMs	Biosynthesis of DPAn-3-derived protectins and resolvins
PD003202	ETOPOSIDE	DNA topoisomerase 2-alpha	TOP2A	single protein	inhibitor	1	4.25	3.92	0	Enzyme	Isomerase					Enzymes	DNA topoisomerases					Cell Cycle	Cell Cycle, Mitotic	Mitotic G1 phase and G1/S transition	G0 and Early G1	Transcription of E2F targets under negative control by DREAM complex
PD003202	ETOPOSIDE	DNA topoisomerase 2-beta	TOP2B	single protein	inhibitor	1	6.63		0	Enzyme	Isomerase											Metabolism of proteins	Post-translational protein modification	SUMOylation	SUMO E3 ligases SUMOylate target proteins	SUMOylation of DNA replication proteins
PD003202	ETOPOSIDE	DNA topoisomerase II	TOP2A,TOP2B	protein family	inhibitor	1	4.3	6.09	0	Enzyme	Isomerase
PD003202	ETOPOSIDE	Solute carrier organic anion transporter family member 1B3	SLCO1B3	single protein		1	5.12		0	Transporter	Electrochemical transporter	SLC superfamily of solute carriers	SLC21/SLCO family of organic anion transporting polypeptides			Transporters	SLC superfamily of solute carriers	SLCO family of organic anion transporting polypeptides				Metabolism	Metabolism of lipids	Metabolism of steroids	Bile acid and bile salt metabolism	Recycling of bile acids and salts
PD003202	ETOPOSIDE	Nuclear receptor coactivator 3	NCOA3	single protein		1	5.61	6.43	0	Epigenetic regulator	Writer	Histone acetyltransferase	SRC family			Enzymes	Chromatin modifying enzymes	2.3.1.48 Histone acetyltransferases (HATs)				Metabolism	Metabolism of lipids	Regulation of lipid metabolism by PPARalpha	PPARA activates gene expression
PD003202	ETOPOSIDE	Latent membrane protein 1	LMP1	single protein		1		6.28	0	Unclassified protein
PD003202	ETOPOSIDE	Nuclear receptor coactivator 1	NCOA1	single protein		1		5.94	0	Epigenetic regulator	Writer	Histone acetyltransferase	SRC family			Enzymes	Chromatin modifying enzymes	2.3.1.48 Histone acetyltransferases (HATs)				Metabolism	Metabolism of lipids	Metabolism of steroids	Bile acid and bile salt metabolism	Synthesis of bile acids and bile salts	Synthesis of bile acids and bile salts via 27-hydroxycholesterol
PD003227	AZD-1152-HQPA	Epidermal growth factor receptor	EGFR	single protein		1	6.01		0	Enzyme	Kinase	Protein Kinase	TK protein kinase group	Tyrosine protein kinase EGFR family		Receptors	Catalytic receptors	Receptor kinases	TK: Tyrosine kinase	Receptor tyrosine kinases (RTKs)	Type I RTKs: ErbB (epidermal growth factor) receptor family	Signal Transduction	Signaling by GPCR	GPCR downstream signalling	G alpha (q) signalling events	Gastrin-CREB signalling pathway via PKC and MAPK	EGFR Transactivation by Gastrin
PD003227	AZD-1152-HQPA	Aurora kinase B	AURKB	single protein	inhibitor	1	8.67	7.77	0	Enzyme	Kinase	Protein Kinase	Other protein kinase group	Other protein kinase AUR family		Receptors	Catalytic receptors	Receptor kinases	Other protein kinases	Aurora kinase (Aur) family		Cell Cycle	Cell Cycle, Mitotic	M Phase	Mitotic Metaphase and Anaphase	Mitotic Anaphase	Separation of Sister Chromatids
PD003227	AZD-1152-HQPA	Serine/threonine-protein kinase 10	STK10	single protein		1	5.55		0	Enzyme	Kinase	Protein Kinase	STE protein kinase group	STE protein kinase STE20 family	STE protein kinase SLK subfamily	Enzymes	Kinases (EC 2.7.x.x)	STE: Homologs of yeast Sterile 7, Sterile 11, Sterile 20 kinases	STE20 family	SLK subfamily		Signal Transduction	Signaling by Rho GTPases, Miro GTPases and RHOBTB3	Signaling by Rho GTPases	RHO GTPase cycle	RHOA GTPase cycle
PD003227	AZD-1152-HQPA	Tyrosine-protein kinase Lyn	LYN	single protein		1	5.8		0	Enzyme	Kinase	Protein Kinase	TK protein kinase group	Tyrosine protein kinase Src family		Receptors	Catalytic receptors	Receptor kinases	TK: Tyrosine kinase	Non-receptor tyrosine kinases (nRTKs)	Src family	Disease	Infectious disease	Leishmania infection	Leishmania parasite growth and survival	Anti-inflammatory response favouring Leishmania parasite infection	FCGR3A-mediated IL10 synthesis
PD003227	AZD-1152-HQPA	Ribosomal protein S6 kinase beta-1	RPS6KB1	single protein		1	5.55		0	Enzyme	Kinase	Protein Kinase	AGC protein kinase group	AGC protein kinase RSK family	AGC protein kinase p70 subfamily	Enzymes	Kinases (EC 2.7.x.x)	AGC: Containing PKA, PKG, PKC families	RSK family	p70 subfamily		Signal Transduction	MTOR signalling	mTORC1-mediated signalling
PD003227	AZD-1152-HQPA	Ephrin type-B receptor 6	EPHB6	single protein		1	7.3		0	Membrane receptor						Receptors	Catalytic receptors	Receptor kinases	TK: Tyrosine kinase	Receptor tyrosine kinases (RTKs)	Type XIII RTKs: Ephrin receptor family	Developmental Biology	Nervous system development	Axon guidance	EPH-Ephrin signaling	EPHB-mediated forward signaling
PD003227	AZD-1152-HQPA	Mitogen-activated protein kinase kinase kinase 19	MAP3K19	single protein		1	5.62		0	Enzyme	Kinase	Protein Kinase	STE protein kinase group	STE protein kinase STE11 family		Enzymes	Kinases (EC 2.7.x.x)	STE: Homologs of yeast Sterile 7, Sterile 11, Sterile 20 kinases	STE20 family	STE20 subfamily
PD003227	AZD-1152-HQPA	Mast/stem cell growth factor receptor Kit	KIT	single protein		1	7.47		0	Enzyme	Kinase	Protein Kinase	TK protein kinase group	Tyrosine protein kinase PDGFR family		Receptors	Catalytic receptors	Receptor kinases	TK: Tyrosine kinase	Receptor tyrosine kinases (RTKs)	Type III RTKs: PDGFR, CSFR, Kit, FLT3 receptor family	Disease	Diseases of signal transduction by growth factor receptors and second messengers	Signaling by KIT in disease	Drug resistance of KIT mutants	Dasatinib-resistant KIT mutants
PD003227	AZD-1152-HQPA	Serine/threonine-protein kinase PAK 1	PAK1	single protein		1	5		0	Enzyme	Kinase	Protein Kinase	STE protein kinase group	STE protein kinase STE20 family	STE protein kinase PAKA subfamily	Enzymes	Kinases (EC 2.7.x.x)	STE: Homologs of yeast Sterile 7, Sterile 11, Sterile 20 kinases	STE20 family	PAKA subfamily		Developmental Biology	Nervous system development	Axon guidance	EPH-Ephrin signaling	EPHB-mediated forward signaling
PD003227	AZD-1152-HQPA	Tubulin alpha-1A chain	TUBA1A	single protein		0	6.33		0	Structural protein						Other protein targets	Tubulins					Cell Cycle	Cell Cycle, Mitotic	Mitotic G2-G2/M phases	G2/M Transition	Centrosome maturation	Loss of proteins required for interphase microtubule organization from the centrosome	Loss of Nlp from mitotic centrosomes
PD003227	AZD-1152-HQPA	Proto-oncogene tyrosine-protein kinase receptor Ret	RET	single protein		1	6.88		0	Enzyme	Kinase	Protein Kinase	TK protein kinase group	Tyrosine protein kinase Ret family		Receptors	Catalytic receptors	Receptor kinases	TK: Tyrosine kinase	Receptor tyrosine kinases (RTKs)	Type XIV RTKs: RET	Gene expression (Transcription)	RNA Polymerase II Transcription	Generic Transcription Pathway	Transcriptional Regulation by NPAS4	NPAS4 regulates expression of target genes
PD003227	AZD-1152-HQPA	Receptor-interacting serine/threonine-protein kinase 2	RIPK2	single protein		1	5.75		0	Enzyme	Kinase	Protein Kinase	TKL protein kinase group	TKL protein kinase RIPK family		Receptors	Catalytic receptors	Receptor kinases	TKL: Tyrosine kinase-like	Receptor interacting protein kinase (RIPK) family		Immune System	Innate Immune System	Toll-like Receptor Cascades	Toll Like Receptor 5 (TLR5) Cascade	MyD88 cascade initiated on plasma membrane	MAP kinase activation	activated TAK1 mediates p38 MAPK activation
PD003227	AZD-1152-HQPA	Aurora kinase A	AURKA	single protein		1	6.4		0	Enzyme	Kinase	Protein Kinase	Other protein kinase group	Other protein kinase AUR family		Receptors	Catalytic receptors	Receptor kinases	Other protein kinases	Aurora kinase (Aur) family		Gene expression (Transcription)	RNA Polymerase II Transcription	Generic Transcription Pathway	Transcriptional Regulation by TP53	Regulation of TP53 Activity	Regulation of TP53 Activity through Phosphorylation
PD003227	AZD-1152-HQPA	Cyclin-dependent kinase 11B	CDK11B	single protein		1	5.92		0	Enzyme	Kinase	Protein Kinase	CMGC protein kinase group	CMGC protein kinase CDK family	CMGC protein kinase PITSLRE subfamily	Enzymes	Kinases (EC 2.7.x.x)	CMGC: Containing CDK, MAPK, GSK3, CLK families	Cyclin-dependent kinase (CDK) family	PITSLRE subfamily		Cell Cycle	Cell Cycle, Mitotic	Mitotic G2-G2/M phases	G2/M Transition	Centrosome maturation	Recruitment of mitotic centrosome proteins and complexes
PD003227	AZD-1152-HQPA	Cyclin-dependent kinase 7	CDK7	single protein		1	5.21		0	Enzyme	Kinase	Protein Kinase	CMGC protein kinase group	CMGC protein kinase CDK family	CMGC protein kinase CDK7 subfamily	Enzymes	Kinases (EC 2.7.x.x)	CMGC: Containing CDK, MAPK, GSK3, CLK families	Cyclin-dependent kinase (CDK) family	CDK7 subfamily		Disease	Infectious disease	HIV Infection	HIV Life Cycle	Late Phase of HIV Life Cycle	Transcription of the HIV genome	HIV Transcription Elongation	Tat-mediated elongation of the HIV-1 transcript	Formation of HIV-1 elongation complex containing HIV-1 Tat
PD003227	AZD-1152-HQPA	Receptor-type tyrosine-protein kinase FLT3	FLT3	single protein		1	6.89		0	Enzyme	Kinase	Protein Kinase	TK protein kinase group	Tyrosine protein kinase PDGFR family		Receptors	Catalytic receptors	Receptor kinases	TK: Tyrosine kinase	Receptor tyrosine kinases (RTKs)	Type III RTKs: PDGFR, CSFR, Kit, FLT3 receptor family	Signal Transduction	Signaling by Receptor Tyrosine Kinases	Signaling by Insulin receptor	Insulin receptor signalling cascade	IRS-mediated signalling	PI3K Cascade
PD003227	AZD-1152-HQPA	Angiopoietin-1 receptor	TEK	single protein		1	5.72		0	Enzyme	Kinase	Protein Kinase	TK protein kinase group	Tyrosine protein kinase Tie family		Receptors	Catalytic receptors	Receptor kinases	TK: Tyrosine kinase	Receptor tyrosine kinases (RTKs)	Type XII RTKs: TIE family of angiopoietin receptors	Signal Transduction	MAPK family signaling cascades	MAPK1/MAPK3 signaling	RAF/MAP kinase cascade
PD003227	AZD-1152-HQPA	Interleukin-1 receptor-associated kinase 3	IRAK3	single protein		1	5.1		0	Enzyme	Kinase	Protein Kinase	TKL protein kinase group	TKL protein kinase IRAK family		Receptors	Catalytic receptors	Receptor kinases	TKL: Tyrosine kinase-like	Interleukin-1 receptor-associated kinase (IRAK) family		Immune System	Innate Immune System	Toll-like Receptor Cascades	Toll Like Receptor 2 (TLR2) Cascade	Toll Like Receptor TLR6:TLR2 Cascade	MyD88:MAL(TIRAP) cascade initiated on plasma membrane
PD003227	AZD-1152-HQPA	Tyrosine-protein kinase ABL1	ABL1	single protein		1	5.6		0	Enzyme	Kinase	Protein Kinase	TK protein kinase group	Tyrosine protein kinase Abl family		Receptors	Catalytic receptors	Receptor kinases	TK: Tyrosine kinase	Non-receptor tyrosine kinases (nRTKs)	Abl family	Disease	Infectious disease	Leishmania infection	Parasite infection	Leishmania phagocytosis	FCGR3A-mediated phagocytosis
PD003227	AZD-1152-HQPA	Aurora kinase C	AURKC	single protein		1	8.36		0	Enzyme	Kinase	Protein Kinase	Other protein kinase group	Other protein kinase AUR family		Receptors	Catalytic receptors	Receptor kinases	Other protein kinases	Aurora kinase (Aur) family
PD003227	AZD-1152-HQPA	Vascular endothelial growth factor receptor 3	FLT4	single protein		1	5.72		0	Enzyme	Kinase	Protein Kinase	TK protein kinase group	Tyrosine protein kinase VEGFR family		Receptors	Catalytic receptors	Receptor kinases	TK: Tyrosine kinase	Receptor tyrosine kinases (RTKs)	Type IV RTKs: VEGF (vascular endothelial growth factor) receptor family	Signal Transduction	Signaling by Receptor Tyrosine Kinases	Signaling by VEGF	VEGF ligand-receptor interactions	VEGF binds to VEGFR leading to receptor dimerization
PD003227	AZD-1152-HQPA	Tyrosine-protein kinase BTK	BTK	single protein		1	5.66		0	Enzyme	Kinase	Protein Kinase	TK protein kinase group	Tyrosine protein kinase Tec family		Receptors	Catalytic receptors	Receptor kinases	TK: Tyrosine kinase	Non-receptor tyrosine kinases (nRTKs)	Tec family	Disease	Infectious disease	Leishmania infection	Parasite infection	Leishmania phagocytosis	FCGR3A-mediated phagocytosis
PD003227	AZD-1152-HQPA	Vascular endothelial growth factor receptor 1	FLT1	single protein		1	6.96		0	Enzyme	Kinase	Protein Kinase	TK protein kinase group	Tyrosine protein kinase VEGFR family		Receptors	Catalytic receptors	Receptor kinases	TK: Tyrosine kinase	Receptor tyrosine kinases (RTKs)	Type IV RTKs: VEGF (vascular endothelial growth factor) receptor family	Signal Transduction	Signaling by Receptor Tyrosine Kinases	Signaling by VEGF	VEGF ligand-receptor interactions	VEGF binds to VEGFR leading to receptor dimerization
PD003227	AZD-1152-HQPA	Homeodomain-interacting protein kinase 4	HIPK4	single protein		1	7.01		0	Enzyme	Kinase	Protein Kinase	CMGC protein kinase group	CMGC protein kinase DYRK family	CMGC protein kinase HIPK subfamily	Enzymes	Kinases (EC 2.7.x.x)	CMGC: Containing CDK, MAPK, GSK3, CLK families	Dual-specificity tyrosine-(Y)-phosphorylation regulated kinase (DYRK) family	HIPK subfamily
PD003227	AZD-1152-HQPA	Dual serine/threonine and tyrosine protein kinase	DSTYK	single protein		1	5.52		0	Enzyme						Receptors	Catalytic receptors	Receptor kinases	Other protein kinases	Other-unique family
PD003227	AZD-1152-HQPA	Dual specificity mitogen-activated protein kinase kinase 5	MAP2K5	single protein		1	7.47		0	Enzyme	Kinase	Protein Kinase	STE protein kinase group	STE protein kinase STE7 family		Enzymes	Kinases (EC 2.7.x.x)	STE: Homologs of yeast Sterile 7, Sterile 11, Sterile 20 kinases	STE7 family			Signal Transduction	Signaling by Receptor Tyrosine Kinases	Signaling by NTRKs	Signaling by NTRK1 (TRKA)	Signalling to ERK5
PD003227	AZD-1152-HQPA	Citron Rho-interacting kinase	CIT	single protein		1	5.24		0	Enzyme	Kinase	Protein Kinase	AGC protein kinase group	AGC protein kinase DMPK family	AGC protein kinase CRIK subfamily	Enzymes	Kinases (EC 2.7.x.x)	AGC: Containing PKA, PKG, PKC families	DMPK family	Other DMPK family kinases		Signal Transduction	Signaling by Rho GTPases, Miro GTPases and RHOBTB3	Signaling by Rho GTPases	RHO GTPase cycle	RAC1 GTPase cycle
PD003227	AZD-1152-HQPA	Mitogen-activated protein kinase kinase kinase 20	MAP3K20	single protein		1	5.77		0	Enzyme	Kinase	Protein Kinase	TKL protein kinase group	TKL protein kinase MLK family	TKL protein kinase MLK subfamily	Receptors	Catalytic receptors	Receptor kinases	TKL: Tyrosine kinase-like	Mixed Lineage Kinase (MLK) family	MLK subfamily
PD003227	AZD-1152-HQPA	Tyrosine-protein kinase receptor Tie-1	TIE1	single protein		1	6.46		0	Enzyme	Kinase	Protein Kinase	TK protein kinase group	Tyrosine protein kinase Tie family		Receptors	Catalytic receptors	Receptor kinases	TK: Tyrosine kinase	Receptor tyrosine kinases (RTKs)	Type XII RTKs: TIE family of angiopoietin receptors
PD003227	AZD-1152-HQPA	Tyrosine-protein kinase ZAP-70	ZAP70	single protein		1	5.09		0	Enzyme	Kinase	Protein Kinase	TK protein kinase group	Tyrosine protein kinase Syk family		Receptors	Catalytic receptors	Receptor kinases	TK: Tyrosine kinase	Non-receptor tyrosine kinases (nRTKs)	Syk family	Signal Transduction	Signaling by Rho GTPases, Miro GTPases and RHOBTB3	Signaling by Rho GTPases	RHO GTPase cycle	RHOH GTPase cycle
PD003227	AZD-1152-HQPA	Serine/threonine-protein kinase PLK4	PLK4	single protein		1	5.33		0	Enzyme	Kinase	Protein Kinase	Other protein kinase group	Other protein kinase PLK family		Receptors	Catalytic receptors	Receptor kinases	Other protein kinases	Polo-like kinase (PLK) family		Cell Cycle	Cell Cycle, Mitotic	Mitotic G2-G2/M phases	G2/M Transition	Centrosome maturation	Loss of proteins required for interphase microtubule organization from the centrosome	Loss of Nlp from mitotic centrosomes
PD003227	AZD-1152-HQPA	Ankyrin repeat and protein kinase domain-containing protein 1	ANKK1	single protein		1	5.82		0	Enzyme	Kinase	Protein Kinase	TKL protein kinase group	TKL protein kinase RIPK family		Receptors	Catalytic receptors	Receptor kinases	TKL: Tyrosine kinase-like	Receptor interacting protein kinase (RIPK) family
PD003227	AZD-1152-HQPA	Eukaryotic translation initiation factor 2-alpha kinase 1	EIF2AK1	single protein		1	5.59		0	Enzyme	Kinase	Protein Kinase	Other protein kinase group	Other protein kinase PEK family	Other protein kinase HRI	Receptors	Catalytic receptors	Receptor kinases	Other protein kinases	PEK family	Other PEK family kinases	Cellular responses to stimuli	Cellular responses to stress	Response of EIF2AK1 (HRI) to heme deficiency
PD003227	AZD-1152-HQPA	Cyclin-dependent kinase 11A	CDK11A	single protein		1	6		0	Enzyme	Kinase	Protein Kinase	CMGC protein kinase group	CMGC protein kinase CDK family	CMGC protein kinase PITSLRE subfamily	Enzymes	Kinases (EC 2.7.x.x)	CMGC: Containing CDK, MAPK, GSK3, CLK families	Cyclin-dependent kinase (CDK) family	PITSLRE subfamily		Cell Cycle	Cell Cycle, Mitotic	Mitotic G2-G2/M phases	G2/M Transition	Centrosome maturation	Recruitment of mitotic centrosome proteins and complexes
PD003227	AZD-1152-HQPA	Tyrosine-protein kinase Srms	SRMS	single protein		1	5.1		0	Enzyme	Kinase	Protein Kinase	TK protein kinase group	Tyrosine protein kinase Src family	Tyrosine protein kinase Srm	Receptors	Catalytic receptors	Receptor kinases	TK: Tyrosine kinase	Non-receptor tyrosine kinases (nRTKs)	Src family	Signal Transduction	Signaling by Non-Receptor Tyrosine Kinases	Signaling by PTK6	PTK6 Down-Regulation
PD003227	AZD-1152-HQPA	Discoidin domain-containing receptor 2	DDR2	single protein		1	5.18		0	Enzyme	Kinase	Protein Kinase	TK protein kinase group	Tyrosine protein kinase DDR family		Receptors	Catalytic receptors	Receptor kinases	TK: Tyrosine kinase	Receptor tyrosine kinases (RTKs)	Type XVI RTKs: DDR (collagen receptor) family	Extracellular matrix organization	Non-integrin membrane-ECM interactions
PD003227	AZD-1152-HQPA	Platelet-derived growth factor receptor alpha	PDGFRA	single protein		1	7.42		0	Enzyme	Kinase	Protein Kinase	TK protein kinase group	Tyrosine protein kinase PDGFR family		Receptors	Catalytic receptors	Receptor kinases	TK: Tyrosine kinase	Receptor tyrosine kinases (RTKs)	Type III RTKs: PDGFR, CSFR, Kit, FLT3 receptor family	Disease	Diseases of signal transduction by growth factor receptors and second messengers	Signaling by PDGFR in disease	Drug resistance of PDGFR mutants	Imatinib-resistant PDGFR mutants
PD003227	AZD-1152-HQPA	Platelet-derived growth factor receptor beta	PDGFRB	single protein		1	7.39		0	Enzyme	Kinase	Protein Kinase	TK protein kinase group	Tyrosine protein kinase PDGFR family		Receptors	Catalytic receptors	Receptor kinases	TK: Tyrosine kinase	Receptor tyrosine kinases (RTKs)	Type III RTKs: PDGFR, CSFR, Kit, FLT3 receptor family	Signal Transduction	Intracellular signaling by second messengers	PIP3 activates AKT signaling	Negative regulation of the PI3K/AKT network	PI5P, PP2A and IER3 Regulate PI3K/AKT Signaling
PD003227	AZD-1152-HQPA	Tyrosine-protein kinase receptor UFO	AXL	single protein		1	6.41		0	Enzyme	Kinase	Protein Kinase	TK protein kinase group	Tyrosine protein kinase Axl family		Receptors	Catalytic receptors	Receptor kinases	TK: Tyrosine kinase	Receptor tyrosine kinases (RTKs)	Type XI RTKs: TAM (TYRO3-, AXL- and MER-TK) receptor family	Signal Transduction	Signaling by Receptor Tyrosine Kinases	Signaling by VEGF	VEGFA-VEGFR2 Pathway
PD003227	AZD-1152-HQPA	Cyclin-dependent kinase 16	CDK16	single protein		1	5.2		0	Enzyme	Kinase	Protein Kinase	CMGC protein kinase group	CMGC protein kinase CDK family	CMGC protein kinase TAIRE subfamily	Enzymes	Kinases (EC 2.7.x.x)	CMGC: Containing CDK, MAPK, GSK3, CLK families	Cyclin-dependent kinase (CDK) family	TAIRE subfamily
PD003227	AZD-1152-HQPA	Serine/threonine-protein kinase 36	STK36	single protein		1	5.34		0	Enzyme	Kinase	Protein Kinase	Other protein kinase group	Other protein kinase ULK family		Receptors	Catalytic receptors	Receptor kinases	Other protein kinases	Unc-51-like kinase (ULK) family
PD003227	AZD-1152-HQPA	Tyrosine-protein kinase HCK	HCK	single protein		1	5.41		0	Enzyme	Kinase	Protein Kinase	TK protein kinase group	Tyrosine protein kinase Src family		Receptors	Catalytic receptors	Receptor kinases	TK: Tyrosine kinase	Non-receptor tyrosine kinases (nRTKs)	Src family	Disease	Infectious disease	HIV Infection	Host Interactions of HIV factors	The role of Nef in HIV-1 replication and disease pathogenesis	Nef and signal transduction
PD003227	AZD-1152-HQPA	Receptor tyrosine-protein kinase erbB-2	ERBB2	single protein		1	5.37		0	Enzyme	Kinase	Protein Kinase	TK protein kinase group	Tyrosine protein kinase EGFR family		Receptors	Catalytic receptors	Receptor kinases	TK: Tyrosine kinase	Receptor tyrosine kinases (RTKs)	Type I RTKs: ErbB (epidermal growth factor) receptor family	Developmental Biology	Nervous system development	Axon guidance	Semaphorin interactions	Sema4D in semaphorin signaling	Sema4D induced cell migration and growth-cone collapse
PD003227	AZD-1152-HQPA	Receptor tyrosine-protein kinase erbB-4	ERBB4	single protein		1	6.52		0	Enzyme	Kinase	Protein Kinase	TK protein kinase group	Tyrosine protein kinase EGFR family		Receptors	Catalytic receptors	Receptor kinases	TK: Tyrosine kinase	Receptor tyrosine kinases (RTKs)	Type I RTKs: ErbB (epidermal growth factor) receptor family	Neuronal System	Transmission across Chemical Synapses	Neurotransmitter receptors and postsynaptic signal transmission	Activation of NMDA receptors and postsynaptic events	Post NMDA receptor activation events	Long-term potentiation
PD003227	AZD-1152-HQPA	Traf2 and NCK-interacting protein kinase	TNIK	single protein		1	5.07		0	Enzyme	Kinase	Protein Kinase	STE protein kinase group	STE protein kinase STE20 family	STE protein kinase MSN subfamily	Enzymes	Kinases (EC 2.7.x.x)	STE: Homologs of yeast Sterile 7, Sterile 11, Sterile 20 kinases	STE20 family	MSN subfamily		Cellular responses to stimuli	Cellular responses to stress	Cellular Senescence	Oxidative Stress Induced Senescence
PD003227	AZD-1152-HQPA	Vascular endothelial growth factor receptor 2	KDR	single protein		1	6.3		0	Enzyme	Kinase	Protein Kinase	TK protein kinase group	Tyrosine protein kinase VEGFR family		Receptors	Catalytic receptors	Receptor kinases	TK: Tyrosine kinase	Receptor tyrosine kinases (RTKs)	Type IV RTKs: VEGF (vascular endothelial growth factor) receptor family	Signal Transduction	Signaling by Receptor Tyrosine Kinases	Signaling by VEGF	VEGFA-VEGFR2 Pathway	VEGFR2 mediated cell proliferation
PD003227	AZD-1152-HQPA	Muscle, skeletal receptor tyrosine-protein kinase	MUSK	single protein		1	5.82		0	Enzyme	Kinase	Protein Kinase	TK protein kinase group	Tyrosine protein kinase Musk family		Receptors	Catalytic receptors	Receptor kinases	TK: Tyrosine kinase	Receptor tyrosine kinases (RTKs)	Type IX RTKs: MuSK	Extracellular matrix organization	ECM proteoglycans
PD003227	AZD-1152-HQPA	Homeodomain-interacting protein kinase 3	HIPK3	single protein		1	5.6		0	Enzyme	Kinase	Protein Kinase	CMGC protein kinase group	CMGC protein kinase DYRK family	CMGC protein kinase HIPK subfamily	Enzymes	Kinases (EC 2.7.x.x)	CMGC: Containing CDK, MAPK, GSK3, CLK families	Dual-specificity tyrosine-(Y)-phosphorylation regulated kinase (DYRK) family	HIPK subfamily
PD003227	AZD-1152-HQPA	Tyrosine-protein kinase Blk	BLK	single protein		1	5.82		0	Enzyme	Kinase	Protein Kinase	TK protein kinase group	Tyrosine protein kinase Src family		Receptors	Catalytic receptors	Receptor kinases	TK: Tyrosine kinase	Non-receptor tyrosine kinases (nRTKs)	Src family	Gene expression (Transcription)	RNA Polymerase II Transcription	Generic Transcription Pathway	Transcriptional regulation by RUNX1	RUNX1 regulates transcription of genes involved in BCR signaling
PD003227	AZD-1152-HQPA	Homeodomain-interacting protein kinase 2	HIPK2	single protein		1	5.43		0	Enzyme	Kinase	Protein Kinase	CMGC protein kinase group	CMGC protein kinase DYRK family	CMGC protein kinase HIPK subfamily	Enzymes	Kinases (EC 2.7.x.x)	CMGC: Containing CDK, MAPK, GSK3, CLK families	Dual-specificity tyrosine-(Y)-phosphorylation regulated kinase (DYRK) family	HIPK subfamily		Gene expression (Transcription)	RNA Polymerase II Transcription	Generic Transcription Pathway	Transcriptional Regulation by TP53	Regulation of TP53 Activity	Regulation of TP53 Activity through Phosphorylation
PD003227	AZD-1152-HQPA	Macrophage colony-stimulating factor 1 receptor	CSF1R	single protein		1	5.85		0	Enzyme	Kinase	Protein Kinase	TK protein kinase group	Tyrosine protein kinase PDGFR family		Receptors	Catalytic receptors	Receptor kinases	TK: Tyrosine kinase	Receptor tyrosine kinases (RTKs)	Type III RTKs: PDGFR, CSFR, Kit, FLT3 receptor family	Gene expression (Transcription)	RNA Polymerase II Transcription	Generic Transcription Pathway	Transcriptional Regulation by VENTX
PD003227	AZD-1152-HQPA	Tyrosine-protein kinase Lck	LCK	single protein		1	6.42		0	Enzyme	Kinase	Protein Kinase	TK protein kinase group	Tyrosine protein kinase Src family		Receptors	Catalytic receptors	Receptor kinases	TK: Tyrosine kinase	Non-receptor tyrosine kinases (nRTKs)	Src family	Disease	Infectious disease	HIV Infection	Host Interactions of HIV factors	The role of Nef in HIV-1 replication and disease pathogenesis	Nef-mediates down modulation of cell surface receptors by recruiting them to clathrin adapters	Nef Mediated CD4 Down-regulation
PD003227	AZD-1152-HQPA	Mitogen-activated protein kinase kinase kinase kinase 5	MAP4K5	single protein		1	6.8		0	Enzyme	Kinase	Protein Kinase	STE protein kinase group	STE protein kinase STE20 family	STE protein kinase KHS subfamily	Enzymes	Kinases (EC 2.7.x.x)	STE: Homologs of yeast Sterile 7, Sterile 11, Sterile 20 kinases	STE20 family	KHS subfamily
PD003227	AZD-1152-HQPA	Cyclin-dependent kinase 13	CDK13	single protein		1	5.96		0	Enzyme						Enzymes	Kinases (EC 2.7.x.x)	CMGC: Containing CDK, MAPK, GSK3, CLK families	Cyclin-dependent kinase (CDK) family	CRK7 subfamily		Gene expression (Transcription)	RNA Polymerase II Transcription	Generic Transcription Pathway	Transcriptional Regulation by TP53	TP53 Regulates Transcription of DNA Repair Genes
PD003227	AZD-1152-HQPA	Serine/threonine-protein kinase Chk2	CHEK2	single protein		1	5.78		0	Enzyme	Kinase	Protein Kinase	CAMK protein kinase group	CAMK protein kinase RAD53 family		Enzymes	Kinases (EC 2.7.x.x)	CAMK: Calcium/calmodulin-dependent protein kinases	CAMK-like (CAMKL) family	CHK1 subfamily		Gene expression (Transcription)	RNA Polymerase II Transcription	Generic Transcription Pathway	Transcriptional Regulation by TP53	Regulation of TP53 Activity	Regulation of TP53 Expression and Degradation	Regulation of TP53 Degradation
PD003227	AZD-1152-HQPA	Dual specificity mitogen-activated protein kinase kinase 1	MAP2K1	single protein		1	5.72		0	Enzyme	Kinase	Protein Kinase	STE protein kinase group	STE protein kinase STE7 family		Enzymes	Kinases (EC 2.7.x.x)	STE: Homologs of yeast Sterile 7, Sterile 11, Sterile 20 kinases	STE7 family			Signal Transduction	Signaling by Receptor Tyrosine Kinases	Signaling by NTRKs	Signaling by NTRK1 (TRKA)	Signalling to ERKs	Prolonged ERK activation events	Frs2-mediated activation
PD003227	AZD-1152-HQPA	Tyrosine-protein kinase Yes	YES1	single protein		1	5.42		0	Enzyme	Kinase	Protein Kinase	TK protein kinase group	Tyrosine protein kinase Src family		Receptors	Catalytic receptors	Receptor kinases	TK: Tyrosine kinase	Non-receptor tyrosine kinases (nRTKs)	Src family	Disease	Infectious disease	Leishmania infection	Leishmania parasite growth and survival	Anti-inflammatory response favouring Leishmania parasite infection	FCGR3A-mediated IL10 synthesis
PD003227	AZD-1152-HQPA	Macrophage-stimulating protein receptor	MST1R	single protein		1	5.65		0	Enzyme	Kinase	Protein Kinase	TK protein kinase group	Tyrosine protein kinase Met family		Receptors	Catalytic receptors	Receptor kinases	TK: Tyrosine kinase	Receptor tyrosine kinases (RTKs)	Type X RTKs: HGF (hepatocyte growth factor) receptor family	Signal Transduction	Signaling by Receptor Tyrosine Kinases	Signaling by MST1
PD003227	AZD-1152-HQPA	Leukocyte tyrosine kinase receptor	LTK	single protein		1	5.5		0	Enzyme	Kinase	Protein Kinase	TK protein kinase group	Tyrosine protein kinase Alk family		Receptors	Catalytic receptors	Receptor kinases	TK: Tyrosine kinase	Receptor tyrosine kinases (RTKs)	Type XIX RTKs: Leukocyte tyrosine kinase (LTK) receptor family
PD003227	AZD-1152-HQPA	AP2-associated protein kinase 1	AAK1	single protein		1	5.52		0	Enzyme	Kinase	Protein Kinase	Other protein kinase group	Other protein kinase NAK family		Receptors	Catalytic receptors	Receptor kinases	Other protein kinases	NAK family		Vesicle-mediated transport	Membrane Trafficking	Clathrin-mediated endocytosis	Cargo recognition for clathrin-mediated endocytosis
PD003227	AZD-1152-HQPA	Dual specificity mitogen-activated protein kinase kinase 2	MAP2K2	single protein		1	5.31		0	Enzyme	Kinase	Protein Kinase	STE protein kinase group	STE protein kinase STE7 family		Enzymes	Kinases (EC 2.7.x.x)	STE: Homologs of yeast Sterile 7, Sterile 11, Sterile 20 kinases	STE7 family			Signal Transduction	Signaling by Receptor Tyrosine Kinases	Signaling by NTRKs	Signaling by NTRK1 (TRKA)	Signalling to ERKs	Prolonged ERK activation events	Frs2-mediated activation
PD003227	AZD-1152-HQPA	Cyclin-dependent kinase-like 2	CDKL2	single protein		1	5.92		0	Enzyme	Kinase	Protein Kinase	CMGC protein kinase group	CMGC protein kinase CDKL family		Enzymes	Kinases (EC 2.7.x.x)	CMGC: Containing CDK, MAPK, GSK3, CLK families	Cyclin-dependent kinase-like (CDKL) family
PD003227	AZD-1152-HQPA	Mitogen-activated protein kinase kinase kinase 7	MAP3K7	single protein		1	6.19		0	Enzyme	Kinase	Protein Kinase	TKL protein kinase group	TKL protein kinase MLK family	TKL protein kinase TAK1 subfamily	Receptors	Catalytic receptors	Receptor kinases	TKL: Tyrosine kinase-like	Mixed Lineage Kinase (MLK) family	TAK1 subfamily	Immune System	Innate Immune System	Toll-like Receptor Cascades	Toll Like Receptor 4 (TLR4) Cascade	MyD88-independent TLR4 cascade	TRIF(TICAM1)-mediated TLR4 signaling	TRAF6-mediated induction of TAK1 complex within TLR4 complex
PD003227	AZD-1152-HQPA	Hepatocyte growth factor receptor	MET	single protein		1	5.24		0	Enzyme	Kinase	Protein Kinase	TK protein kinase group	Tyrosine protein kinase Met family		Receptors	Catalytic receptors	Receptor kinases	TK: Tyrosine kinase	Receptor tyrosine kinases (RTKs)	Type X RTKs: HGF (hepatocyte growth factor) receptor family	Developmental Biology	Nervous system development	Axon guidance	Semaphorin interactions	Sema4D in semaphorin signaling	Sema4D mediated inhibition of cell attachment and migration
PD003227	AZD-1152-HQPA	Mitogen-activated protein kinase kinase kinase kinase 2	MAP4K2	single protein		1	5.6		0	Enzyme	Kinase	Protein Kinase	STE protein kinase group	STE protein kinase STE20 family	STE protein kinase KHS subfamily	Enzymes	Kinases (EC 2.7.x.x)	STE: Homologs of yeast Sterile 7, Sterile 11, Sterile 20 kinases	STE20 family	KHS subfamily
PD003227	AZD-1152-HQPA	Protein-tyrosine kinase 6	PTK6	single protein		1	6.26		0	Enzyme	Kinase	Protein Kinase	TK protein kinase group	Tyrosine protein kinase Src family		Receptors	Catalytic receptors	Receptor kinases	TK: Tyrosine kinase	Non-receptor tyrosine kinases (nRTKs)	Src family	Cell Cycle	Cell Cycle, Mitotic	Mitotic G1 phase and G1/S transition	G1 Phase	Cyclin D associated events in G1
PD003227	AZD-1152-HQPA	Mitogen-activated protein kinase kinase kinase kinase 4	MAP4K4	single protein		1	5.5		0	Enzyme	Kinase	Protein Kinase	STE protein kinase group	STE protein kinase STE20 family	STE protein kinase MSN subfamily	Enzymes	Kinases (EC 2.7.x.x)	STE: Homologs of yeast Sterile 7, Sterile 11, Sterile 20 kinases	STE20 family	MSN subfamily		Cellular responses to stimuli	Cellular responses to stress	Cellular Senescence	Oxidative Stress Induced Senescence
PD003227	AZD-1152-HQPA	Epithelial discoidin domain-containing receptor 1	DDR1	single protein		1	5.75		0	Enzyme	Kinase	Protein Kinase	TK protein kinase group	Tyrosine protein kinase DDR family		Receptors	Catalytic receptors	Receptor kinases	TK: Tyrosine kinase	Receptor tyrosine kinases (RTKs)	Type XVI RTKs: DDR (collagen receptor) family	Extracellular matrix organization	Non-integrin membrane-ECM interactions
PD003227	AZD-1152-HQPA	Dual specificity protein kinase TTK	TTK	single protein		1	5.07		0	Enzyme	Kinase	Protein Kinase	Other protein kinase group	Other protein kinase TTK family		Receptors	Catalytic receptors	Receptor kinases	Other protein kinases	TTK family
PD003227	AZD-1152-HQPA	Tyrosine-protein kinase CSK	CSK	single protein		1	5.42		0	Enzyme	Kinase	Protein Kinase	TK protein kinase group	Tyrosine protein kinase Csk family		Receptors	Catalytic receptors	Receptor kinases	TK: Tyrosine kinase	Non-receptor tyrosine kinases (nRTKs)	Csk family	Disease	Diseases of signal transduction by growth factor receptors and second messengers	Oncogenic MAPK signaling	Signaling by RAS mutants	Signaling downstream of RAS mutants
PD003227	AZD-1152-HQPA	Casein kinase I isoform delta	CSNK1D	single protein		1	5.3		0	Enzyme	Kinase	Protein Kinase	CK1 protein kinase group	CK1 protein kinase CK1 family		Enzymes	Kinases (EC 2.7.x.x)	CK1: Casein kinase 1	Casein kinase 1 (CK1) family			Cell Cycle	Cell Cycle, Mitotic	Mitotic G2-G2/M phases	G2/M Transition	Centrosome maturation	Loss of proteins required for interphase microtubule organization from the centrosome	Loss of Nlp from mitotic centrosomes
PD003227	AZD-1152-HQPA	Casein kinase II subunit alpha'	CSNK2A2	single protein		1	5.65		0	Enzyme	Kinase	Protein Kinase	Other protein kinase group	Other protein kinase CK2 family		Receptors	Catalytic receptors	Receptor kinases	Other protein kinases	Casein kinase 2 (CK2) family		Gene expression (Transcription)	RNA Polymerase II Transcription	Generic Transcription Pathway	Transcriptional Regulation by TP53	Regulation of TP53 Activity	Regulation of TP53 Activity through Phosphorylation
PD003227	AZD-1152-HQPA	MAP kinase-interacting serine/threonine-protein kinase 2	MKNK2	single protein		1	5.92		0	Enzyme	Kinase	Protein Kinase	CAMK protein kinase group	CAMK protein kinase MAPKAPK family	CAMK protein kinase MNK subfamily	Enzymes	Kinases (EC 2.7.x.x)	CAMK: Calcium/calmodulin-dependent protein kinases	MAPK-Activated Protein Kinase (MAPKAPK) family	MKN subfamily
PD003263	PALBOCICLIB	Mitogen-activated protein kinase kinase kinase kinase 5	MAP4K5	single protein		1	5.8		0	Enzyme	Kinase	Protein Kinase	STE protein kinase group	STE protein kinase STE20 family	STE protein kinase KHS subfamily	Enzymes	Kinases (EC 2.7.x.x)	STE: Homologs of yeast Sterile 7, Sterile 11, Sterile 20 kinases	STE20 family	KHS subfamily
PD003263	PALBOCICLIB	Cyclin-dependent kinase 2	CDK2	single protein		1	8		0	Enzyme	Kinase	Protein Kinase	CMGC protein kinase group	CMGC protein kinase CDK family	CMGC protein kinase CDC2 subfamily	Enzymes	Kinases (EC 2.7.x.x)	CMGC: Containing CDK, MAPK, GSK3, CLK families	Cyclin-dependent kinase (CDK) family	CDK1 subfamily		Gene expression (Transcription)	RNA Polymerase II Transcription	Generic Transcription Pathway	Transcriptional Regulation by TP53	Regulation of TP53 Activity	Regulation of TP53 Expression and Degradation	Regulation of TP53 Degradation
PD003263	PALBOCICLIB	Cyclin-dependent kinase 4/cyclin D	CCND1,CCND2,CCND3,CDK4	protein complex		1	7.96		0	Enzyme	Kinase	Protein Kinase	CMGC protein kinase group
PD003263	PALBOCICLIB	Leucine-rich repeat serine/threonine-protein kinase 2	LRRK2	single protein		1	5.6		0	Enzyme	Kinase	Protein Kinase	TKL protein kinase group	TKL protein kinase LRRK family		Receptors	Catalytic receptors	Receptor kinases	TKL: Tyrosine kinase-like	Leucine-rich repeat kinase (LRRK) family		Signal Transduction	Signaling by Non-Receptor Tyrosine Kinases	Signaling by PTK6	PTK6 promotes HIF1A stabilization
PD003263	PALBOCICLIB	CDK6/cyclin D3	CCND3,CDK6	protein complex		1	7.64	8.3	0	Enzyme	Kinase	Protein Kinase	CMGC protein kinase group
PD003263	PALBOCICLIB	CDK4/Cyclin D3	CCND3,CDK4	protein complex		1	8.48		0	Enzyme	Kinase	Protein Kinase	CMGC protein kinase group
PD003263	PALBOCICLIB	G1/S-specific cyclin-D2	CCND2	single protein		1	7.81		0													Cell Cycle	Cell Cycle, Mitotic	Mitotic G1 phase and G1/S transition	G1 Phase	Cyclin D associated events in G1	Drug-mediated inhibition of CDK4/CDK6 activity
PD003263	PALBOCICLIB	Serine/threonine-protein kinase D2	PRKD2	single protein		1	5.25		0	Enzyme	Kinase	Protein Kinase	CAMK protein kinase group	CAMK protein kinase PKD family		Enzymes	Kinases (EC 2.7.x.x)	CAMK: Calcium/calmodulin-dependent protein kinases	Protein kinase D (PKD) family			Metabolism	Metabolism of lipids	Sphingolipid metabolism	Sphingolipid de novo biosynthesis
PD003263	PALBOCICLIB	Mitogen-activated protein kinase kinase kinase kinase 2	MAP4K2	single protein		1	5.6		0	Enzyme	Kinase	Protein Kinase	STE protein kinase group	STE protein kinase STE20 family	STE protein kinase KHS subfamily	Enzymes	Kinases (EC 2.7.x.x)	STE: Homologs of yeast Sterile 7, Sterile 11, Sterile 20 kinases	STE20 family	KHS subfamily
PD003263	PALBOCICLIB	CDK2/Cyclin A	CCNA2,CDK2	protein complex		1	6.64	5.06	0	Enzyme	Kinase	Protein Kinase	CMGC protein kinase group	CMGC protein kinase CDK family	CMGC protein kinase CDC2 subfamily
PD003263	PALBOCICLIB	Dual specificity tyrosine-phosphorylation-regulated kinase 1B	DYRK1B	single protein		1	7		0	Enzyme	Kinase	Protein Kinase	CMGC protein kinase group	CMGC protein kinase DYRK family	CMGC protein kinase Dyrk1 subfamily	Enzymes	Kinases (EC 2.7.x.x)	CMGC: Containing CDK, MAPK, GSK3, CLK families	Dual-specificity tyrosine-(Y)-phosphorylation regulated kinase (DYRK) family	Dyrk1 subfamily
PD003263	PALBOCICLIB	Cyclin-dependent kinase 6	CDK6	single protein	inhibitor	1	7.8		1	Enzyme	Kinase	Protein Kinase	CMGC protein kinase group			Enzymes	Kinases (EC 2.7.x.x)	CMGC: Containing CDK, MAPK, GSK3, CLK families	Cyclin-dependent kinase (CDK) family	CDK4 subfamily		Cell Cycle	Cell Cycle, Mitotic	Mitotic G1 phase and G1/S transition	G1 Phase	Cyclin D associated events in G1	Drug-mediated inhibition of CDK4/CDK6 activity
PD003263	PALBOCICLIB	CDK9/cyclin T1	CCNT1,CDK9	protein complex		1	6.08	5.96	0	Enzyme	Kinase	Protein Kinase	CMGC protein kinase group	CMGC protein kinase CDK family	CMGC protein kinase CDK9 subfamily
PD003263	PALBOCICLIB	Serine/threonine-protein kinase TAO3	TAOK3	single protein		1	4.8		0	Enzyme	Kinase	Protein Kinase	STE protein kinase group	STE protein kinase STE20 family	STE protein kinase TAO subfamily	Enzymes	Kinases (EC 2.7.x.x)	STE: Homologs of yeast Sterile 7, Sterile 11, Sterile 20 kinases	STE20 family	TAO subfamily		Signal Transduction	Signaling by Rho GTPases, Miro GTPases and RHOBTB3	Signaling by Rho GTPases	RHO GTPase cycle	RAC1 GTPase cycle
PD003263	PALBOCICLIB	Cyclin-dependent kinase 4	CDK4	single protein	inhibitor	1	7.96	7.96	1	Enzyme	Kinase	Protein Kinase	CMGC protein kinase group			Enzymes	Kinases (EC 2.7.x.x)	CMGC: Containing CDK, MAPK, GSK3, CLK families	Cyclin-dependent kinase (CDK) family	CDK4 subfamily		Cell Cycle	Cell Cycle, Mitotic	Mitotic G1 phase and G1/S transition	G1 Phase	Cyclin D associated events in G1	Drug-mediated inhibition of CDK4/CDK6 activity
PD003263	PALBOCICLIB	Serine/threonine-protein kinase Nek2	NEK2	single protein		1	5.5		0	Enzyme	Kinase	Protein Kinase	Other protein kinase group	Other protein kinase NEK family		Receptors	Catalytic receptors	Receptor kinases	Other protein kinases	NIMA (never in mitosis gene a)- related kinase (NEK) family		Cell Cycle	Cell Cycle, Mitotic	Regulation of mitotic cell cycle	APC/C-mediated degradation of cell cycle proteins	Activation of APC/C and APC/C:Cdc20 mediated degradation of mitotic proteins	APC/C:Cdc20 mediated degradation of mitotic proteins	APC:Cdc20 mediated degradation of cell cycle proteins prior to satisfation of the cell cycle checkpoint	APC-Cdc20 mediated degradation of Nek2A
PD003263	PALBOCICLIB	Dual specificity protein kinase CLK1	CLK1	single protein		1	6.56		0	Enzyme	Kinase	Protein Kinase	CMGC protein kinase group	CMGC protein kinase CLK family		Enzymes	Kinases (EC 2.7.x.x)	CMGC: Containing CDK, MAPK, GSK3, CLK families	CLK family
PD003263	PALBOCICLIB	Cyclin-dependent kinase 9	CDK9	single protein		1	6.07		0	Enzyme	Kinase	Protein Kinase	CMGC protein kinase group	CMGC protein kinase CDK family	CMGC protein kinase CDK9 subfamily	Enzymes	Kinases (EC 2.7.x.x)	CMGC: Containing CDK, MAPK, GSK3, CLK families	Cyclin-dependent kinase (CDK) family	CDK9 subfamily		Disease	Infectious disease	HIV Infection	HIV Life Cycle	Late Phase of HIV Life Cycle	Transcription of the HIV genome	HIV Transcription Elongation	Tat-mediated elongation of the HIV-1 transcript	Formation of HIV-1 elongation complex containing HIV-1 Tat
PD003263	PALBOCICLIB	Dual specificity protein kinase CLK4	CLK4	single protein		1	7.7		0	Enzyme	Kinase	Protein Kinase	CMGC protein kinase group	CMGC protein kinase CLK family		Enzymes	Kinases (EC 2.7.x.x)	CMGC: Containing CDK, MAPK, GSK3, CLK families	CLK family
PD003263	PALBOCICLIB	BMP-2-inducible protein kinase	BMP2K	single protein		1	4.58		0	Enzyme	Kinase	Protein Kinase	Other protein kinase group	Other protein kinase NAK family		Receptors	Catalytic receptors	Receptor kinases	Other protein kinases	Numb-associated kinase (NAK) family
PD003263	PALBOCICLIB	Cyclin-dependent kinase 4/cyclin D1	CCND1,CDK4	protein complex	inhibitor	1	7.98	7.92	0	Enzyme	Kinase	Protein Kinase	CMGC protein kinase group
PD003263	PALBOCICLIB	CDK6/cyclin D2	CCND2,CDK6	protein complex		1	7.8	7.94	0	Enzyme	Kinase	Protein Kinase	CMGC protein kinase group
PD003263	PALBOCICLIB	Cyclin-dependent kinase 17	CDK17	single protein		1	5.9		0	Enzyme	Kinase	Protein Kinase	CMGC protein kinase group	CMGC protein kinase CDK family	CMGC protein kinase PCTAIRE	Enzymes	Kinases (EC 2.7.x.x)	CMGC: Containing CDK, MAPK, GSK3, CLK families	Cyclin-dependent kinase (CDK) family	TAIRE subfamily
PD003263	PALBOCICLIB	Dual specificity tyrosine-phosphorylation-regulated kinase 1A	DYRK1A	single protein		1	6.1		0	Enzyme	Kinase	Protein Kinase	CMGC protein kinase group	CMGC protein kinase DYRK family	CMGC protein kinase Dyrk1 subfamily	Enzymes	Kinases (EC 2.7.x.x)	CMGC: Containing CDK, MAPK, GSK3, CLK families	Dual-specificity tyrosine-(Y)-phosphorylation regulated kinase (DYRK) family	Dyrk1 subfamily		Cell Cycle	Cell Cycle, Mitotic	Mitotic G1 phase and G1/S transition	G0 and Early G1
PD003263	PALBOCICLIB	Death-associated protein kinase 3	DAPK3	single protein		1	6.9		0	Enzyme	Kinase	Protein Kinase	CAMK protein kinase group	CAMK protein kinase DAPK family		Enzymes	Kinases (EC 2.7.x.x)	CAMK: Calcium/calmodulin-dependent protein kinases	Death-associated kinase (DAPK) family			Programmed Cell Death	Apoptosis	Caspase activation via extrinsic apoptotic signalling pathway	Caspase activation via Dependence Receptors in the absence of ligand
PD003263	PALBOCICLIB	Cyclin-dependent kinase 5	CDK5	single protein		1	6.5		0	Enzyme	Kinase	Protein Kinase	CMGC protein kinase group	CMGC protein kinase CDK family	CMGC protein kinase CDK5 subfamily	Enzymes	Kinases (EC 2.7.x.x)	CMGC: Containing CDK, MAPK, GSK3, CLK families	Cyclin-dependent kinase (CDK) family	CDK5 subfamily		Gene expression (Transcription)	RNA Polymerase II Transcription	Generic Transcription Pathway	Transcriptional Regulation by TP53	Regulation of TP53 Activity	Regulation of TP53 Activity through Phosphorylation
PD003263	PALBOCICLIB	Dual specificity protein kinase CLK2	CLK2	single protein		1	6.5		0	Enzyme	Kinase	Protein Kinase	CMGC protein kinase group	CMGC protein kinase CLK family		Enzymes	Kinases (EC 2.7.x.x)	CMGC: Containing CDK, MAPK, GSK3, CLK families	CLK family
PD003263	PALBOCICLIB	Dual specificity mitogen-activated protein kinase kinase 4	MAP2K4	single protein		1	5.9		0	Enzyme	Kinase	Protein Kinase	STE protein kinase group	STE protein kinase STE7 family		Enzymes	Kinases (EC 2.7.x.x)	STE: Homologs of yeast Sterile 7, Sterile 11, Sterile 20 kinases	STE7 family			Immune System	Innate Immune System	Toll-like Receptor Cascades	Toll Like Receptor 5 (TLR5) Cascade	MyD88 cascade initiated on plasma membrane	MAP kinase activation	JNK (c-Jun kinases) phosphorylation and activation mediated by activated human TAK1
PD003263	PALBOCICLIB	Serine/threonine-protein kinase TAO2	TAOK2	single protein		1	4.55		0	Enzyme	Kinase	Protein Kinase	STE protein kinase group	STE protein kinase STE20 family	STE protein kinase TAO subfamily	Enzymes	Kinases (EC 2.7.x.x)	STE: Homologs of yeast Sterile 7, Sterile 11, Sterile 20 kinases	STE20 family	TAO subfamily
PD003263	PALBOCICLIB	CDK6/cyclin D1	CCND1,CDK6	protein complex		1	7.8		0	Enzyme	Kinase	Protein Kinase	CMGC protein kinase group
PD003263	PALBOCICLIB	Casein kinase II subunit alpha'	CSNK2A2	single protein		1	6.31		0	Enzyme	Kinase	Protein Kinase	Other protein kinase group	Other protein kinase CK2 family		Receptors	Catalytic receptors	Receptor kinases	Other protein kinases	Casein kinase 2 (CK2) family		Gene expression (Transcription)	RNA Polymerase II Transcription	Generic Transcription Pathway	Transcriptional Regulation by TP53	Regulation of TP53 Activity	Regulation of TP53 Activity through Phosphorylation
PD003263	PALBOCICLIB	Ribosomal protein S6 kinase alpha-3	RPS6KA3	single protein		1	6.1		0	Enzyme	Kinase	Protein Kinase	AGC protein kinase group	AGC protein kinase RSK family	AGC protein kinase RSK subfamily	Enzymes	Kinases (EC 2.7.x.x)	AGC: Containing PKA, PKG, PKC families	RSK family	RSK subfamily		Immune System	Innate Immune System	Toll-like Receptor Cascades	Toll Like Receptor 5 (TLR5) Cascade	MyD88 cascade initiated on plasma membrane	MAP kinase activation	MAPK targets/ Nuclear events mediated by MAP kinases	CREB phosphorylation
PD003263	PALBOCICLIB	Mitogen-activated protein kinase 9	MAPK9	single protein		1	5.47		0	Enzyme	Kinase	Protein Kinase	CMGC protein kinase group	CMGC protein kinase MAPK family	CMGC protein kinase JNK subfamily	Enzymes	Kinases (EC 2.7.x.x)	CMGC: Containing CDK, MAPK, GSK3, CLK families	Mitogen-activated protein kinases (MAP kinases)	JNK subfamily		Immune System	Innate Immune System	Toll-like Receptor Cascades	Toll Like Receptor 5 (TLR5) Cascade	MyD88 cascade initiated on plasma membrane	MAP kinase activation	MAPK targets/ Nuclear events mediated by MAP kinases	Activation of the AP-1 family of transcription factors
PD003263	PALBOCICLIB	Phosphatidylinositol 5-phosphate 4-kinase type-2 gamma	PIP4K2C	single protein		1	5.76		0	Enzyme	Transferase					Enzymes	Kinases (EC 2.7.x.x)	Lipid modifying kinases	Type II PIP kinases (1-phosphatidylinositol-5-phosphate 4-kinase family)			Gene expression (Transcription)	RNA Polymerase II Transcription	Generic Transcription Pathway	Transcriptional Regulation by TP53	Regulation of TP53 Activity	Regulation of TP53 Activity through Acetylation	PI5P Regulates TP53 Acetylation
PD003263	PALBOCICLIB	Tyrosine-protein kinase JAK3	JAK3	single protein		1	7.2		0	Enzyme	Kinase	Protein Kinase	TK protein kinase group	Tyrosine protein kinase JakA family		Receptors	Catalytic receptors	Receptor kinases	TK: Tyrosine kinase	Non-receptor tyrosine kinases (nRTKs)	Janus kinase (JakA) family	Immune System	Cytokine Signaling in Immune system	Signaling by Interleukins	Interleukin-2 family signaling	Interleukin-15 signaling
PD003263	PALBOCICLIB	Mitogen-activated protein kinase 8	MAPK8	single protein		1	5.8		0	Enzyme	Kinase	Protein Kinase	CMGC protein kinase group	CMGC protein kinase MAPK family	CMGC protein kinase JNK subfamily	Enzymes	Kinases (EC 2.7.x.x)	CMGC: Containing CDK, MAPK, GSK3, CLK families	Mitogen-activated protein kinases (MAP kinases)	JNK subfamily		Immune System	Innate Immune System	Toll-like Receptor Cascades	Toll Like Receptor 5 (TLR5) Cascade	MyD88 cascade initiated on plasma membrane	MAP kinase activation	MAPK targets/ Nuclear events mediated by MAP kinases	Activation of the AP-1 family of transcription factors
PD003263	PALBOCICLIB	Serine/threonine-protein kinase D3	PRKD3	single protein		1	5.6		0	Enzyme	Kinase	Protein Kinase	CAMK protein kinase group	CAMK protein kinase PKD family		Enzymes	Kinases (EC 2.7.x.x)	CAMK: Calcium/calmodulin-dependent protein kinases	Protein kinase D (PKD) family			Metabolism	Metabolism of lipids	Sphingolipid metabolism	Sphingolipid de novo biosynthesis
PD003263	PALBOCICLIB	Cyclin-dependent kinase 16	CDK16	single protein		1	5.56		0	Enzyme	Kinase	Protein Kinase	CMGC protein kinase group	CMGC protein kinase CDK family	CMGC protein kinase TAIRE subfamily	Enzymes	Kinases (EC 2.7.x.x)	CMGC: Containing CDK, MAPK, GSK3, CLK families	Cyclin-dependent kinase (CDK) family	TAIRE subfamily
PD003263	PALBOCICLIB	Macrophage-stimulating protein receptor	MST1R	single protein		1	5.5		0	Enzyme	Kinase	Protein Kinase	TK protein kinase group	Tyrosine protein kinase Met family		Receptors	Catalytic receptors	Receptor kinases	TK: Tyrosine kinase	Receptor tyrosine kinases (RTKs)	Type X RTKs: HGF (hepatocyte growth factor) receptor family	Signal Transduction	Signaling by Receptor Tyrosine Kinases	Signaling by MST1
PD003263	PALBOCICLIB	Serine/threonine-protein kinase Chk1	CHEK1	single protein		1	5.6		0	Enzyme	Kinase	Protein Kinase	CAMK protein kinase group	CAMK protein kinase CAMK1 family	CAMK protein kinase CHK1 subfamily	Enzymes	Kinases (EC 2.7.x.x)	CAMK: Calcium/calmodulin-dependent protein kinases	CAMK-like (CAMKL) family	CHK1 subfamily		DNA Repair	DNA Double-Strand Break Repair	Homology Directed Repair	HDR through Homologous Recombination (HRR) or Single Strand Annealing (SSA)	HDR through Homologous Recombination (HRR)	Homologous DNA Pairing and Strand Exchange	Presynaptic phase of homologous DNA pairing and strand exchange
PD003263	PALBOCICLIB	Phosphatidylinositol 5-phosphate 4-kinase type-2 alpha	PIP4K2A	single protein		1	6.68		0	Enzyme	Transferase					Enzymes	Kinases (EC 2.7.x.x)	Lipid modifying kinases	Type II PIP kinases (1-phosphatidylinositol-5-phosphate 4-kinase family)			Gene expression (Transcription)	RNA Polymerase II Transcription	Generic Transcription Pathway	Transcriptional Regulation by TP53	Regulation of TP53 Activity	Regulation of TP53 Activity through Acetylation	PI5P Regulates TP53 Acetylation
PD003263	PALBOCICLIB	5'-AMP-activated protein kinase catalytic subunit alpha-1	PRKAA1	single protein		1	6		0	Enzyme	Kinase	Protein Kinase	CAMK protein kinase group	CAMK protein kinase CAMK1 family	CAMK protein kinase AMPK subfamily	Enzymes	Kinases (EC 2.7.x.x)	CAMK: Calcium/calmodulin-dependent protein kinases	CAMK-like (CAMKL) family	AMPK subfamily		Gene expression (Transcription)	RNA Polymerase II Transcription	Generic Transcription Pathway	Transcriptional Regulation by TP53	Regulation of TP53 Activity	Regulation of TP53 Activity through Phosphorylation
PD003263	PALBOCICLIB	Rho-associated protein kinase 2	ROCK2	single protein		1	6.9		0	Enzyme	Kinase	Protein Kinase	AGC protein kinase group	AGC protein kinase DMPK family	AGC protein kinase ROCK subfamily	Enzymes	Kinases (EC 2.7.x.x)	AGC: Containing PKA, PKG, PKC families	DMPK family	Rho kinase		Developmental Biology	Nervous system development	Axon guidance	Semaphorin interactions	Sema4D in semaphorin signaling	Sema4D induced cell migration and growth-cone collapse
PD003263	PALBOCICLIB	Receptor-type tyrosine-protein kinase FLT3	FLT3	single protein		1	5.46		0	Enzyme	Kinase	Protein Kinase	TK protein kinase group	Tyrosine protein kinase PDGFR family		Receptors	Catalytic receptors	Receptor kinases	TK: Tyrosine kinase	Receptor tyrosine kinases (RTKs)	Type III RTKs: PDGFR, CSFR, Kit, FLT3 receptor family	Signal Transduction	Signaling by Receptor Tyrosine Kinases	Signaling by Insulin receptor	Insulin receptor signalling cascade	IRS-mediated signalling	PI3K Cascade
PD003263	PALBOCICLIB	Uncharacterized protein FLJ45252		single protein		1	4.56		0	Unclassified protein
PD003263	PALBOCICLIB	Cyclin-K	CCNK	single protein		1	5.92		0	Enzyme	Kinase	Protein kinase regulatory subunit										Disease	Infectious disease	HIV Infection	HIV Life Cycle	Late Phase of HIV Life Cycle	Transcription of the HIV genome	Formation of HIV elongation complex in the absence of HIV Tat
PD003263	PALBOCICLIB	ALK tyrosine kinase receptor	ALK	single protein		1	5.8		0	Enzyme	Kinase	Protein Kinase	TKL protein kinase group	TKL protein kinase STKR family	TKL protein kinase STKR Type 1 subfamily	Receptors	Catalytic receptors	Receptor kinases	TK: Tyrosine kinase	Receptor tyrosine kinases (RTKs)	Type XIX RTKs: Leukocyte tyrosine kinase (LTK) receptor family	Disease	Diseases of signal transduction by growth factor receptors and second messengers	Signaling by ALK in cancer	Drug resistance of ALK mutants	alectinib-resistant ALK mutants
PD003263	PALBOCICLIB	Proto-oncogene tyrosine-protein kinase receptor Ret	RET	single protein		1	5.6		0	Enzyme	Kinase	Protein Kinase	TK protein kinase group	Tyrosine protein kinase Ret family		Receptors	Catalytic receptors	Receptor kinases	TK: Tyrosine kinase	Receptor tyrosine kinases (RTKs)	Type XIV RTKs: RET	Gene expression (Transcription)	RNA Polymerase II Transcription	Generic Transcription Pathway	Transcriptional Regulation by NPAS4	NPAS4 regulates expression of target genes
PD003263	PALBOCICLIB	Serine/threonine-protein kinase PAK 4	PAK4	single protein		1	5.4		0	Enzyme	Kinase	Protein Kinase	STE protein kinase group	STE protein kinase STE20 family	STE protein kinase PAKB subfamily	Enzymes	Kinases (EC 2.7.x.x)	STE: Homologs of yeast Sterile 7, Sterile 11, Sterile 20 kinases	STE20 family	PAKB subfamily		Developmental Biology	Nervous system development	Axon guidance	Signaling by ROBO receptors	Activation of RAC1
PD003263	PALBOCICLIB	AP2-associated protein kinase 1	AAK1	single protein		1	5.38		0	Enzyme	Kinase	Protein Kinase	Other protein kinase group	Other protein kinase NAK family		Receptors	Catalytic receptors	Receptor kinases	Other protein kinases	NAK family		Vesicle-mediated transport	Membrane Trafficking	Clathrin-mediated endocytosis	Cargo recognition for clathrin-mediated endocytosis
PD003263	PALBOCICLIB	Mitogen-activated protein kinase kinase kinase kinase 4	MAP4K4	single protein		1	5.9		0	Enzyme	Kinase	Protein Kinase	STE protein kinase group	STE protein kinase STE20 family	STE protein kinase MSN subfamily	Enzymes	Kinases (EC 2.7.x.x)	STE: Homologs of yeast Sterile 7, Sterile 11, Sterile 20 kinases	STE20 family	MSN subfamily		Cellular responses to stimuli	Cellular responses to stress	Cellular Senescence	Oxidative Stress Induced Senescence
PD003263	PALBOCICLIB	Serine/threonine-protein kinase TAO1	TAOK1	single protein		1	6.3		0	Enzyme	Kinase	Protein Kinase	STE protein kinase group	STE protein kinase STE20 family	STE protein kinase TAO subfamily	Enzymes	Kinases (EC 2.7.x.x)	STE: Homologs of yeast Sterile 7, Sterile 11, Sterile 20 kinases	STE20 family	TAO subfamily		Cell Cycle	Cell Cycle, Mitotic	M Phase	Mitotic Metaphase and Anaphase	Mitotic Anaphase	Separation of Sister Chromatids
PD003263	PALBOCICLIB	Hepatocyte growth factor receptor	MET	single protein		1	5.6		0	Enzyme	Kinase	Protein Kinase	TK protein kinase group	Tyrosine protein kinase Met family		Receptors	Catalytic receptors	Receptor kinases	TK: Tyrosine kinase	Receptor tyrosine kinases (RTKs)	Type X RTKs: HGF (hepatocyte growth factor) receptor family	Developmental Biology	Nervous system development	Axon guidance	Semaphorin interactions	Sema4D in semaphorin signaling	Sema4D mediated inhibition of cell attachment and migration
PD003263	PALBOCICLIB	cAMP-dependent protein kinase catalytic subunit PRKX	PRKX	single protein		1	5.6		0	Enzyme	Kinase	Protein Kinase	AGC protein kinase group	AGC protein kinase PKA family		Enzymes	Kinases (EC 2.7.x.x)	AGC: Containing PKA, PKG, PKC families	Protein kinase A (PKA) family			Disease	Infectious disease	Leishmania infection	Leishmania parasite growth and survival	Anti-inflammatory response favouring Leishmania parasite infection	ADORA2B mediated anti-inflammatory cytokines production
PD003263	PALBOCICLIB	Serine/threonine-protein kinase 16	STK16	single protein		1	5		0	Enzyme	Kinase	Protein Kinase	Other protein kinase group	Other protein kinase NAK family		Receptors	Catalytic receptors	Receptor kinases	Other protein kinases	NAK family
PD003263	PALBOCICLIB	CDK9/Cyclin K	CCNK,CDK9	protein complex		1		5.92	0	Enzyme	Kinase	Protein Kinase	CMGC protein kinase group	CMGC protein kinase CDK family	CMGC protein kinase CDK9 subfamily
PD003263	PALBOCICLIB	Cyclin-dependent kinase 2/cyclin E1	CCNE1,CDK2	protein complex		1		5.04	0	Enzyme	Kinase	Protein Kinase	CMGC protein kinase group	CMGC protein kinase CDK family	CMGC protein kinase CDC2 subfamily
PD003263	PALBOCICLIB	Cyclin-dependent kinase 1/cyclin B1	CCNB1,CDK1	protein complex		1		5.01	0	Enzyme	Kinase	Protein Kinase	CMGC protein kinase group	CMGC protein kinase CDK family	CMGC protein kinase CDC2 subfamily
PD003263	PALBOCICLIB	Dual specificity protein kinase TTK	TTK	single protein	inhibitor	1			0	Enzyme	Kinase	Protein Kinase	Other protein kinase group	Other protein kinase TTK family		Receptors	Catalytic receptors	Receptor kinases	Other protein kinases	TTK family
PD003264	BMS-265246	Cyclin-dependent kinase 1/cyclin B	CCNB1,CCNB2,CCNB3,CDK1	protein complex		1	8.22		0	Enzyme	Kinase	Protein Kinase	CMGC protein kinase group	CMGC protein kinase CDK family	CMGC protein kinase CDC2 subfamily
PD003264	BMS-265246	CDK2/Cyclin A	CCNA2,CDK2	protein complex		1	7.15		0	Enzyme	Kinase	Protein Kinase	CMGC protein kinase group	CMGC protein kinase CDK family	CMGC protein kinase CDC2 subfamily
PD003264	BMS-265246	Cyclin-dependent kinase 2/cyclin E	CCNE1,CCNE2,CDK2	protein complex		1	8.05		0	Enzyme	Kinase	Protein Kinase	CMGC protein kinase group	CMGC protein kinase CDK family	CMGC protein kinase CDC2 subfamily
PD003264	BMS-265246	Cyclin-dependent kinase 1	CDK1	single protein	inhibitor	1	8.22		1	Enzyme	Kinase	Protein Kinase	CMGC protein kinase group	CMGC protein kinase CDK family	CMGC protein kinase CDC2 subfamily	Enzymes	Kinases (EC 2.7.x.x)	CMGC: Containing CDK, MAPK, GSK3, CLK families	Cyclin-dependent kinase (CDK) family	CDK1 subfamily		Cell Cycle	Cell Cycle, Mitotic	Regulation of mitotic cell cycle	APC/C-mediated degradation of cell cycle proteins	Activation of APC/C and APC/C:Cdc20 mediated degradation of mitotic proteins	APC/C:Cdc20 mediated degradation of mitotic proteins	APC:Cdc20 mediated degradation of cell cycle proteins prior to satisfation of the cell cycle checkpoint	Cdc20:Phospho-APC/C mediated degradation of Cyclin A
PD003264	BMS-265246	Cyclin-dependent kinase 2	CDK2	single protein	inhibitor	1	8.05		1	Enzyme	Kinase	Protein Kinase	CMGC protein kinase group	CMGC protein kinase CDK family	CMGC protein kinase CDC2 subfamily	Enzymes	Kinases (EC 2.7.x.x)	CMGC: Containing CDK, MAPK, GSK3, CLK families	Cyclin-dependent kinase (CDK) family	CDK1 subfamily		Gene expression (Transcription)	RNA Polymerase II Transcription	Generic Transcription Pathway	Transcriptional Regulation by TP53	Regulation of TP53 Activity	Regulation of TP53 Expression and Degradation	Regulation of TP53 Degradation
PD003264	BMS-265246	Cyclin-dependent kinase 4/cyclin D1	CCND1,CDK4	protein complex		1	7.64	6.65	0	Enzyme	Kinase	Protein Kinase	CMGC protein kinase group
PD003264	BMS-265246	Cyclin-dependent kinase 2/cyclin E1	CCNE1,CDK2	protein complex		1	8.05	8.22	0	Enzyme	Kinase	Protein Kinase	CMGC protein kinase group	CMGC protein kinase CDK family	CMGC protein kinase CDC2 subfamily
PD003264	BMS-265246	Cyclin-dependent kinase 4/cyclin D	CCND1,CCND2,CCND3,CDK4	protein complex		1	6.64		0	Enzyme	Kinase	Protein Kinase	CMGC protein kinase group
PD003264	BMS-265246	Cyclin-dependent kinase 1/cyclin B1	CCNB1,CDK1	protein complex		1	8.22	7.85	0	Enzyme	Kinase	Protein Kinase	CMGC protein kinase group	CMGC protein kinase CDK family	CMGC protein kinase CDC2 subfamily
PD003264	BMS-265246	Cyclin-dependent kinase 5/CDK5 activator 1	CDK5,CDK5R1	protein complex		1		6.59	0	Enzyme	Kinase	Protein Kinase	CMGC protein kinase group	CMGC protein kinase CDK family	CMGC protein kinase CDC2 subfamily
PD003264	BMS-265246	CDK7/Cyclin H/MNAT1	CCNH,CDK7,MNAT1	protein complex		1		5.8	0	Enzyme	Kinase	Protein Kinase	CMGC protein kinase group	CMGC protein kinase CDK family	CMGC protein kinase CDK7 subfamily
PD003264	BMS-265246	CDK9/cyclin T1	CCNT1,CDK9	protein complex		1		5.75	0	Enzyme	Kinase	Protein Kinase	CMGC protein kinase group	CMGC protein kinase CDK family	CMGC protein kinase CDK9 subfamily
PD003295	GSK-J4	Lysine-specific demethylase 5B	KDM5B	single protein	inhibitor	1	5.01		1	Epigenetic regulator	Eraser	Lysine demethylase	Jumonji domain-containing			Enzymes	Chromatin modifying enzymes	1.14.11.- Histone demethylases				Gene expression (Transcription)	RNA Polymerase II Transcription	Generic Transcription Pathway	Transcriptional regulation by the AP-2 (TFAP2) family of transcription factors	TFAP2 (AP-2) family regulates transcription of cell cycle factors
PD003295	GSK-J4	Lysine-specific demethylase 6A	KDM6A	single protein	inhibitor	1	5.18		1	Epigenetic regulator	Eraser	Lysine demethylase	Jumonji domain-containing			Enzymes	Chromatin modifying enzymes	1.14.11.- Histone demethylases				Chromatin organization	Chromatin modifying enzymes	HDMs demethylate histones
PD003295	GSK-J4	Lysine-specific demethylase 5C	KDM5C	single protein	inhibitor	1	4.82		0	Epigenetic regulator	Eraser	Lysine demethylase	Jumonji domain-containing			Enzymes	Chromatin modifying enzymes	1.14.11.- Histone demethylases				Chromatin organization	Chromatin modifying enzymes	HDMs demethylate histones
PD003295	GSK-J4	Lysine-specific demethylase 6B	KDM6B	single protein	inhibitor	1	5.07		1	Epigenetic regulator	Eraser	Lysine demethylase	Jumonji domain-containing			Enzymes	Chromatin modifying enzymes	1.14.11.- Histone demethylases				Cellular responses to stimuli	Cellular responses to stress	Cellular Senescence	Oxidative Stress Induced Senescence
PD003300	spautin-1	Ubiquitin carboxyl-terminal hydrolase 10	USP10	single protein		1	6.22		0	Enzyme	Protease	Cysteine protease	Cysteine protease CA clan	Cysteine protease C19 family								DNA Repair	DNA Damage Bypass	Translesion synthesis by Y family DNA polymerases bypasses lesions on DNA template	Termination of translesion DNA synthesis
PD003300	spautin-1	Phosphatidylinositol 3-kinase catalytic subunit type 3	PIK3C3	single protein		1	6.13		0	Enzyme	Transferase					Enzymes	Kinases (EC 2.7.x.x)	Lipid modifying kinases	Phosphatidylinositol 3-kinase family			Disease	Infectious disease	SARS-CoV Infections	SARS-CoV-2 Infection	Early SARS-CoV-2 Infection Events	Translation of Replicase and Assembly of the Replication Transcription Complex
PD003300	spautin-1	Ubiquitin carboxyl-terminal hydrolase 13	USP13	single protein		1	6.22		0	Enzyme	Protease	Cysteine protease	Cysteine protease CA clan	Cysteine protease C19 family								Signal Transduction	Intracellular signaling by second messengers	PIP3 activates AKT signaling	PTEN Regulation	Regulation of PTEN stability and activity
PD003318	PF-543	Sphingosine kinase 2	SPHK2	single protein	inhibitor	1	6.45	6.44	0	Enzyme						Enzymes	Sphingosine 1-phosphate turnover	Sphingosine kinase				Metabolism	Metabolism of lipids	Sphingolipid metabolism	Sphingolipid de novo biosynthesis
PD003318	PF-543	Sphingosine kinase 1	SPHK1	single protein	inhibitor	1	8.57	8.5	0	Enzyme						Enzymes	Sphingosine 1-phosphate turnover	Sphingosine kinase				Signal Transduction	Signaling by Receptor Tyrosine Kinases	Signaling by VEGF	VEGFA-VEGFR2 Pathway	VEGFR2 mediated cell proliferation
PD003320	PF 573228	Focal adhesion kinase 1	PTK2	single protein		1	8.4	7.3	0	Enzyme	Kinase	Protein Kinase	TK protein kinase group	Tyrosine protein kinase Fak family		Receptors	Catalytic receptors	Receptor kinases	TK: Tyrosine kinase	Non-receptor tyrosine kinases (nRTKs)	Fak family	Disease	Infectious disease	Leishmania infection	Parasite infection	Leishmania phagocytosis	FCGR3A-mediated phagocytosis
PD003320	PF 573228	Cyclin-dependent kinase 1	CDK1	single protein		1	6.31		0	Enzyme	Kinase	Protein Kinase	CMGC protein kinase group	CMGC protein kinase CDK family	CMGC protein kinase CDC2 subfamily	Enzymes	Kinases (EC 2.7.x.x)	CMGC: Containing CDK, MAPK, GSK3, CLK families	Cyclin-dependent kinase (CDK) family	CDK1 subfamily		Cell Cycle	Cell Cycle, Mitotic	Regulation of mitotic cell cycle	APC/C-mediated degradation of cell cycle proteins	Activation of APC/C and APC/C:Cdc20 mediated degradation of mitotic proteins	APC/C:Cdc20 mediated degradation of mitotic proteins	APC:Cdc20 mediated degradation of cell cycle proteins prior to satisfation of the cell cycle checkpoint	Cdc20:Phospho-APC/C mediated degradation of Cyclin A
PD003320	PF 573228	Cyclin-dependent kinase 7	CDK7	single protein		1	6.71		0	Enzyme	Kinase	Protein Kinase	CMGC protein kinase group	CMGC protein kinase CDK family	CMGC protein kinase CDK7 subfamily	Enzymes	Kinases (EC 2.7.x.x)	CMGC: Containing CDK, MAPK, GSK3, CLK families	Cyclin-dependent kinase (CDK) family	CDK7 subfamily		Disease	Infectious disease	HIV Infection	HIV Life Cycle	Late Phase of HIV Life Cycle	Transcription of the HIV genome	HIV Transcription Elongation	Tat-mediated elongation of the HIV-1 transcript	Formation of HIV-1 elongation complex containing HIV-1 Tat
PD003320	PF 573228	Serine/threonine-protein kinase ULK1	ULK1	single protein		1	5.96		0	Enzyme	Kinase	Protein Kinase	Other protein kinase group	Other protein kinase ULK family		Receptors	Catalytic receptors	Receptor kinases	Other protein kinases	Unc-51-like kinase (ULK) family		Autophagy	Macroautophagy	Selective autophagy	Mitophagy	Receptor Mediated Mitophagy
PD003320	PF 573228	Cyclin-dependent kinase 1/cyclin B1	CCNB1,CDK1	protein complex		1	6.31		0	Enzyme	Kinase	Protein Kinase	CMGC protein kinase group	CMGC protein kinase CDK family	CMGC protein kinase CDC2 subfamily
PD003337	ALISERTIB	Fibroblast growth factor receptor 1	FGFR1	single protein		1	6.5		0	Enzyme	Kinase	Protein Kinase	TK protein kinase group	Tyrosine protein kinase FGFR family		Receptors	Catalytic receptors	Receptor kinases	TK: Tyrosine kinase	Receptor tyrosine kinases (RTKs)	Type V RTKs: FGF (fibroblast growth factor) receptor family	Disease	Diseases of signal transduction by growth factor receptors and second messengers	Signaling by FGFR in disease	Signaling by FGFR1 in disease	FGFR1 mutant receptor activation	Signaling by activated point mutants of FGFR1
PD003337	ALISERTIB	Ras-related protein Rab-10	RAB10	single protein		1	5.87		0	Enzyme	Hydrolase											Vesicle-mediated transport	Membrane Trafficking	Rab regulation of trafficking	RAB GEFs exchange GTP for GDP on RABs
PD003337	ALISERTIB	STE20-like serine/threonine-protein kinase	SLK	single protein		1	5.8		0	Enzyme	Kinase	Protein Kinase	STE protein kinase group	STE protein kinase STE20 family	STE protein kinase SLK subfamily	Enzymes	Kinases (EC 2.7.x.x)	STE: Homologs of yeast Sterile 7, Sterile 11, Sterile 20 kinases	STE20 family	SLK subfamily		Signal Transduction	Signaling by Rho GTPases, Miro GTPases and RHOBTB3	Signaling by Rho GTPases	RHO GTPase cycle	RHOA GTPase cycle
PD003337	ALISERTIB	cAMP-dependent protein kinase catalytic subunit alpha	PRKACA	single protein		1	6.2		0	Enzyme	Kinase	Protein Kinase	AGC protein kinase group	AGC protein kinase PKA family		Enzymes	Kinases (EC 2.7.x.x)	AGC: Containing PKA, PKG, PKC families	Protein kinase A (PKA) family			Cell Cycle	Cell Cycle, Mitotic	Mitotic G2-G2/M phases	G2/M Transition	Centrosome maturation	Loss of proteins required for interphase microtubule organization from the centrosome	Loss of Nlp from mitotic centrosomes
PD003337	ALISERTIB	BDNF/NT-3 growth factors receptor	NTRK2	single protein		1	6		0	Enzyme	Kinase	Protein Kinase	TK protein kinase group	Tyrosine protein kinase Trk family		Receptors	Catalytic receptors	Receptor kinases	TK: Tyrosine kinase	Receptor tyrosine kinases (RTKs)	Type VII RTKs: Neurotrophin receptor/Trk family	Signal Transduction	Signaling by Receptor Tyrosine Kinases	Signaling by NTRKs	Signaling by NTRK1 (TRKA)	Activation of TRKA receptors	NGF-independant TRKA activation
PD003337	ALISERTIB	Aurora kinase B/Inner centromere protein	AURKB,INCENP	protein complex		1	8.96		0	Enzyme	Kinase	Protein Kinase	Other protein kinase group	Other protein kinase AUR family
PD003337	ALISERTIB	Fibroblast growth factor receptor 3	FGFR3	single protein		1	6.7		0	Enzyme	Kinase	Protein Kinase	TK protein kinase group	Tyrosine protein kinase FGFR family		Receptors	Catalytic receptors	Receptor kinases	TK: Tyrosine kinase	Receptor tyrosine kinases (RTKs)	Type V RTKs: FGF (fibroblast growth factor) receptor family	Disease	Diseases of signal transduction by growth factor receptors and second messengers	Signaling by FGFR in disease	Signaling by FGFR3 in disease	FGFR3 mutant receptor activation	Signaling by activated point mutants of FGFR3
PD003337	ALISERTIB	Casein kinase II subunit alpha'	CSNK2A2	single protein		1	5.26		0	Enzyme	Kinase	Protein Kinase	Other protein kinase group	Other protein kinase CK2 family		Receptors	Catalytic receptors	Receptor kinases	Other protein kinases	Casein kinase 2 (CK2) family		Gene expression (Transcription)	RNA Polymerase II Transcription	Generic Transcription Pathway	Transcriptional Regulation by TP53	Regulation of TP53 Activity	Regulation of TP53 Activity through Phosphorylation
PD003337	ALISERTIB	Tyrosine-protein kinase HCK	HCK	single protein		1	4.8		0	Enzyme	Kinase	Protein Kinase	TK protein kinase group	Tyrosine protein kinase Src family		Receptors	Catalytic receptors	Receptor kinases	TK: Tyrosine kinase	Non-receptor tyrosine kinases (nRTKs)	Src family	Disease	Infectious disease	HIV Infection	Host Interactions of HIV factors	The role of Nef in HIV-1 replication and disease pathogenesis	Nef and signal transduction
PD003337	ALISERTIB	Vascular endothelial growth factor receptor 1	FLT1	single protein		1	6.1		0	Enzyme	Kinase	Protein Kinase	TK protein kinase group	Tyrosine protein kinase VEGFR family		Receptors	Catalytic receptors	Receptor kinases	TK: Tyrosine kinase	Receptor tyrosine kinases (RTKs)	Type IV RTKs: VEGF (vascular endothelial growth factor) receptor family	Signal Transduction	Signaling by Receptor Tyrosine Kinases	Signaling by VEGF	VEGF ligand-receptor interactions	VEGF binds to VEGFR leading to receptor dimerization
PD003337	ALISERTIB	Activated CDC42 kinase 1	TNK2	single protein		1	6.1		0	Enzyme	Kinase	Protein Kinase	TK protein kinase group	Tyrosine protein kinase Ack family		Receptors	Catalytic receptors	Receptor kinases	TK: Tyrosine kinase	Non-receptor tyrosine kinases (nRTKs)	Ack family
PD003337	ALISERTIB	Ephrin type-A receptor 2	EPHA2	single protein		1	7		0	Enzyme	Kinase	Protein Kinase	TK protein kinase group	Tyrosine protein kinase Eph family		Receptors	Catalytic receptors	Receptor kinases	TK: Tyrosine kinase	Receptor tyrosine kinases (RTKs)	Type XIII RTKs: Ephrin receptor family	Developmental Biology	Nervous system development	Axon guidance	EPH-Ephrin signaling	EPHA-mediated growth cone collapse
PD003337	ALISERTIB	NADH dehydrogenase [ubiquinone] 1 alpha subcomplex subunit 13	NDUFA13	single protein		1	5.41		0	Enzyme	Oxidoreductase											Metabolism	The citric acid (TCA) cycle and respiratory electron transport	Respiratory electron transport, ATP synthesis by chemiosmotic coupling, and heat production by uncoupling proteins.	Respiratory electron transport	Complex I biogenesis
PD003337	ALISERTIB	Non-receptor tyrosine-protein kinase TNK1	TNK1	single protein		1	5.9		0	Enzyme	Kinase	Protein Kinase	TK protein kinase group	Tyrosine protein kinase Ack family		Receptors	Catalytic receptors	Receptor kinases	TK: Tyrosine kinase	Non-receptor tyrosine kinases (nRTKs)	Ack family
PD003337	ALISERTIB	Tyrosine-protein kinase ABL1	ABL1	single protein		1	6.3		0	Enzyme	Kinase	Protein Kinase	TK protein kinase group	Tyrosine protein kinase Abl family		Receptors	Catalytic receptors	Receptor kinases	TK: Tyrosine kinase	Non-receptor tyrosine kinases (nRTKs)	Abl family	Disease	Infectious disease	Leishmania infection	Parasite infection	Leishmania phagocytosis	FCGR3A-mediated phagocytosis
PD003337	ALISERTIB	Aurora kinase A	AURKA	single protein	inhibitor	1	9	9	1	Enzyme	Kinase	Protein Kinase	Other protein kinase group	Other protein kinase AUR family		Receptors	Catalytic receptors	Receptor kinases	Other protein kinases	Aurora kinase (Aur) family		Gene expression (Transcription)	RNA Polymerase II Transcription	Generic Transcription Pathway	Transcriptional Regulation by TP53	Regulation of TP53 Activity	Regulation of TP53 Activity through Phosphorylation
PD003337	ALISERTIB	Tyrosine-protein kinase BTK	BTK	single protein		1	6.2		0	Enzyme	Kinase	Protein Kinase	TK protein kinase group	Tyrosine protein kinase Tec family		Receptors	Catalytic receptors	Receptor kinases	TK: Tyrosine kinase	Non-receptor tyrosine kinases (nRTKs)	Tec family	Disease	Infectious disease	Leishmania infection	Parasite infection	Leishmania phagocytosis	FCGR3A-mediated phagocytosis
PD003337	ALISERTIB	Aurora kinase B	AURKB	single protein		1	6.56	7.32	0	Enzyme	Kinase	Protein Kinase	Other protein kinase group	Other protein kinase AUR family		Receptors	Catalytic receptors	Receptor kinases	Other protein kinases	Aurora kinase (Aur) family		Cell Cycle	Cell Cycle, Mitotic	M Phase	Mitotic Metaphase and Anaphase	Mitotic Anaphase	Separation of Sister Chromatids
PD003337	ALISERTIB	NT-3 growth factor receptor	NTRK3	single protein		1	6.4		0	Enzyme	Kinase	Protein Kinase	TK protein kinase group	Tyrosine protein kinase Trk family		Receptors	Catalytic receptors	Receptor kinases	TK: Tyrosine kinase	Receptor tyrosine kinases (RTKs)	Type VII RTKs: Neurotrophin receptor/Trk family	Signal Transduction	Signaling by Receptor Tyrosine Kinases	Signaling by NTRKs	Signaling by NTRK3 (TRKC)	Activated NTRK3 signals through PI3K
PD003337	ALISERTIB	G protein-coupled receptor kinase 5	GRK5	single protein		1	5.4		0	Enzyme	Kinase	Protein Kinase	AGC protein kinase group	AGC protein kinase GRK family	AGC protein kinase GRK subfamily	Enzymes	Kinases (EC 2.7.x.x)	AGC: Containing PKA, PKG, PKC families	G protein-coupled receptor kinases (GRKs)	GRK4 subfamily		Signal Transduction	Signaling by GPCR	GPCR downstream signalling	G alpha (q) signalling events
PD003337	ALISERTIB	DNA replication licensing factor MCM4	MCM4	single protein		1	6.2		0	Enzyme	Hydrolase											Cell Cycle	Cell Cycle, Mitotic	Mitotic G1 phase and G1/S transition	G1/S Transition	Activation of the pre-replicative complex
PD003337	ALISERTIB	Vascular endothelial growth factor receptor 2	KDR	single protein		1	6.5		0	Enzyme	Kinase	Protein Kinase	TK protein kinase group	Tyrosine protein kinase VEGFR family		Receptors	Catalytic receptors	Receptor kinases	TK: Tyrosine kinase	Receptor tyrosine kinases (RTKs)	Type IV RTKs: VEGF (vascular endothelial growth factor) receptor family	Signal Transduction	Signaling by Receptor Tyrosine Kinases	Signaling by VEGF	VEGFA-VEGFR2 Pathway	VEGFR2 mediated cell proliferation
PD003337	ALISERTIB	Serine/threonine-protein kinase pim-3	PIM3	single protein		1	5.1		0	Enzyme	Kinase	Protein Kinase	CAMK protein kinase group	CAMK protein kinase PIM family		Enzymes	Kinases (EC 2.7.x.x)	CAMK: Calcium/calmodulin-dependent protein kinases	PIM family
PD003337	ALISERTIB	Proto-oncogene tyrosine-protein kinase ROS	ROS1	single protein		1	6.8		0	Enzyme	Kinase	Protein Kinase	TK protein kinase group	Tyrosine protein kinase Sev family		Receptors	Catalytic receptors	Receptor kinases	TK: Tyrosine kinase	Receptor tyrosine kinases (RTKs)	Type XVII RTKs: ROS receptors
PD003337	ALISERTIB	Epidermal growth factor receptor	EGFR	single protein		1	6.7		0	Enzyme	Kinase	Protein Kinase	TK protein kinase group	Tyrosine protein kinase EGFR family		Receptors	Catalytic receptors	Receptor kinases	TK: Tyrosine kinase	Receptor tyrosine kinases (RTKs)	Type I RTKs: ErbB (epidermal growth factor) receptor family	Signal Transduction	Signaling by GPCR	GPCR downstream signalling	G alpha (q) signalling events	Gastrin-CREB signalling pathway via PKC and MAPK	EGFR Transactivation by Gastrin
PD003337	ALISERTIB	Gamma-aminobutyric acid receptor subunit alpha-1	GABRA1	single protein		1	6.31		0	Ion channel	Ligand-gated ion channel	GABA-A receptor				Ion channels	Ligand-gated ion channels	GABA<sub>A</sub> receptors				Neuronal System	Transmission across Chemical Synapses	Neurotransmitter receptors and postsynaptic signal transmission	GABA receptor activation
PD003337	ALISERTIB	Tyrosine-protein kinase Blk	BLK	single protein		1	7.4		0	Enzyme	Kinase	Protein Kinase	TK protein kinase group	Tyrosine protein kinase Src family		Receptors	Catalytic receptors	Receptor kinases	TK: Tyrosine kinase	Non-receptor tyrosine kinases (nRTKs)	Src family	Gene expression (Transcription)	RNA Polymerase II Transcription	Generic Transcription Pathway	Transcriptional regulation by RUNX1	RUNX1 regulates transcription of genes involved in BCR signaling
PD003337	ALISERTIB	Acyl-CoA dehydrogenase family member 10	ACAD10	single protein		1	7.11		0	Enzyme	Oxidoreductase											Metabolism	Metabolism of lipids	Fatty acid metabolism	Mitochondrial Fatty Acid Beta-Oxidation
PD003337	ALISERTIB	Guanine nucleotide-binding protein G(i) subunit alpha-2	GNAI2	single protein		1	6.74		0	Unclassified protein												Neuronal System	Transmission across Chemical Synapses	Neurotransmitter receptors and postsynaptic signal transmission	GABA receptor activation	GABA B receptor activation	Activation of GABAB receptors	Adenylate cyclase inhibitory pathway
PD003337	ALISERTIB	Tyrosine-protein kinase ABL2	ABL2	single protein		1	6		0	Enzyme	Kinase	Protein Kinase	TK protein kinase group	Tyrosine protein kinase Abl family		Receptors	Catalytic receptors	Receptor kinases	TK: Tyrosine kinase	Non-receptor tyrosine kinases (nRTKs)	Abl family	Developmental Biology	Nervous system development	Axon guidance	Signaling by ROBO receptors	Role of ABL in ROBO-SLIT signaling
PD003337	ALISERTIB	Tyrosine-protein kinase Lck	LCK	single protein		1	6.5		0	Enzyme	Kinase	Protein Kinase	TK protein kinase group	Tyrosine protein kinase Src family		Receptors	Catalytic receptors	Receptor kinases	TK: Tyrosine kinase	Non-receptor tyrosine kinases (nRTKs)	Src family	Disease	Infectious disease	HIV Infection	Host Interactions of HIV factors	The role of Nef in HIV-1 replication and disease pathogenesis	Nef-mediates down modulation of cell surface receptors by recruiting them to clathrin adapters	Nef Mediated CD4 Down-regulation
PD003337	ALISERTIB	Ribosomal protein S6 kinase alpha-3	RPS6KA3	single protein		1	6.1		0	Enzyme	Kinase	Protein Kinase	AGC protein kinase group	AGC protein kinase RSK family	AGC protein kinase RSK subfamily	Enzymes	Kinases (EC 2.7.x.x)	AGC: Containing PKA, PKG, PKC families	RSK family	RSK subfamily		Immune System	Innate Immune System	Toll-like Receptor Cascades	Toll Like Receptor 5 (TLR5) Cascade	MyD88 cascade initiated on plasma membrane	MAP kinase activation	MAPK targets/ Nuclear events mediated by MAP kinases	CREB phosphorylation
PD003337	ALISERTIB	Leucine-rich repeat serine/threonine-protein kinase 2	LRRK2	single protein		1	6.1		0	Enzyme	Kinase	Protein Kinase	TKL protein kinase group	TKL protein kinase LRRK family		Receptors	Catalytic receptors	Receptor kinases	TKL: Tyrosine kinase-like	Leucine-rich repeat kinase (LRRK) family		Signal Transduction	Signaling by Non-Receptor Tyrosine Kinases	Signaling by PTK6	PTK6 promotes HIF1A stabilization
PD003337	ALISERTIB	Focal adhesion kinase 1	PTK2	single protein		1	6.36		0	Enzyme	Kinase	Protein Kinase	TK protein kinase group	Tyrosine protein kinase Fak family		Receptors	Catalytic receptors	Receptor kinases	TK: Tyrosine kinase	Non-receptor tyrosine kinases (nRTKs)	Fak family	Disease	Infectious disease	Leishmania infection	Parasite infection	Leishmania phagocytosis	FCGR3A-mediated phagocytosis
PD003337	ALISERTIB	Leukocyte tyrosine kinase receptor	LTK	single protein		1	6.4		0	Enzyme	Kinase	Protein Kinase	TK protein kinase group	Tyrosine protein kinase Alk family		Receptors	Catalytic receptors	Receptor kinases	TK: Tyrosine kinase	Receptor tyrosine kinases (RTKs)	Type XIX RTKs: Leukocyte tyrosine kinase (LTK) receptor family
PD003337	ALISERTIB	LIM domain kinase 1	LIMK1	single protein		1	6		0	Enzyme	Kinase	Protein Kinase	TKL protein kinase group	TKL protein kinase LISK family	TKL protein kinase LIMK subfamily	Receptors	Catalytic receptors	Receptor kinases	TKL: Tyrosine kinase-like	LIM domain kinase (LISK) family	LIMK subfamily	Developmental Biology	Nervous system development	Axon guidance	Semaphorin interactions	Sema4D in semaphorin signaling	Sema4D induced cell migration and growth-cone collapse
PD003337	ALISERTIB	Cyclin-dependent kinase 8	CDK8	single protein		1	5.5		0	Enzyme	Kinase	Protein Kinase	CMGC protein kinase group	CMGC protein kinase CDK family	CMGC protein kinase CDK8 subfamily	Enzymes	Kinases (EC 2.7.x.x)	CMGC: Containing CDK, MAPK, GSK3, CLK families	Cyclin-dependent kinase (CDK) family	CDK8 subfamily		Disease	Diseases of signal transduction by growth factor receptors and second messengers	Signaling by NOTCH1 in Cancer	Signaling by NOTCH1 HD+PEST Domain Mutants in Cancer	Constitutive Signaling by NOTCH1 HD+PEST Domain Mutants
PD003337	ALISERTIB	Ephrin type-A receptor 4	EPHA4	single protein		1	6.34		0	Enzyme	Kinase	Protein Kinase	TK protein kinase group	Tyrosine protein kinase Eph family		Receptors	Catalytic receptors	Receptor kinases	TK: Tyrosine kinase	Receptor tyrosine kinases (RTKs)	Type XIII RTKs: Ephrin receptor family	Developmental Biology	Nervous system development	Axon guidance	EPH-Ephrin signaling	EPHA-mediated growth cone collapse
PD003337	ALISERTIB	Ephrin type-B receptor 4	EPHB4	single protein		1	5.9		0	Enzyme	Kinase	Protein Kinase	TK protein kinase group	Tyrosine protein kinase Eph family		Receptors	Catalytic receptors	Receptor kinases	TK: Tyrosine kinase	Receptor tyrosine kinases (RTKs)	Type XIII RTKs: Ephrin receptor family	Developmental Biology	Nervous system development	Axon guidance	EPH-Ephrin signaling	EPHB-mediated forward signaling
PD003337	ALISERTIB	Serine/threonine-protein kinase BRSK1	BRSK1	single protein		1	5.7		0	Enzyme	Kinase	Protein Kinase	CAMK protein kinase group	CAMK protein kinase CAMK1 family	CAMK protein kinase BRSK subfamily	Enzymes	Kinases (EC 2.7.x.x)	CAMK: Calcium/calmodulin-dependent protein kinases	CAMK-like (CAMKL) family	BRSK subfamily
PD003337	ALISERTIB	High affinity nerve growth factor receptor	NTRK1	single protein		1	5.8		0	Enzyme	Kinase	Protein Kinase	TK protein kinase group	Tyrosine protein kinase Trk family		Receptors	Catalytic receptors	Receptor kinases	TK: Tyrosine kinase	Receptor tyrosine kinases (RTKs)	Type VII RTKs: Neurotrophin receptor/Trk family	Signal Transduction	Signaling by Receptor Tyrosine Kinases	Signaling by NTRKs	Signaling by NTRK1 (TRKA)	Signalling to ERKs	Prolonged ERK activation events	ARMS-mediated activation
PD003337	ALISERTIB	Tyrosine-protein kinase FRK	FRK	single protein		1	7		0	Enzyme	Kinase	Protein Kinase	TK protein kinase group	Tyrosine protein kinase Src family		Receptors	Catalytic receptors	Receptor kinases	TK: Tyrosine kinase	Non-receptor tyrosine kinases (nRTKs)	Src family	Signal Transduction	Intracellular signaling by second messengers	PIP3 activates AKT signaling	PTEN Regulation	Regulation of PTEN stability and activity
PD003337	ALISERTIB	Casein kinase II subunit alpha	CSNK2A1	single protein		1	5.7		0	Enzyme	Kinase	Protein Kinase	Other protein kinase group	Other protein kinase CK2 family		Receptors	Catalytic receptors	Receptor kinases	Other protein kinases	Casein kinase 2 (CK2) family		Gene expression (Transcription)	RNA Polymerase II Transcription	Generic Transcription Pathway	Transcriptional Regulation by TP53	Regulation of TP53 Activity	Regulation of TP53 Activity through Phosphorylation
PD003337	ALISERTIB	SRSF protein kinase 1	SRPK1	single protein		1	5.6		0	Enzyme	Kinase	Protein Kinase	CMGC protein kinase group	CMGC protein kinase SRPK family		Enzymes	Kinases (EC 2.7.x.x)	CMGC: Containing CDK, MAPK, GSK3, CLK families	SRPK family			Disease	Infectious disease	SARS-CoV Infections	SARS-CoV-2 Infection	Late SARS-CoV-2 Infection Events	Translation of Structural Proteins	Maturation of nucleoprotein
PD003337	ALISERTIB	Receptor tyrosine-protein kinase erbB-4	ERBB4	single protein		1	5.6		0	Enzyme	Kinase	Protein Kinase	TK protein kinase group	Tyrosine protein kinase EGFR family		Receptors	Catalytic receptors	Receptor kinases	TK: Tyrosine kinase	Receptor tyrosine kinases (RTKs)	Type I RTKs: ErbB (epidermal growth factor) receptor family	Neuronal System	Transmission across Chemical Synapses	Neurotransmitter receptors and postsynaptic signal transmission	Activation of NMDA receptors and postsynaptic events	Post NMDA receptor activation events	Long-term potentiation
PD003337	ALISERTIB	Dual specificity protein kinase CLK4	CLK4	single protein		1	5.5		0	Enzyme	Kinase	Protein Kinase	CMGC protein kinase group	CMGC protein kinase CLK family		Enzymes	Kinases (EC 2.7.x.x)	CMGC: Containing CDK, MAPK, GSK3, CLK families	CLK family
PD003337	ALISERTIB	Serine/threonine-protein kinase PLK4	PLK4	single protein		1	6.66		0	Enzyme	Kinase	Protein Kinase	Other protein kinase group	Other protein kinase PLK family		Receptors	Catalytic receptors	Receptor kinases	Other protein kinases	Polo-like kinase (PLK) family		Cell Cycle	Cell Cycle, Mitotic	Mitotic G2-G2/M phases	G2/M Transition	Centrosome maturation	Loss of proteins required for interphase microtubule organization from the centrosome	Loss of Nlp from mitotic centrosomes
PD003337	ALISERTIB	Tyrosine-protein kinase Fer	FER	single protein		1	7		0	Enzyme	Kinase	Protein Kinase	TK protein kinase group	Tyrosine protein kinase Fer family		Receptors	Catalytic receptors	Receptor kinases	TK: Tyrosine kinase	Non-receptor tyrosine kinases (nRTKs)	Fer family	Signal Transduction	Signaling by Receptor Tyrosine Kinases	Signaling by SCF-KIT
PD003337	ALISERTIB	Receptor tyrosine-protein kinase erbB-2	ERBB2	single protein		1	5.9		0	Enzyme	Kinase	Protein Kinase	TK protein kinase group	Tyrosine protein kinase EGFR family		Receptors	Catalytic receptors	Receptor kinases	TK: Tyrosine kinase	Receptor tyrosine kinases (RTKs)	Type I RTKs: ErbB (epidermal growth factor) receptor family	Developmental Biology	Nervous system development	Axon guidance	Semaphorin interactions	Sema4D in semaphorin signaling	Sema4D induced cell migration and growth-cone collapse
PD003337	ALISERTIB	3-phosphoinositide-dependent protein kinase 1	PDPK1	single protein		1	7		0	Enzyme	Kinase	Protein Kinase	AGC protein kinase group	AGC protein kinase PDK1 subfamily		Enzymes	Kinases (EC 2.7.x.x)	AGC: Containing PKA, PKG, PKC families	PDK1 family			Gene expression (Transcription)	RNA Polymerase II Transcription	Generic Transcription Pathway	Transcriptional Regulation by TP53	Regulation of TP53 Activity	Regulation of TP53 Expression and Degradation	Regulation of TP53 Degradation
PD003337	ALISERTIB	DnaJ homolog subfamily A member 1	DNAJA1	single protein		1	6.02		0	Unclassified protein												Cellular responses to stimuli	Cellular responses to stress	HSP90 chaperone cycle for steroid hormone receptors (SHR) in the presence of ligand
PD003337	ALISERTIB	Proto-oncogene tyrosine-protein kinase receptor Ret	RET	single protein		1	6.4		0	Enzyme	Kinase	Protein Kinase	TK protein kinase group	Tyrosine protein kinase Ret family		Receptors	Catalytic receptors	Receptor kinases	TK: Tyrosine kinase	Receptor tyrosine kinases (RTKs)	Type XIV RTKs: RET	Gene expression (Transcription)	RNA Polymerase II Transcription	Generic Transcription Pathway	Transcriptional Regulation by NPAS4	NPAS4 regulates expression of target genes
PD003337	ALISERTIB	Proto-oncogene tyrosine-protein kinase Src	SRC	single protein		1	6.5		0	Enzyme	Kinase	Protein Kinase	TK protein kinase group	Tyrosine protein kinase Src family		Receptors	Catalytic receptors	Receptor kinases	TK: Tyrosine kinase	Non-receptor tyrosine kinases (nRTKs)	Src family	Signal Transduction	Signaling by Receptor Tyrosine Kinases	Signaling by NTRKs	Signaling by NTRK1 (TRKA)	Signalling to ERKs	Signalling to RAS	p38MAPK events
PD003354	MASITINIB	Serine/threonine-protein kinase pim-1	PIM1	single protein		1	5.89		0	Enzyme	Kinase	Protein Kinase	CAMK protein kinase group	CAMK protein kinase PIM family		Enzymes	Kinases (EC 2.7.x.x)	CAMK: Calcium/calmodulin-dependent protein kinases	PIM family			Disease	Diseases of signal transduction by growth factor receptors and second messengers	FLT3 signaling in disease	Signaling by FLT3 ITD and TKD mutants	STAT5 activation downstream of FLT3 ITD mutants
PD003354	MASITINIB	Tyrosine-protein kinase Fyn	FYN	single protein		1	6.85		0	Enzyme	Kinase	Protein Kinase	TK protein kinase group	Tyrosine protein kinase Src family	Tyrosine protein kinase SrcA	Receptors	Catalytic receptors	Receptor kinases	TK: Tyrosine kinase	Non-receptor tyrosine kinases (nRTKs)	Src family	Disease	Infectious disease	HIV Infection	Host Interactions of HIV factors	The role of Nef in HIV-1 replication and disease pathogenesis	Nef and signal transduction
PD003354	MASITINIB	Platelet-derived growth factor receptor alpha	PDGFRA	single protein	inhibitor	1	6.27		0	Enzyme	Kinase	Protein Kinase	TK protein kinase group	Tyrosine protein kinase PDGFR family		Receptors	Catalytic receptors	Receptor kinases	TK: Tyrosine kinase	Receptor tyrosine kinases (RTKs)	Type III RTKs: PDGFR, CSFR, Kit, FLT3 receptor family	Disease	Diseases of signal transduction by growth factor receptors and second messengers	Signaling by PDGFR in disease	Drug resistance of PDGFR mutants	Imatinib-resistant PDGFR mutants
PD003354	MASITINIB	Mitogen-activated protein kinase kinase kinase 20	MAP3K20	single protein		1	6.11		0	Enzyme	Kinase	Protein Kinase	TKL protein kinase group	TKL protein kinase MLK family	TKL protein kinase MLK subfamily	Receptors	Catalytic receptors	Receptor kinases	TKL: Tyrosine kinase-like	Mixed Lineage Kinase (MLK) family	MLK subfamily
PD003354	MASITINIB	Platelet-derived growth factor receptor beta	PDGFRB	single protein	inhibitor	1	6.1		0	Enzyme	Kinase	Protein Kinase	TK protein kinase group	Tyrosine protein kinase PDGFR family		Receptors	Catalytic receptors	Receptor kinases	TK: Tyrosine kinase	Receptor tyrosine kinases (RTKs)	Type III RTKs: PDGFR, CSFR, Kit, FLT3 receptor family	Signal Transduction	Intracellular signaling by second messengers	PIP3 activates AKT signaling	Negative regulation of the PI3K/AKT network	PI5P, PP2A and IER3 Regulate PI3K/AKT Signaling
PD003354	MASITINIB	Serine/threonine-protein kinase B-raf	BRAF	single protein		1	5.75		0	Enzyme	Kinase	Protein Kinase	TKL protein kinase group	TKL protein kinase RAF family		Receptors	Catalytic receptors	Receptor kinases	TKL: Tyrosine kinase-like	RAF family		Signal Transduction	Signaling by Receptor Tyrosine Kinases	Signaling by NTRKs	Signaling by NTRK1 (TRKA)	Signalling to ERKs	Prolonged ERK activation events	ARMS-mediated activation
PD003354	MASITINIB	Tyrosine-protein kinase ABL1	ABL1	single protein		1	7.78		0	Enzyme	Kinase	Protein Kinase	TK protein kinase group	Tyrosine protein kinase Abl family		Receptors	Catalytic receptors	Receptor kinases	TK: Tyrosine kinase	Non-receptor tyrosine kinases (nRTKs)	Abl family	Disease	Infectious disease	Leishmania infection	Parasite infection	Leishmania phagocytosis	FCGR3A-mediated phagocytosis
PD003354	MASITINIB	Ephrin type-A receptor 8	EPHA8	single protein		1	5.75		0	Enzyme	Kinase	Protein Kinase	TK protein kinase group	Tyrosine protein kinase Eph family		Receptors	Catalytic receptors	Receptor kinases	TK: Tyrosine kinase	Receptor tyrosine kinases (RTKs)	Type XIII RTKs: Ephrin receptor family	Developmental Biology	Nervous system development	Axon guidance	EPH-Ephrin signaling	EPHA-mediated growth cone collapse
PD003354	MASITINIB	Serine/threonine-protein kinase RIO2	RIOK2	single protein		1	5.77		0	Enzyme	Kinase	Protein Kinase	Atypical protein kinase group	Atypical protein kinase RIO family	Atypical protein kinase RIO2 subfamily	Enzymes	Kinases (EC 2.7.x.x)	Atypical	RIO family	RIO2 subfamily		Metabolism of RNA	rRNA processing	rRNA processing in the nucleus and cytosol	Major pathway of rRNA processing in the nucleolus and cytosol
PD003354	MASITINIB	Mast/stem cell growth factor receptor Kit	KIT	single protein	inhibitor	1	7.4		0	Enzyme	Kinase	Protein Kinase	TK protein kinase group	Tyrosine protein kinase PDGFR family		Receptors	Catalytic receptors	Receptor kinases	TK: Tyrosine kinase	Receptor tyrosine kinases (RTKs)	Type III RTKs: PDGFR, CSFR, Kit, FLT3 receptor family	Disease	Diseases of signal transduction by growth factor receptors and second messengers	Signaling by KIT in disease	Drug resistance of KIT mutants	Dasatinib-resistant KIT mutants
PD003354	MASITINIB	Tyrosine-protein kinase Lck	LCK	single protein		1	7.51		0	Enzyme	Kinase	Protein Kinase	TK protein kinase group	Tyrosine protein kinase Src family		Receptors	Catalytic receptors	Receptor kinases	TK: Tyrosine kinase	Non-receptor tyrosine kinases (nRTKs)	Src family	Disease	Infectious disease	HIV Infection	Host Interactions of HIV factors	The role of Nef in HIV-1 replication and disease pathogenesis	Nef-mediates down modulation of cell surface receptors by recruiting them to clathrin adapters	Nef Mediated CD4 Down-regulation
PD003354	MASITINIB	Discoidin domain-containing receptor 2	DDR2	single protein		1	6.49		0	Enzyme	Kinase	Protein Kinase	TK protein kinase group	Tyrosine protein kinase DDR family		Receptors	Catalytic receptors	Receptor kinases	TK: Tyrosine kinase	Receptor tyrosine kinases (RTKs)	Type XVI RTKs: DDR (collagen receptor) family	Extracellular matrix organization	Non-integrin membrane-ECM interactions
PD003354	MASITINIB	Proto-oncogene tyrosine-protein kinase Src	SRC	single protein		1	6.05		0	Enzyme	Kinase	Protein Kinase	TK protein kinase group	Tyrosine protein kinase Src family		Receptors	Catalytic receptors	Receptor kinases	TK: Tyrosine kinase	Non-receptor tyrosine kinases (nRTKs)	Src family	Signal Transduction	Signaling by Receptor Tyrosine Kinases	Signaling by NTRKs	Signaling by NTRK1 (TRKA)	Signalling to ERKs	Signalling to RAS	p38MAPK events
PD003354	MASITINIB	Tyrosine-protein kinase Yes	YES1	single protein		1	6.24		0	Enzyme	Kinase	Protein Kinase	TK protein kinase group	Tyrosine protein kinase Src family		Receptors	Catalytic receptors	Receptor kinases	TK: Tyrosine kinase	Non-receptor tyrosine kinases (nRTKs)	Src family	Disease	Infectious disease	Leishmania infection	Leishmania parasite growth and survival	Anti-inflammatory response favouring Leishmania parasite infection	FCGR3A-mediated IL10 synthesis
PD003354	MASITINIB	Epidermal growth factor receptor	EGFR	single protein		1	5.89		0	Enzyme	Kinase	Protein Kinase	TK protein kinase group	Tyrosine protein kinase EGFR family		Receptors	Catalytic receptors	Receptor kinases	TK: Tyrosine kinase	Receptor tyrosine kinases (RTKs)	Type I RTKs: ErbB (epidermal growth factor) receptor family	Signal Transduction	Signaling by GPCR	GPCR downstream signalling	G alpha (q) signalling events	Gastrin-CREB signalling pathway via PKC and MAPK	EGFR Transactivation by Gastrin
PD003354	MASITINIB	Receptor tyrosine-protein kinase erbB-2	ERBB2	single protein		1	5.92		0	Enzyme	Kinase	Protein Kinase	TK protein kinase group	Tyrosine protein kinase EGFR family		Receptors	Catalytic receptors	Receptor kinases	TK: Tyrosine kinase	Receptor tyrosine kinases (RTKs)	Type I RTKs: ErbB (epidermal growth factor) receptor family	Developmental Biology	Nervous system development	Axon guidance	Semaphorin interactions	Sema4D in semaphorin signaling	Sema4D induced cell migration and growth-cone collapse
PD003354	MASITINIB	Tyrosine-protein kinase HCK	HCK	single protein		1	6.16		0	Enzyme	Kinase	Protein Kinase	TK protein kinase group	Tyrosine protein kinase Src family		Receptors	Catalytic receptors	Receptor kinases	TK: Tyrosine kinase	Non-receptor tyrosine kinases (nRTKs)	Src family	Disease	Infectious disease	HIV Infection	Host Interactions of HIV factors	The role of Nef in HIV-1 replication and disease pathogenesis	Nef and signal transduction
PD003354	MASITINIB	Tyrosine-protein kinase Lyn	LYN	single protein		1	7.21		0	Enzyme	Kinase	Protein Kinase	TK protein kinase group	Tyrosine protein kinase Src family		Receptors	Catalytic receptors	Receptor kinases	TK: Tyrosine kinase	Non-receptor tyrosine kinases (nRTKs)	Src family	Disease	Infectious disease	Leishmania infection	Leishmania parasite growth and survival	Anti-inflammatory response favouring Leishmania parasite infection	FCGR3A-mediated IL10 synthesis
PD003354	MASITINIB	Ephrin type-A receptor 3	EPHA3	single protein		1	5.6		0	Enzyme	Kinase	Protein Kinase	TK protein kinase group	Tyrosine protein kinase Eph family		Receptors	Catalytic receptors	Receptor kinases	TK: Tyrosine kinase	Receptor tyrosine kinases (RTKs)	Type XIII RTKs: Ephrin receptor family	Developmental Biology	Nervous system development	Axon guidance	EPH-Ephrin signaling	EPHA-mediated growth cone collapse
PD003354	MASITINIB	Serine/threonine-protein kinase pim-3	PIM3	single protein		1	6.14		0	Enzyme	Kinase	Protein Kinase	CAMK protein kinase group	CAMK protein kinase PIM family		Enzymes	Kinases (EC 2.7.x.x)	CAMK: Calcium/calmodulin-dependent protein kinases	PIM family
PD003354	MASITINIB	Tyrosine-protein kinase FRK	FRK	single protein		1	6.62		0	Enzyme	Kinase	Protein Kinase	TK protein kinase group	Tyrosine protein kinase Src family		Receptors	Catalytic receptors	Receptor kinases	TK: Tyrosine kinase	Non-receptor tyrosine kinases (nRTKs)	Src family	Signal Transduction	Intracellular signaling by second messengers	PIP3 activates AKT signaling	PTEN Regulation	Regulation of PTEN stability and activity
PD003354	MASITINIB	Macrophage colony-stimulating factor 1 receptor	CSF1R	single protein		1	8.12		0	Enzyme	Kinase	Protein Kinase	TK protein kinase group	Tyrosine protein kinase PDGFR family		Receptors	Catalytic receptors	Receptor kinases	TK: Tyrosine kinase	Receptor tyrosine kinases (RTKs)	Type III RTKs: PDGFR, CSFR, Kit, FLT3 receptor family	Gene expression (Transcription)	RNA Polymerase II Transcription	Generic Transcription Pathway	Transcriptional Regulation by VENTX
PD003354	MASITINIB	Breakpoint cluster region protein	BCR	single protein		1	7.11		0	Enzyme	Kinase	Protein Kinase	Atypical protein kinase group	Atypical protein kinase BCR family		Enzymes	Kinases (EC 2.7.x.x)	Atypical	BCR family			Disease	Diseases of signal transduction by growth factor receptors and second messengers	Signaling by FGFR in disease	Signaling by FGFR1 in disease	FGFR1 mutant receptor activation	Signaling by cytosolic FGFR1 fusion mutants
PD003354	MASITINIB	Peroxisomal acyl-coenzyme A oxidase 1	ACOX1	single protein		1	7.85		0	Enzyme	Oxidoreductase											Metabolism	Metabolism of lipids	Fatty acid metabolism	alpha-linolenic (omega3) and linoleic (omega6) acid metabolism	alpha-linolenic acid (ALA) metabolism
PD003354	MASITINIB	Ribosyldihydronicotinamide dehydrogenase [quinone]	NQO2	single protein		1	6.33		0	Enzyme	Oxidoreductase											Metabolism	Biological oxidations	Phase I - Functionalization of compounds
PD003354	MASITINIB	Tyrosine-protein kinase ABL2	ABL2	single protein		1	6.7		0	Enzyme	Kinase	Protein Kinase	TK protein kinase group	Tyrosine protein kinase Abl family		Receptors	Catalytic receptors	Receptor kinases	TK: Tyrosine kinase	Non-receptor tyrosine kinases (nRTKs)	Abl family	Developmental Biology	Nervous system development	Axon guidance	Signaling by ROBO receptors	Role of ABL in ROBO-SLIT signaling
PD003354	MASITINIB	Tyrosine-protein kinase Blk	BLK	single protein		1	6.82		0	Enzyme	Kinase	Protein Kinase	TK protein kinase group	Tyrosine protein kinase Src family		Receptors	Catalytic receptors	Receptor kinases	TK: Tyrosine kinase	Non-receptor tyrosine kinases (nRTKs)	Src family	Gene expression (Transcription)	RNA Polymerase II Transcription	Generic Transcription Pathway	Transcriptional regulation by RUNX1	RUNX1 regulates transcription of genes involved in BCR signaling
PD003354	MASITINIB	Tyrosine-protein kinase Fgr	FGR	single protein		1	6.19		0	Enzyme	Kinase	Protein Kinase	TK protein kinase group	Tyrosine protein kinase Src family		Receptors	Catalytic receptors	Receptor kinases	TK: Tyrosine kinase	Non-receptor tyrosine kinases (nRTKs)	Src family	Disease	Infectious disease	Leishmania infection	Leishmania parasite growth and survival	Anti-inflammatory response favouring Leishmania parasite infection	FCGR3A-mediated IL10 synthesis
PD003354	MASITINIB	Epithelial discoidin domain-containing receptor 1	DDR1	single protein		1	7.01		0	Enzyme	Kinase	Protein Kinase	TK protein kinase group	Tyrosine protein kinase DDR family		Receptors	Catalytic receptors	Receptor kinases	TK: Tyrosine kinase	Receptor tyrosine kinases (RTKs)	Type XVI RTKs: DDR (collagen receptor) family	Extracellular matrix organization	Non-integrin membrane-ECM interactions
PD003354	MASITINIB	ADP/ATP translocase 3	SLC25A6	single protein		1	8.22		0	Transporter	Electrochemical transporter	SLC superfamily of solute carriers	SLC25 family of mitochondrial transporters			Transporters	SLC superfamily of solute carriers	SLC25 family of mitochondrial transporters	Mitochondrial nucleotide transporter subfamily			Disease	Infectious disease	HIV Infection	Host Interactions of HIV factors	Interactions of Vpr with host cellular proteins	Vpr-mediated induction of apoptosis by mitochondrial outer membrane permeabilization
PD003354	MASITINIB	Platelet-derived growth factor receptor	PDGFRA,PDGFRB	protein complex	inhibitor	1			0	Enzyme	Kinase	Protein Kinase	TK protein kinase group	Tyrosine protein kinase PDGFR family
PD003409	AZ 3146	Dual specificity protein kinase TTK	TTK	single protein	inhibitor	1	7.46	7.46	1	Enzyme	Kinase	Protein Kinase	Other protein kinase group	Other protein kinase TTK family		Receptors	Catalytic receptors	Receptor kinases	Other protein kinases	TTK family
PD003409	AZ 3146	CDK2/Cyclin A	CCNA2,CDK2	protein complex		1	4.44		0	Enzyme	Kinase	Protein Kinase	CMGC protein kinase group	CMGC protein kinase CDK family	CMGC protein kinase CDC2 subfamily
PD003409	AZ 3146	Aurora kinase A	AURKA	single protein		1	4.68		0	Enzyme	Kinase	Protein Kinase	Other protein kinase group	Other protein kinase AUR family		Receptors	Catalytic receptors	Receptor kinases	Other protein kinases	Aurora kinase (Aur) family		Gene expression (Transcription)	RNA Polymerase II Transcription	Generic Transcription Pathway	Transcriptional Regulation by TP53	Regulation of TP53 Activity	Regulation of TP53 Activity through Phosphorylation
PD003455	CLOFARABINE	cGMP-dependent 3',5'-cyclic phosphodiesterase	PDE2A	single protein		1	5.51		0	Enzyme	Phosphodiesterase	Phosphodiesterase 2	Phosphodiesterase 2A			Enzymes	Cyclic nucleotide turnover/signalling	Phosphodiesterases, 3',5'-cyclic nucleotide (PDEs)				Hemostasis	Platelet homeostasis	Nitric oxide stimulates guanylate cyclase	cGMP effects
PD003455	CLOFARABINE	Ribonucleoside-diphosphate reductase subunit M2	RRM2	single protein	inhibitor	1	8.3		0	Enzyme	Oxidoreductase					Enzymes	1.17.4.1 Ribonucleoside-diphosphate reductases					Cell Cycle	Cell Cycle, Mitotic	Mitotic G1 phase and G1/S transition	G1/S Transition	G1/S-Specific Transcription
PD003455	CLOFARABINE	Ribonucleoside-diphosphate reductase large subunit	RRM1	single protein	inhibitor	1	8.3		0	Enzyme	Oxidoreductase					Enzymes	1.17.4.1 Ribonucleoside-diphosphate reductases					Metabolism	Metabolism of nucleotides	Interconversion of nucleotide di- and triphosphates
PD003455	CLOFARABINE	DNA polymerase (alpha/delta/epsilon)	POLA1,POLA2,POLD1,POLD2,POLD3,POLD4,POLE,POLE2,POLE3,PRIM1,PRIM2	protein family	inhibitor	1			0	Enzyme	Transferase
PD003455	CLOFARABINE	DNA polymerase alpha catalytic subunit	POLA1	single protein	inhibitor	1			0	Enzyme	Transferase											Cell Cycle	Cell Cycle, Mitotic	Mitotic G1 phase and G1/S transition	G1/S Transition	E2F mediated regulation of DNA replication	Inhibition of replication initiation of damaged DNA by RB1/E2F1
PD003472	AHPN	Retinoic acid receptor alpha	RARA	single protein		1	5.19		0	Transcription factor	Nuclear receptor	Nuclear hormone receptor subfamily 1	Nuclear hormone receptor subfamily 1 group B	Nuclear hormone receptor subfamily 1 group B member 1		Receptors	Nuclear hormone receptors	1B. Retinoic acid receptors				Metabolism of proteins	Post-translational protein modification	SUMOylation	SUMO E3 ligases SUMOylate target proteins	SUMOylation of intracellular receptors
PD003472	AHPN	Lysine-specific demethylase 4E	KDM4E	single protein		1	4.9		0	Epigenetic regulator	Eraser	Lysine demethylase	Jumonji domain-containing			Enzymes	Chromatin modifying enzymes	1.14.11.- Histone demethylases
PD003472	AHPN	Retinoic acid receptor beta	RARB	single protein		1	5.61	6.65	0	Transcription factor	Nuclear receptor	Nuclear hormone receptor subfamily 1	Nuclear hormone receptor subfamily 1 group B	Nuclear hormone receptor subfamily 1 group B member 2		Receptors	Nuclear hormone receptors	1B. Retinoic acid receptors				Gene expression (Transcription)	RNA Polymerase II Transcription	Generic Transcription Pathway	Nuclear Receptor transcription pathway
PD003472	AHPN	Mitogen-activated protein kinase 1	MAPK1	single protein		1	4.5		0	Enzyme	Kinase	Protein Kinase	CMGC protein kinase group	CMGC protein kinase MAPK family	CMGC protein kinase ERK1	Enzymes	Kinases (EC 2.7.x.x)	CMGC: Containing CDK, MAPK, GSK3, CLK families	Mitogen-activated protein kinases (MAP kinases)	ERK subfamily		Immune System	Innate Immune System	Toll-like Receptor Cascades	Toll Like Receptor 5 (TLR5) Cascade	MyD88 cascade initiated on plasma membrane	MAP kinase activation	MAPK targets/ Nuclear events mediated by MAP kinases	ERK/MAPK targets	ERKs are inactivated
PD003472	AHPN	Lethal factor	LEF	single protein		0	5		0	Enzyme	Protease	Metallo protease	Metallo protease MAE clan	Metallo protease M34 family								Disease	Infectious disease	Uptake and actions of bacterial toxins	Uptake and function of anthrax toxins
PD003472	AHPN	Microtubule-associated protein tau	MAPT	single protein		1	4.55		0	Other cytosolic protein												Neuronal System	Transmission across Chemical Synapses	Neurotransmitter receptors and postsynaptic signal transmission	Activation of NMDA receptors and postsynaptic events	Post NMDA receptor activation events	Activation of AMPK downstream of NMDARs
PD003472	AHPN	Retinoic acid receptor gamma	RARG	single protein	agonist	1	7.11	7.3	1	Transcription factor	Nuclear receptor	Nuclear hormone receptor subfamily 1	Nuclear hormone receptor subfamily 1 group B	Nuclear hormone receptor subfamily 1 group B member 3		Receptors	Nuclear hormone receptors	1B. Retinoic acid receptors				Gene expression (Transcription)	RNA Polymerase II Transcription	Generic Transcription Pathway	Nuclear Receptor transcription pathway
PD003472	AHPN	Aldehyde dehydrogenase 1A1	ALDH1A1	single protein		1	4.4		0	Enzyme	Oxidoreductase											Metabolism	Biological oxidations	Phase I - Functionalization of compounds	Ethanol oxidation
PD003472	AHPN	Menin/Histone-lysine N-methyltransferase MLL	KMT2A,MEN1	protein-protein interaction		1	5.2		0	Epigenetic regulator	Reader	Bromodomain
PD003472	AHPN	Nuclear receptor ROR-gamma	RORC	single protein		0	4.93		0	Transcription factor	Nuclear receptor	Nuclear hormone receptor subfamily 1	Nuclear hormone receptor subfamily 1 group F	Nuclear hormone receptor subfamily 1 group F member 3		Receptors	Nuclear hormone receptors	1F. Retinoic acid-related orphans				Gene expression (Transcription)	RNA Polymerase II Transcription	Generic Transcription Pathway	Transcriptional regulation by RUNX3	RUNX3 Regulates Immune Response and Cell Migration
PD003472	AHPN	Cytochrome P450 3A4	CYP3A4	single protein		1	4.5		0	Enzyme	Cytochrome P450	Cytochrome P450 family 3	Cytochrome P450 family 3A	Cytochrome P450 3A4		Enzymes	Cytochrome P450	CYP3 family				Metabolism	Metabolism of lipids	Biosynthesis of specialized proresolving mediators (SPMs)	Biosynthesis of DHA-derived SPMs	Biosynthesis of maresins	Biosynthesis of maresin-like SPMs
PD003472	AHPN	Polyunsaturated fatty acid lipoxygenase ALOX12	ALOX12	single protein		1	4.5		0	Enzyme						Enzymes	Eicosanoid turnover	Lipoxygenases				Metabolism	Metabolism of lipids	Biosynthesis of specialized proresolving mediators (SPMs)	Biosynthesis of DPA-derived SPMs	Biosynthesis of DPAn-3 SPMs	Biosynthesis of DPAn-3-derived maresins
PD003472	AHPN	Cellular tumor antigen p53	TP53	single protein		1	4.65		0	Transcription factor												Cell Cycle	Cell Cycle Checkpoints	G1/S DNA Damage Checkpoints	p53-Dependent G1/S DNA damage checkpoint	p53-Dependent G1 DNA Damage Response	Stabilization of p53	Autodegradation of the E3 ubiquitin ligase COP1
PD003472	AHPN	Cruzipain		single protein		0	4.5		0	Enzyme	Protease	Cysteine protease	Cysteine protease CA clan	Cysteine protease C1A family
PD003472	AHPN	3-hydroxyacyl-CoA dehydrogenase type-2	HSD17B10	single protein		1	5.1		0	Enzyme	Oxidoreductase											Metabolism	Metabolism of amino acids and derivatives	Branched-chain amino acid catabolism
PD003472	AHPN	15-hydroxyprostaglandin dehydrogenase [NAD(+)]	HPGD	single protein		1	4.55		0	Enzyme						Enzymes	Eicosanoid turnover	Prostaglandin synthases				Metabolism	Metabolism of lipids	Biosynthesis of specialized proresolving mediators (SPMs)	Biosynthesis of DHA-derived SPMs	Biosynthesis of D-series resolvins
PD003472	AHPN	Ferritin light chain	FTL	single protein		0	4.5		0	Unclassified protein												Vesicle-mediated transport	Membrane Trafficking	trans-Golgi Network Vesicle Budding	Golgi Associated Vesicle Biogenesis
PD003472	AHPN	Polyunsaturated fatty acid lipoxygenase ALOX15	ALOX15	single protein		1	5		0	Enzyme	Oxidoreductase					Enzymes	Eicosanoid turnover	Lipoxygenases				Metabolism	Metabolism of lipids	Biosynthesis of specialized proresolving mediators (SPMs)	Biosynthesis of DPA-derived SPMs	Biosynthesis of DPAn-3 SPMs	Biosynthesis of DPAn-3-derived protectins and resolvins
PD003531	CICLOPIROX	Heat shock protein 90, putative		single protein		0	5.92		0	Unclassified protein
PD003531	CICLOPIROX	Poly [ADP-ribose] polymerase 1	PARP1	single protein	inhibitor	1	6.8		0	Enzyme	Transferase					Enzymes	Poly ADP-ribose polymerases					Disease	Infectious disease	Influenza Infection	Influenza Viral RNA Transcription and Replication	vRNA Synthesis
PD003531	CICLOPIROX	Vacuolar aminopeptidase 1	APE1	single protein		0	5.27		0	Enzyme	Protease	Metallo protease	Metallo protease MH clan	Metallo protease M18 family
PD003531	CICLOPIROX	Hypoxia-inducible factor 1-alpha	HIF1A	single protein		1	6.5		0	Transcription factor												Cellular responses to stimuli	Cellular responses to stress	Cellular response to hypoxia	Oxygen-dependent proline hydroxylation of Hypoxia-inducible Factor Alpha
PD003531	CICLOPIROX	Deoxyhypusine hydroxylase	DOHH	single protein		1	5.3		0	Enzyme	Oxidoreductase											Metabolism of proteins	Post-translational protein modification	Gamma carboxylation, hypusine formation and arylsulfatase activation	Hypusine synthesis from eIF5A-lysine
PD003531	CICLOPIROX	Cytochrome P450 1A2	CYP1A2	single protein		1	4.8		0	Enzyme	Cytochrome P450	Cytochrome P450 family 1	Cytochrome P450 family 1A	Cytochrome P450 1A1		Enzymes	Cytochrome P450	CYP1 family				Metabolism	Biological oxidations	Phase I - Functionalization of compounds	Cytochrome P450 - arranged by substrate type	Xenobiotics	Aromatic amines can be N-hydroxylated or N-dealkylated by CYP1A2
PD003531	CICLOPIROX	Lysine-specific demethylase 4E	KDM4E	single protein		1	4.75		0	Epigenetic regulator	Eraser	Lysine demethylase	Jumonji domain-containing			Enzymes	Chromatin modifying enzymes	1.14.11.- Histone demethylases
PD003531	CICLOPIROX	Nuclear receptor ROR-gamma	RORC	single protein		0	5.78		0	Transcription factor	Nuclear receptor	Nuclear hormone receptor subfamily 1	Nuclear hormone receptor subfamily 1 group F	Nuclear hormone receptor subfamily 1 group F member 3		Receptors	Nuclear hormone receptors	1F. Retinoic acid-related orphans				Gene expression (Transcription)	RNA Polymerase II Transcription	Generic Transcription Pathway	Transcriptional regulation by RUNX3	RUNX3 Regulates Immune Response and Cell Migration
PD003531	CICLOPIROX	Polyunsaturated fatty acid lipoxygenase ALOX12	ALOX12	single protein		1	6.1		0	Enzyme						Enzymes	Eicosanoid turnover	Lipoxygenases				Metabolism	Metabolism of lipids	Biosynthesis of specialized proresolving mediators (SPMs)	Biosynthesis of DPA-derived SPMs	Biosynthesis of DPAn-3 SPMs	Biosynthesis of DPAn-3-derived maresins
PD003531	CICLOPIROX	Prelamin-A/C	LMNA	single protein		1	5.1		0	Other nuclear protein												Cell Cycle	Cell Cycle, Mitotic	M Phase	Mitotic Metaphase and Anaphase	Mitotic Anaphase	Nuclear Envelope (NE) Reassembly	Initiation of Nuclear Envelope (NE) Reformation
PD003531	CICLOPIROX	Mitogen-activated protein kinase 1	MAPK1	single protein		1	4.9		0	Enzyme	Kinase	Protein Kinase	CMGC protein kinase group	CMGC protein kinase MAPK family	CMGC protein kinase ERK1	Enzymes	Kinases (EC 2.7.x.x)	CMGC: Containing CDK, MAPK, GSK3, CLK families	Mitogen-activated protein kinases (MAP kinases)	ERK subfamily		Immune System	Innate Immune System	Toll-like Receptor Cascades	Toll Like Receptor 5 (TLR5) Cascade	MyD88 cascade initiated on plasma membrane	MAP kinase activation	MAPK targets/ Nuclear events mediated by MAP kinases	ERK/MAPK targets	ERKs are inactivated
PD003531	CICLOPIROX	Cellular tumor antigen p53	TP53	single protein		1	5		0	Transcription factor												Cell Cycle	Cell Cycle Checkpoints	G1/S DNA Damage Checkpoints	p53-Dependent G1/S DNA damage checkpoint	p53-Dependent G1 DNA Damage Response	Stabilization of p53	Autodegradation of the E3 ubiquitin ligase COP1
PD003531	CICLOPIROX	Sodium/potassium-transporting ATPase subunit alpha-1	ATP1A1	single protein	binding agent	1			0	Transporter	Primary active transporter	P-type ATPase	Sodium potassium ATPase			Transporters	P-type ATPases	P2C P-type ATPases	Na<sup>+</sup>/K<sup>+</sup>-ATPases			Disease	Infectious disease	SARS-CoV Infections	Potential therapeutics for SARS
PD003576	OLAPARIB	Protein mono-ADP-ribosyltransferase PARP15	PARP15	single protein		1	4.75	5.12	0	Enzyme	Transferase
PD003576	OLAPARIB	Poly [ADP-ribose] polymerase 1	PARP1	single protein	inhibitor	1	8.3	8.47	1	Enzyme	Transferase					Enzymes	Poly ADP-ribose polymerases					Disease	Infectious disease	Influenza Infection	Influenza Viral RNA Transcription and Replication	vRNA Synthesis
PD003576	OLAPARIB	Poly [ADP-ribose] polymerase 2	PARP2	single protein	inhibitor	1	9	8.93	1	Enzyme	Transferase					Enzymes	Poly ADP-ribose polymerases					DNA Repair	Base Excision Repair	Resolution of Abasic Sites (AP sites)	Resolution of AP sites via the multiple-nucleotide patch replacement pathway	POLB-Dependent Long Patch Base Excision Repair
PD003576	OLAPARIB	Protein mono-ADP-ribosyltransferase PARP12	PARP12	single protein		1	5		0	Enzyme	Transferase
PD003576	OLAPARIB	Protein mono-ADP-ribosyltransferase PARP4	PARP4	single protein		1	6.39		0	Enzyme	Transferase											Disease	Infectious disease	SARS-CoV Infections	SARS-CoV-2 Infection	Late SARS-CoV-2 Infection Events	Translation of Structural Proteins	Maturation of nucleoprotein
PD003576	OLAPARIB	Poly [ADP-ribose] polymerase tankyrase-1	TNKS	single protein		1	5.86	5.72	0	Enzyme	Transferase					Enzymes	Poly ADP-ribose polymerases					Signal Transduction	Intracellular signaling by second messengers	PIP3 activates AKT signaling	PTEN Regulation	Regulation of PTEN stability and activity
PD003576	OLAPARIB	Protein mono-ADP-ribosyltransferase PARP10	PARP10	single protein		1	5.46		0	Enzyme	Transferase											Disease	Infectious disease	SARS-CoV Infections	SARS-CoV-2 Infection	Late SARS-CoV-2 Infection Events	Translation of Structural Proteins	Maturation of nucleoprotein
PD003576	OLAPARIB	Protein mono-ADP-ribosyltransferase PARP3	PARP3	single protein	inhibitor	1	6.64		0	Enzyme	Transferase					Enzymes	Poly ADP-ribose polymerases
PD003576	OLAPARIB	Poly [ADP-ribose] polymerase tankyrase-2	TNKS2	single protein		1	6.96	5.84	0	Enzyme	Transferase					Enzymes	Poly ADP-ribose polymerases					Signal Transduction	Intracellular signaling by second messengers	PIP3 activates AKT signaling	PTEN Regulation	Regulation of PTEN stability and activity
PD003576	OLAPARIB	Protein mono-ADP-ribosyltransferase PARP16	PARP16	single protein		1	5.29		0	Enzyme	Transferase											Disease	Infectious disease	SARS-CoV Infections	SARS-CoV-2 Infection	Late SARS-CoV-2 Infection Events	Translation of Structural Proteins	Maturation of nucleoprotein
PD003576	OLAPARIB	Protein mono-ADP-ribosyltransferase PARP6	PARP6	single protein		1	5.74	5.75	0	Enzyme	Transferase											Disease	Infectious disease	SARS-CoV Infections	SARS-CoV-2 Infection	Late SARS-CoV-2 Infection Events	Translation of Structural Proteins	Maturation of nucleoprotein
PD003576	OLAPARIB	PARP 1, 2 and 3	PARP1,PARP2,PARP3	protein family	inhibitor	1		8.06	0	Enzyme	Transferase
PD003580	LRRK2-IN-1	Leucine-rich repeat serine/threonine-protein kinase 2	LRRK2	single protein	inhibitor	1	8.06	7.89	1	Enzyme	Kinase	Protein Kinase	TKL protein kinase group	TKL protein kinase LRRK family		Receptors	Catalytic receptors	Receptor kinases	TKL: Tyrosine kinase-like	Leucine-rich repeat kinase (LRRK) family		Signal Transduction	Signaling by Non-Receptor Tyrosine Kinases	Signaling by PTK6	PTK6 promotes HIF1A stabilization
PD003712	ML311	Serine-protein kinase ATM	ATM	single protein		1	6.15		0	Enzyme	Kinase	Protein Kinase	Atypical protein kinase group	Atypical protein kinase PIKK family		Enzymes	Kinases (EC 2.7.x.x)	Atypical	Phosphatidyl inositol 3' kinase-related kinases (PIKK) family	Other PIKK family kinases		Cell Cycle	Cell Cycle Checkpoints	G1/S DNA Damage Checkpoints	p53-Dependent G1/S DNA damage checkpoint	p53-Dependent G1 DNA Damage Response	Stabilization of p53	Autodegradation of the E3 ubiquitin ligase COP1
PD003712	ML311	Streptokinase A	SKA	single protein		0	5.74		0	Enzyme	Kinase
PD003712	ML311	Nuclear receptor ROR-gamma	RORC	single protein		0	5.93		0	Transcription factor	Nuclear receptor	Nuclear hormone receptor subfamily 1	Nuclear hormone receptor subfamily 1 group F	Nuclear hormone receptor subfamily 1 group F member 3		Receptors	Nuclear hormone receptors	1F. Retinoic acid-related orphans				Gene expression (Transcription)	RNA Polymerase II Transcription	Generic Transcription Pathway	Transcriptional regulation by RUNX3	RUNX3 Regulates Immune Response and Cell Migration
PD003712	ML311	Heat shock protein 90, putative		single protein		0	5.81		0	Unclassified protein
PD003712	ML311	Histone-lysine N-methyltransferase 2A	KMT2A	single protein		1	4.5		0	Epigenetic regulator	Reader	Bromodomain				Enzymes	Chromatin modifying enzymes	2.1.1.43 Histone methyltransferases (HMTs)				Gene expression (Transcription)	RNA Polymerase II Transcription	Generic Transcription Pathway	Transcriptional regulation by RUNX1	RUNX1 regulates genes involved in megakaryocyte differentiation and platelet function
PD003712	ML311	Heat shock protein HSP 90-alpha	HSP90AA1	single protein		1	5.87		0	Other cytosolic protein						Other protein targets	Heat shock proteins					Cell Cycle	Cell Cycle, Mitotic	Mitotic G2-G2/M phases	G2/M Transition	Centrosome maturation	Loss of proteins required for interphase microtubule organization from the centrosome	Loss of Nlp from mitotic centrosomes
PD003712	ML311	Replicase polyprotein 1ab	REP	single protein		0	6.82		0	Enzyme	Transferase					Other protein targets	Anti-infective targets	Viral protein targets	Coronavirus (CoV) proteins			Disease	Infectious disease	SARS-CoV Infections	SARS-CoV-2 Infection	Early SARS-CoV-2 Infection Events	SARS-CoV-2 Genome Replication and Transcription	Replication of the SARS-CoV-2 genome
PD003712	ML311	Ferritin light chain	FTL	single protein		0	4.75		0	Unclassified protein												Vesicle-mediated transport	Membrane Trafficking	trans-Golgi Network Vesicle Budding	Golgi Associated Vesicle Biogenesis
PD004103	PRALATREXATE	Dihydrofolate reductase	DHFR	single protein	inhibitor	1	7.35		0	Enzyme	Oxidoreductase					Enzymes	1.-.-.- Oxidoreductases					Cell Cycle	Cell Cycle, Mitotic	Mitotic G1 phase and G1/S transition	G1/S Transition	G1/S-Specific Transcription
PD004103	PRALATREXATE	Folate receptor alpha	FOLR1	single protein		1	6.77	6.78	0	Membrane receptor						Other protein targets	Tumour-associated antigens					Metabolism of proteins	Post-translational protein modification	Asparagine N-linked glycosylation	Transport to the Golgi and subsequent modification	ER to Golgi Anterograde Transport	Cargo concentration in the ER
PD004103	PRALATREXATE	Proton-coupled folate transporter	SLC46A1	single protein		1		7.24	0	Transporter	Electrochemical transporter	SLC superfamily of solute carriers	SLC46 family of folate transporters			Transporters	SLC superfamily of solute carriers	SLC46 family of folate transporters				Metabolism	Metabolism of vitamins and cofactors	Metabolism of water-soluble vitamins and cofactors	Metabolism of folate and pterines
PD004103	PRALATREXATE	Reduced folate transporter	SLC19A1	single protein		1		9.16	1	Transporter	Electrochemical transporter	SLC superfamily of solute carriers	SLC19 family of vitamin transporters			Transporters	SLC superfamily of solute carriers	SLC19 family of vitamin transporters				Metabolism	Metabolism of vitamins and cofactors	Metabolism of water-soluble vitamins and cofactors	Metabolism of folate and pterines
PD004103	PRALATREXATE	Thymidylate synthase	TYMS	single protein	inhibitor	1			0	Enzyme	Transferase					Enzymes	2.1.1.- Methyltransferases					Cell Cycle	Cell Cycle, Mitotic	Mitotic G1 phase and G1/S transition	G1/S Transition	G1/S-Specific Transcription
PD004353	CTS-1027	Interstitial collagenase	MMP1	single protein		1	6.54		0	Enzyme	Protease	Metallo protease	Metallo protease MAM clan	Metallo protease M10A subfamily		Enzymes	Peptidases and proteinases	MA: Metallo (M) Peptidases	M10: Matrix metallopeptidase			Immune System	Cytokine Signaling in Immune system	Signaling by Interleukins	Interleukin-4 and Interleukin-13 signaling
PD004353	CTS-1027	72 kDa type IV collagenase	MMP2	single protein		1	10.1		0	Enzyme	Protease	Metallo protease	Metallo protease MAM clan	Metallo protease M10A subfamily		Enzymes	Peptidases and proteinases	MA: Metallo (M) Peptidases	M10: Matrix metallopeptidase			Developmental Biology	Nervous system development	Axon guidance	EPH-Ephrin signaling	EPH-ephrin mediated repulsion of cells
PD004353	CTS-1027	Stromelysin-1	MMP3	single protein		1	8.84		0	Enzyme	Protease	Metallo protease	Metallo protease MAM clan	Metallo protease M10A subfamily		Enzymes	Peptidases and proteinases	MA: Metallo (M) Peptidases	M10: Matrix metallopeptidase			Signal Transduction	Signaling by GPCR	GPCR downstream signalling	G alpha (q) signalling events	Gastrin-CREB signalling pathway via PKC and MAPK	EGFR Transactivation by Gastrin
PD004353	CTS-1027	Stromelysin-2	MMP10	single protein		1	9.27		0	Enzyme	Protease	Metallo protease	Metallo protease MAM clan	Metallo protease M10A subfamily		Enzymes	Peptidases and proteinases	MA: Metallo (M) Peptidases	M10: Matrix metallopeptidase			Extracellular matrix organization	Degradation of the extracellular matrix	Activation of Matrix Metalloproteinases
PD004353	CTS-1027	Disintegrin and metalloproteinase domain-containing protein 17	ADAM17	single protein		1	7.85		0	Enzyme	Protease	Metallo protease	Metallo protease MAM clan	Metallo protease M12B subfamily		Enzymes	Peptidases and proteinases	MA: Metallo (M) Peptidases	M12: Astacin/Adamalysin			Disease	Infectious disease	Leishmania infection	Leishmania parasite growth and survival	Anti-inflammatory response favouring Leishmania parasite infection	CD163 mediating an anti-inflammatory response
PD004353	CTS-1027	Matrix metalloproteinase-9	MMP9	single protein		1	9.26		0	Enzyme	Protease	Metallo protease	Metallo protease MAM clan	Metallo protease M10A subfamily		Enzymes	Peptidases and proteinases	MA: Metallo (M) Peptidases	M10: Matrix metallopeptidase			Developmental Biology	Nervous system development	Axon guidance	EPH-Ephrin signaling	EPH-ephrin mediated repulsion of cells
PD004353	CTS-1027	Collagenase 3	MMP13	single protein		1	9.28		0	Enzyme	Protease	Metallo protease	Metallo protease MAM clan	Metallo protease M10A subfamily		Enzymes	Peptidases and proteinases	MA: Metallo (M) Peptidases	M10: Matrix metallopeptidase			Gene expression (Transcription)	RNA Polymerase II Transcription	Generic Transcription Pathway	Transcriptional regulation by RUNX2	RUNX2 regulates genes involved in cell migration
PD004353	CTS-1027	Matrix metalloproteinase-14	MMP14	single protein		1	8.96		0	Enzyme	Protease	Metallo protease	Metallo protease MAM clan	Metallo protease M10A subfamily		Enzymes	Peptidases and proteinases	MA: Metallo (M) Peptidases	M10: Matrix metallopeptidase			Extracellular matrix organization	Degradation of the extracellular matrix	Activation of Matrix Metalloproteinases
PD004353	CTS-1027	Neutrophil collagenase	MMP8	single protein		1	10.01		0	Enzyme	Protease	Metallo protease	Metallo protease MAM clan	Metallo protease M10A subfamily		Enzymes	Peptidases and proteinases	MA: Metallo (M) Peptidases	M10: Matrix metallopeptidase			Extracellular matrix organization	Degradation of the extracellular matrix	Activation of Matrix Metalloproteinases
PD004353	CTS-1027	Matrilysin	MMP7	single protein		1	6.68		0	Enzyme	Protease	Metallo protease	Metallo protease MAM clan	Metallo protease M10A subfamily		Enzymes	Peptidases and proteinases	MA: Metallo (M) Peptidases	M10: Matrix metallopeptidase			Signal Transduction	Signaling by Nuclear Receptors	ESR-mediated signaling	Extra-nuclear estrogen signaling
PD004353	CTS-1027	Bile salt export pump	ABCB11	single protein		1	4.63		0	Transporter	Primary active transporter	ATP-binding cassette	ABCB subfamily			Transporters	ATP-binding cassette transporter family	ABCB subfamily				Metabolism	Metabolism of lipids	Metabolism of steroids	Bile acid and bile salt metabolism	Synthesis of bile acids and bile salts	Synthesis of bile acids and bile salts via 7alpha-hydroxycholesterol
PD004365	RIVAROXABAN	Coagulation factor X	F10	single protein	inhibitor;antagonist	1	9.4		0	Enzyme	Protease	Serine protease	Serine protease PA clan	Serine protease S1A subfamily		Enzymes	Peptidases and proteinases	PA: Serine (S) Peptidases	S1: Chymotrypsin			Disease	Diseases of hemostasis	Defects of contact activation system (CAS) and kallikrein/kinin system (KKS)	Defective factor IX causes hemophilia B	Defective F9 variant does not activate FX
PD004365	RIVAROXABAN	Suppressor of tumorigenicity 14 protein homolog	ST14	single protein		1	5.47		0	Enzyme	Protease	Serine protease	Serine protease PA clan	Serine protease S1A subfamily		Enzymes	Peptidases and proteinases	PA: Serine (S) Peptidases	S1: Chymotrypsin			Developmental Biology	Keratinization	Formation of the cornified envelope
PD004447	mardepodect	cAMP and cAMP-inhibited cGMP 3',5'-cyclic phosphodiesterase 10A	PDE10A	single protein	inhibitor	1	9.43	9.25	0	Enzyme	Phosphodiesterase	Phosphodiesterase 10	Phosphodiesterase 10A			Enzymes	Cyclic nucleotide turnover/signalling	Phosphodiesterases, 3',5'-cyclic nucleotide (PDEs)				Hemostasis	Platelet homeostasis	Nitric oxide stimulates guanylate cyclase	cGMP effects
PD004447	mardepodect	Galectin-3	LGALS3	single protein		1	6.68		0	Other cytosolic protein												Gene expression (Transcription)	RNA Polymerase II Transcription	Generic Transcription Pathway	Transcriptional regulation by RUNX1	RUNX1 regulates transcription of genes involved in differentiation of myeloid cells
PD006879	DEQUALINIUM	DNA polymerase beta	POLB	single protein		1	4.5		0	Enzyme												DNA Repair	Base Excision Repair	Resolution of Abasic Sites (AP sites)	Resolution of AP sites via the multiple-nucleotide patch replacement pathway	PCNA-Dependent Long Patch Base Excision Repair
PD006879	DEQUALINIUM	Neuropeptide S receptor	NPSR1	single protein		1	4.9		0	Membrane receptor	Family A G protein-coupled receptor	Peptide receptor (family A GPCR)	Short peptide receptor (family A GPCR)	Neuropeptide receptor		Receptors	G protein-coupled receptors	Neuropeptide S receptor				Signal Transduction	Signaling by GPCR	GPCR ligand binding	Class A/1 (Rhodopsin-like receptors)	Peptide ligand-binding receptors
PD006879	DEQUALINIUM	Microtubule-associated protein tau	MAPT	single protein		1	5.3		0	Other cytosolic protein												Neuronal System	Transmission across Chemical Synapses	Neurotransmitter receptors and postsynaptic signal transmission	Activation of NMDA receptors and postsynaptic events	Post NMDA receptor activation events	Activation of AMPK downstream of NMDARs
PD006879	DEQUALINIUM	Nuclear receptor ROR-gamma	RORC	single protein		0	5.3		0	Transcription factor	Nuclear receptor	Nuclear hormone receptor subfamily 1	Nuclear hormone receptor subfamily 1 group F	Nuclear hormone receptor subfamily 1 group F member 3		Receptors	Nuclear hormone receptors	1F. Retinoic acid-related orphans				Gene expression (Transcription)	RNA Polymerase II Transcription	Generic Transcription Pathway	Transcriptional regulation by RUNX3	RUNX3 Regulates Immune Response and Cell Migration
PD006879	DEQUALINIUM	Small conductance calcium-activated potassium channel	KCNN1,KCNN2,KCNN3	protein family		0	6.43	6.05	0	Ion channel	Voltage-gated ion channel	Potassium channels	Calcium-activated potassium channel
PD006879	DEQUALINIUM	Prelamin-A/C	LMNA	single protein		1	5.7		0	Other nuclear protein												Cell Cycle	Cell Cycle, Mitotic	M Phase	Mitotic Metaphase and Anaphase	Mitotic Anaphase	Nuclear Envelope (NE) Reassembly	Initiation of Nuclear Envelope (NE) Reformation
PD006879	DEQUALINIUM	Lysine-specific demethylase 4E	KDM4E	single protein		1	4.43		0	Epigenetic regulator	Eraser	Lysine demethylase	Jumonji domain-containing			Enzymes	Chromatin modifying enzymes	1.14.11.- Histone demethylases
PD006879	DEQUALINIUM	Cruzipain		single protein		0	4.8		0	Enzyme	Protease	Cysteine protease	Cysteine protease CA clan	Cysteine protease C1A family
PD006879	DEQUALINIUM	Peripheral myelin protein 22	PMP22	single protein		1	4.47		0	Unclassified protein												Developmental Biology	Nervous system development	EGR2 and SOX10-mediated initiation of Schwann cell myelination
PD006879	DEQUALINIUM	Endonuclease 4	NFO	single protein		0	4.85		0	Enzyme	Hydrolase
PD006879	DEQUALINIUM	Menin/Histone-lysine N-methyltransferase MLL	KMT2A,MEN1	protein-protein interaction		1	4.9		0	Epigenetic regulator	Reader	Bromodomain
PD006879	DEQUALINIUM	Cytochrome P450 3A4	CYP3A4	single protein		1	5.5		0	Enzyme	Cytochrome P450	Cytochrome P450 family 3	Cytochrome P450 family 3A	Cytochrome P450 3A4		Enzymes	Cytochrome P450	CYP3 family				Metabolism	Metabolism of lipids	Biosynthesis of specialized proresolving mediators (SPMs)	Biosynthesis of DHA-derived SPMs	Biosynthesis of maresins	Biosynthesis of maresin-like SPMs
PD006879	DEQUALINIUM	DNA-(apurinic or apyrimidinic site) endonuclease	APEX1	single protein		1	4.45		0	Enzyme												DNA Repair	Base Excision Repair	Resolution of Abasic Sites (AP sites)	Resolution of AP sites via the multiple-nucleotide patch replacement pathway	PCNA-Dependent Long Patch Base Excision Repair
PD006879	DEQUALINIUM	Geminin	GMNN	single protein		1	4.8		0	Unclassified protein												Cell Cycle	Cell Cycle, Mitotic	Mitotic G1 phase and G1/S transition	G1/S Transition	Activation of the pre-replicative complex
PD006879	DEQUALINIUM	3-hydroxyacyl-CoA dehydrogenase type-2	HSD17B10	single protein		1	4.6		0	Enzyme	Oxidoreductase											Metabolism	Metabolism of amino acids and derivatives	Branched-chain amino acid catabolism
PD006879	DEQUALINIUM	Hypoxia-inducible factor 1-alpha	HIF1A	single protein		1	5.35		0	Transcription factor												Cellular responses to stimuli	Cellular responses to stress	Cellular response to hypoxia	Oxygen-dependent proline hydroxylation of Hypoxia-inducible Factor Alpha
PD006879	DEQUALINIUM	Polyunsaturated fatty acid lipoxygenase ALOX15	ALOX15	single protein		1	4.55		0	Enzyme	Oxidoreductase					Enzymes	Eicosanoid turnover	Lipoxygenases				Metabolism	Metabolism of lipids	Biosynthesis of specialized proresolving mediators (SPMs)	Biosynthesis of DPA-derived SPMs	Biosynthesis of DPAn-3 SPMs	Biosynthesis of DPAn-3-derived protectins and resolvins
PD006879	DEQUALINIUM	Muscarinic acetylcholine receptor M1	CHRM1	single protein		0	5.7		0	Membrane receptor	Family A G protein-coupled receptor	Small molecule receptor (family A GPCR)	Monoamine receptor	Acetylcholine receptor		Receptors	G protein-coupled receptors	Acetylcholine receptors (muscarinic)				Signal Transduction	Signaling by GPCR	GPCR ligand binding	Class A/1 (Rhodopsin-like receptors)	Amine ligand-binding receptors	Muscarinic acetylcholine receptors
PD006879	DEQUALINIUM	Cytochrome P450 2D6	CYP2D6	single protein		1	4.8		0	Enzyme	Cytochrome P450	Cytochrome P450 family 2	Cytochrome P450 family 2D	Cytochrome P450 2D6		Enzymes	Cytochrome P450	CYP2 family: drug metabolising subset				Metabolism	Biological oxidations	Phase I - Functionalization of compounds	Cytochrome P450 - arranged by substrate type	Xenobiotics	CYP2E1 reactions
PD006879	DEQUALINIUM	Cytochrome P450 1A2	CYP1A2	single protein		1	4.9		0	Enzyme	Cytochrome P450	Cytochrome P450 family 1	Cytochrome P450 family 1A	Cytochrome P450 1A1		Enzymes	Cytochrome P450	CYP1 family				Metabolism	Biological oxidations	Phase I - Functionalization of compounds	Cytochrome P450 - arranged by substrate type	Xenobiotics	Aromatic amines can be N-hydroxylated or N-dealkylated by CYP1A2
PD006879	DEQUALINIUM	Small conductance calcium-activated potassium channel protein 3	KCNN3	single protein	antagonist	1	4.5	6.32	0	Ion channel	Voltage-gated ion channel	Potassium channels	Calcium-activated potassium channel			Ion channels	Voltage-gated ion channels	Potassium channels	Calcium- and sodium-activated potassium channels (K<sub>Ca</sub>, K<sub>Na</sub>)			Neuronal System	Potassium Channels	Ca2+ activated K+ channels
PD006879	DEQUALINIUM	ATP-dependent DNA helicase Q1	RECQL	single protein		1	4.62		0	Enzyme
PD006879	DEQUALINIUM	Small conductance calcium-activated potassium channel protein 1	KCNN1	single protein	antagonist	1	6.4		0	Ion channel	Voltage-gated ion channel	Potassium channels	Calcium-activated potassium channel			Ion channels	Voltage-gated ion channels	Potassium channels	Calcium- and sodium-activated potassium channels (K<sub>Ca</sub>, K<sub>Na</sub>)			Neuronal System	Potassium Channels	Ca2+ activated K+ channels
PD006879	DEQUALINIUM	Huntingtin	HTT	single protein		1	5.1		0	Unclassified protein												Gene expression (Transcription)	RNA Polymerase II Transcription	Generic Transcription Pathway	Transcriptional Regulation by MECP2	Regulation of MECP2 expression and activity
PD006879	DEQUALINIUM	Small conductance calcium-activated potassium channel protein 2	KCNN2	single protein	antagonist	0	6.65		0	Ion channel	Voltage-gated ion channel	Potassium channels	Calcium-activated potassium channel			Ion channels	Voltage-gated ion channels	Potassium channels	Calcium- and sodium-activated potassium channels (K<sub>Ca</sub>, K<sub>Na</sub>)			Sensory Perception	Sensory processing of sound	Sensory processing of sound by outer hair cells of the cochlea	Acetylcholine inhibits contraction of outer hair cells
PD006879	DEQUALINIUM	Thrombopoietin	THPO	single protein		1	5.3		0	Secreted protein												Hemostasis	Platelet activation, signaling and aggregation	Platelet Aggregation (Plug Formation)
PD006879	DEQUALINIUM	Aldehyde dehydrogenase 1A1	ALDH1A1	single protein		1	4.4		0	Enzyme	Oxidoreductase											Metabolism	Biological oxidations	Phase I - Functionalization of compounds	Ethanol oxidation
PD006879	DEQUALINIUM	cGMP-gated cation channel alpha-1	CNGA1	single protein	antagonist;blocker	1	6.7		0	Ion channel	Voltage-gated ion channel	Cyclic nucleotide-regulated channel				Ion channels	Voltage-gated ion channels	Cyclic nucleotide-regulated channels (CNG)				Sensory Perception	Visual phototransduction	The phototransduction cascade	Activation of the phototransduction cascade
PD006879	DEQUALINIUM	Thyrotropin receptor	TSHR	single protein		1	5.1		0	Membrane receptor	Family A G protein-coupled receptor	Peptide receptor (family A GPCR)	Glycohormone receptor	Glycohormone receptor		Receptors	G protein-coupled receptors	Glycoprotein hormone receptors				Signal Transduction	Signaling by GPCR	GPCR ligand binding	Class A/1 (Rhodopsin-like receptors)	Hormone ligand-binding receptors
PD006879	DEQUALINIUM	Cyclic nucleotide-gated olfactory channel	CNGA2	single protein	antagonist	1	5.6		0	Unclassified protein						Ion channels	Voltage-gated ion channels	Cyclic nucleotide-regulated channels (CNG)				Organelle biogenesis and maintenance	Cilium Assembly	Cargo trafficking to the periciliary membrane	VxPx cargo-targeting to cilium
PD006879	DEQUALINIUM	Protein kinase C alpha type	PRKCA	single protein		1	4.96		0	Enzyme	Kinase	Protein Kinase	AGC protein kinase group	AGC protein kinase PKC family	AGC protein kinase PKC alpha subfamily	Enzymes	Kinases (EC 2.7.x.x)	AGC: Containing PKA, PKG, PKC families	Protein kinase C (PKC) family	Delta subfamily		Cell Cycle	Cell Cycle, Mitotic	M Phase	Mitotic Prophase	Nuclear Envelope Breakdown	Depolymerisation of the Nuclear Lamina
PD006879	DEQUALINIUM	4'-phosphopantetheinyl transferase ffp	FFP	single protein		0	5.35		0	Enzyme	Transferase
PD006879	DEQUALINIUM	Serine/threonine-protein kinase mTOR	MTOR	single protein		1		4.93	0	Enzyme	Kinase	Protein Kinase	Atypical protein kinase group	Atypical protein kinase PIKK family	Atypical protein kinase FRAP subfamily	Enzymes	Kinases (EC 2.7.x.x)	Atypical	Phosphatidyl inositol 3' kinase-related kinases (PIKK) family	FRAP subfamily		Gene expression (Transcription)	RNA Polymerase II Transcription	Generic Transcription Pathway	Transcriptional Regulation by TP53	Regulation of TP53 Activity	Regulation of TP53 Expression and Degradation	Regulation of TP53 Degradation
PD006879	DEQUALINIUM	E3 ubiquitin-protein ligase XIAP	XIAP	single protein	inhibitor;antagonist	1			0	Other cytosolic protein						Other protein targets	Inhibitors of apoptosis (IAP) protein family					Programmed Cell Death	Apoptosis	Intrinsic Pathway for Apoptosis	Apoptotic factor-mediated response	Cytochrome c-mediated apoptotic response	Formation of apoptosome	Regulation of the apoptosome activity
PD006879	DEQUALINIUM	Calcium-activated potassium channel subunit alpha-1	KCNMA1	single protein	inhibitor	1			0	Ion channel	Voltage-gated ion channel	Potassium channels	Calcium-activated potassium channel			Ion channels	Voltage-gated ion channels	Potassium channels	Calcium- and sodium-activated potassium channels (K<sub>Ca</sub>, K<sub>Na</sub>)			Hemostasis	Platelet homeostasis	Nitric oxide stimulates guanylate cyclase	cGMP effects
PD008988	MOXONIDINE	Prelamin-A/C	LMNA	single protein		1	6.4		0	Other nuclear protein												Cell Cycle	Cell Cycle, Mitotic	M Phase	Mitotic Metaphase and Anaphase	Mitotic Anaphase	Nuclear Envelope (NE) Reassembly	Initiation of Nuclear Envelope (NE) Reformation
PD008988	MOXONIDINE	Tyrosyl-DNA phosphodiesterase 1	TDP1	single protein		1	4.6		0	Enzyme	Hydrolase											DNA Repair	DNA Double-Strand Break Repair	Nonhomologous End-Joining (NHEJ)
PD008988	MOXONIDINE	Polyunsaturated fatty acid lipoxygenase ALOX15	ALOX15	single protein		1	4.6		0	Enzyme	Oxidoreductase					Enzymes	Eicosanoid turnover	Lipoxygenases				Metabolism	Metabolism of lipids	Biosynthesis of specialized proresolving mediators (SPMs)	Biosynthesis of DPA-derived SPMs	Biosynthesis of DPAn-3 SPMs	Biosynthesis of DPAn-3-derived protectins and resolvins
PD008988	MOXONIDINE	Peripheral myelin protein 22	PMP22	single protein		1	4.02		0	Unclassified protein												Developmental Biology	Nervous system development	EGR2 and SOX10-mediated initiation of Schwann cell myelination
PD008988	MOXONIDINE	Alpha-2A adrenergic receptor	ADRA2A	single protein	agonist	1	6.82		0	Membrane receptor	Family A G protein-coupled receptor	Small molecule receptor (family A GPCR)	Monoamine receptor	Adrenergic receptor		Receptors	G protein-coupled receptors	Adrenoceptors				Signal Transduction	Signaling by GPCR	GPCR ligand binding	Class A/1 (Rhodopsin-like receptors)	Amine ligand-binding receptors	Adrenoceptors
PD008988	MOXONIDINE	Nischarin	NISCH	single protein	agonist	1	8.38	7.11	0	Other cytosolic protein												Signal Transduction	Signaling by Rho GTPases, Miro GTPases and RHOBTB3	Signaling by Rho GTPases	RHO GTPase cycle	RAC1 GTPase cycle
PD008988	MOXONIDINE	Alpha-2C adrenergic receptor	ADRA2C	single protein		1	5.7		0	Membrane receptor	Family A G protein-coupled receptor	Small molecule receptor (family A GPCR)	Monoamine receptor	Adrenergic receptor		Receptors	G protein-coupled receptors	Adrenoceptors				Signal Transduction	Signaling by GPCR	GPCR ligand binding	Class A/1 (Rhodopsin-like receptors)	Amine ligand-binding receptors	Adrenoceptors
PD008988	MOXONIDINE	Muscarinic acetylcholine receptor M1	CHRM1	single protein		0	4.75		0	Membrane receptor	Family A G protein-coupled receptor	Small molecule receptor (family A GPCR)	Monoamine receptor	Acetylcholine receptor		Receptors	G protein-coupled receptors	Acetylcholine receptors (muscarinic)				Signal Transduction	Signaling by GPCR	GPCR ligand binding	Class A/1 (Rhodopsin-like receptors)	Amine ligand-binding receptors	Muscarinic acetylcholine receptors
PD008988	MOXONIDINE	Alpha-2B adrenergic receptor	ADRA2B	single protein		0	6		0	Membrane receptor	Family A G protein-coupled receptor	Small molecule receptor (family A GPCR)	Monoamine receptor	Adrenergic receptor		Receptors	G protein-coupled receptors	Adrenoceptors				Signal Transduction	Signaling by GPCR	GPCR ligand binding	Class A/1 (Rhodopsin-like receptors)	Amine ligand-binding receptors	Adrenoceptors
PD008988	MOXONIDINE	Adrenergic receptor alpha-2	ADRA2A,ADRA2B,ADRA2C	protein family		1		7.12	0	Membrane receptor	Family A G protein-coupled receptor	Small molecule receptor (family A GPCR)	Monoamine receptor	Adrenergic receptor
PD008988	MOXONIDINE	5-hydroxytryptamine receptor 1A	HTR1A	single protein		1		6.28	0	Membrane receptor	Family A G protein-coupled receptor	Small molecule receptor (family A GPCR)	Monoamine receptor	Serotonin receptor		Receptors	G protein-coupled receptors	5-Hydroxytryptamine receptors				Signal Transduction	Signaling by GPCR	GPCR ligand binding	Class A/1 (Rhodopsin-like receptors)	Amine ligand-binding receptors	Serotonin receptors
PD009042	BREXPIPRAZOLE	5-hydroxytryptamine receptor 1A	HTR1A	single protein	agonist;partial agonist	0	10.05	9.92	0	Membrane receptor	Family A G protein-coupled receptor	Small molecule receptor (family A GPCR)	Monoamine receptor	Serotonin receptor		Receptors	G protein-coupled receptors	5-Hydroxytryptamine receptors				Signal Transduction	Signaling by GPCR	GPCR ligand binding	Class A/1 (Rhodopsin-like receptors)	Amine ligand-binding receptors	Serotonin receptors
PD009042	BREXPIPRAZOLE	D(2) dopamine receptor	DRD2	single protein	agonist;partial agonist	1	9.52	8	0	Membrane receptor	Family A G protein-coupled receptor	Small molecule receptor (family A GPCR)	Monoamine receptor	Dopamine receptor		Receptors	G protein-coupled receptors	Dopamine receptors				Signal Transduction	Signaling by GPCR	GPCR ligand binding	Class A/1 (Rhodopsin-like receptors)	Amine ligand-binding receptors	Dopamine receptors
PD009042	BREXPIPRAZOLE	5-hydroxytryptamine receptor 2A	HTR2A	single protein	antagonist	1	9.33	9.33	0	Membrane receptor	Family A G protein-coupled receptor	Small molecule receptor (family A GPCR)	Monoamine receptor	Serotonin receptor		Receptors	G protein-coupled receptors	5-Hydroxytryptamine receptors				Signal Transduction	Signaling by GPCR	GPCR ligand binding	Class A/1 (Rhodopsin-like receptors)	Amine ligand-binding receptors	Serotonin receptors
PD009042	BREXPIPRAZOLE	5-hydroxytryptamine receptor 2B	HTR2B	single protein		1	9.4		0	Membrane receptor	Family A G protein-coupled receptor	Small molecule receptor (family A GPCR)	Monoamine receptor	Serotonin receptor		Receptors	G protein-coupled receptors	5-Hydroxytryptamine receptors				Signal Transduction	Signaling by GPCR	GPCR ligand binding	Class A/1 (Rhodopsin-like receptors)	Amine ligand-binding receptors	Serotonin receptors
PD009042	BREXPIPRAZOLE	5-hydroxytryptamine receptor 7	HTR7	single protein		1		8.43	0	Membrane receptor	Family A G protein-coupled receptor	Small molecule receptor (family A GPCR)	Monoamine receptor	Serotonin receptor		Receptors	G protein-coupled receptors	5-Hydroxytryptamine receptors				Signal Transduction	Signaling by GPCR	GPCR ligand binding	Class A/1 (Rhodopsin-like receptors)	Amine ligand-binding receptors	Serotonin receptors
PD009042	BREXPIPRAZOLE	Alpha-2C adrenergic receptor	ADRA2C	single protein	antagonist	1			0	Membrane receptor	Family A G protein-coupled receptor	Small molecule receptor (family A GPCR)	Monoamine receptor	Adrenergic receptor		Receptors	G protein-coupled receptors	Adrenoceptors				Signal Transduction	Signaling by GPCR	GPCR ligand binding	Class A/1 (Rhodopsin-like receptors)	Amine ligand-binding receptors	Adrenoceptors
PD009042	BREXPIPRAZOLE	Alpha-1B adrenergic receptor	ADRA1B	single protein	antagonist	1			0	Membrane receptor	Family A G protein-coupled receptor	Small molecule receptor (family A GPCR)	Monoamine receptor	Adrenergic receptor		Receptors	G protein-coupled receptors	Adrenoceptors				Signal Transduction	Signaling by GPCR	GPCR ligand binding	Class A/1 (Rhodopsin-like receptors)	Amine ligand-binding receptors	Adrenoceptors
PD009253	SULBACTAM	Beta-lactamase 1	BLAY	single protein		0	4.6		0	Enzyme	Hydrolase
PD009253	SULBACTAM	Beta-lactamase TEM	BLA	single protein	inhibitor	0	5.85		0	Enzyme	Hydrolase
PD009253	SULBACTAM	Beta-lactamase	AMPC	single protein		0	4.18		0	Enzyme	Hydrolase
PD009253	SULBACTAM	beta-lactamase	BLAGES-13	single protein		0	6.43		0	Enzyme	Hydrolase
PD009253	SULBACTAM	Beta-lactamase	ADC-14	single protein		0	5.95		0	Enzyme	Hydrolase
PD009253	SULBACTAM	Beta-lactamase	BLA(BEL1)	single protein		0	5.52		0	Enzyme
PD009253	SULBACTAM	Beta-lactamase	AMPC	single protein		0	4.57		0	Enzyme	Hydrolase
PD009253	SULBACTAM	Beta-lactamase SHV-1	BLA	single protein		0	5.41		0	Enzyme	Hydrolase
PD009253	SULBACTAM	Beta-lactamase	BLAZ	single protein	inhibitor	0	5.19		0	Enzyme	Hydrolase
PD009253	SULBACTAM	Beta-lactamase SHV-1	BLA	single protein		0	5.64		0	Enzyme	Hydrolase
PD009253	SULBACTAM	Beta-lactamase		single protein		0	5.52		0	Enzyme
PD009253	SULBACTAM	Beta-lactamase	AMPC	single protein		0	5.34		0	Enzyme	Hydrolase
PD009253	SULBACTAM	Beta-lactamase	BCL1	single protein		0	7.12		0	Enzyme	Hydrolase
PD009253	SULBACTAM	Beta-lactamase	ADC-16	single protein		0	5.11		0	Enzyme	Hydrolase
PD009253	SULBACTAM	Beta-lactamase	SHV-11	single protein		0	5.62		0	Enzyme	Hydrolase
PD009253	SULBACTAM	Beta-lactamase OXA-1	BLA	single protein		0	4.66		0	Enzyme	Hydrolase
PD009253	SULBACTAM	Beta-lactamase	ADC-18	single protein		0	4.93		0	Enzyme	Hydrolase
PD009253	SULBACTAM	Beta-lactamase	BLASCO-1	single protein		0	5.21		0	Enzyme	Hydrolase
PD009253	SULBACTAM	Beta-lactamase SHV-4	BLA	single protein		1			0
PD009253	SULBACTAM	Carbapenem-hydrolyzing beta-lactamase KPC	BLA	single protein		1			0	Enzyme	Hydrolase
PD009253	SULBACTAM	Beta-lactamase	BLAUOE-1	single protein		1			0	Enzyme	Hydrolase
PD009323	ALOGLIPTIN	Dipeptidyl peptidase 4	DPP4	single protein	inhibitor	1	8.5	8.38	1	Enzyme	Protease	Serine protease	Serine protease SC clan	Serine protease S9B subfamily		Enzymes	Peptidases and proteinases	SC: Serine (S) Peptidases	S9: Prolyl oligopeptidase			Metabolism of proteins	Peptide hormone metabolism	Incretin synthesis, secretion, and inactivation	Synthesis, secretion, and inactivation of Glucagon-like Peptide-1 (GLP-1)
PD009328	cariprazine	D(1A) dopamine receptor	DRD1	single protein		1	5.47	5.68	0	Membrane receptor	Family A G protein-coupled receptor	Small molecule receptor (family A GPCR)	Monoamine receptor	Dopamine receptor		Receptors	G protein-coupled receptors	Dopamine receptors				Signal Transduction	Signaling by GPCR	GPCR ligand binding	Class A/1 (Rhodopsin-like receptors)	Amine ligand-binding receptors	Dopamine receptors
PD009328	cariprazine	5-hydroxytryptamine receptor 2A	HTR2A	single protein	antagonist	1	7.2	7.66	0	Membrane receptor	Family A G protein-coupled receptor	Small molecule receptor (family A GPCR)	Monoamine receptor	Serotonin receptor		Receptors	G protein-coupled receptors	5-Hydroxytryptamine receptors				Signal Transduction	Signaling by GPCR	GPCR ligand binding	Class A/1 (Rhodopsin-like receptors)	Amine ligand-binding receptors	Serotonin receptors
PD009328	cariprazine	5-hydroxytryptamine receptor 2C	HTR2C	single protein		1	6.7		0	Membrane receptor	Family A G protein-coupled receptor	Small molecule receptor (family A GPCR)	Monoamine receptor	Serotonin receptor		Receptors	G protein-coupled receptors	5-Hydroxytryptamine receptors				Signal Transduction	Signaling by GPCR	GPCR ligand binding	Class A/1 (Rhodopsin-like receptors)	Amine ligand-binding receptors	Serotonin receptors
PD009328	cariprazine	D(2) dopamine receptor	DRD2	single protein	agonist;partial agonist	1	8.24	8.94	0	Membrane receptor	Family A G protein-coupled receptor	Small molecule receptor (family A GPCR)	Monoamine receptor	Dopamine receptor		Receptors	G protein-coupled receptors	Dopamine receptors				Signal Transduction	Signaling by GPCR	GPCR ligand binding	Class A/1 (Rhodopsin-like receptors)	Amine ligand-binding receptors	Dopamine receptors
PD009328	cariprazine	D(3) dopamine receptor	DRD3	single protein	agonist;modulator;partial agonist	1	10.05	9.57	0	Membrane receptor	Family A G protein-coupled receptor	Small molecule receptor (family A GPCR)	Monoamine receptor	Dopamine receptor		Receptors	G protein-coupled receptors	Dopamine receptors				Signal Transduction	Signaling by GPCR	GPCR ligand binding	Class A/1 (Rhodopsin-like receptors)	Amine ligand-binding receptors	Dopamine receptors
PD009328	cariprazine	5-hydroxytryptamine receptor 7	HTR7	single protein		1	6.95	6.96	0	Membrane receptor	Family A G protein-coupled receptor	Small molecule receptor (family A GPCR)	Monoamine receptor	Serotonin receptor		Receptors	G protein-coupled receptors	5-Hydroxytryptamine receptors				Signal Transduction	Signaling by GPCR	GPCR ligand binding	Class A/1 (Rhodopsin-like receptors)	Amine ligand-binding receptors	Serotonin receptors
PD009328	cariprazine	5-hydroxytryptamine receptor 1A	HTR1A	single protein	agonist;partial agonist	1	8.55	8.55	0	Membrane receptor	Family A G protein-coupled receptor	Small molecule receptor (family A GPCR)	Monoamine receptor	Serotonin receptor		Receptors	G protein-coupled receptors	5-Hydroxytryptamine receptors				Signal Transduction	Signaling by GPCR	GPCR ligand binding	Class A/1 (Rhodopsin-like receptors)	Amine ligand-binding receptors	Serotonin receptors
PD009328	cariprazine	Adrenergic receptor alpha-1	ADRA1A,ADRA1B,ADRA1D	protein family		0	6.74		0	Membrane receptor	Family A G protein-coupled receptor	Small molecule receptor (family A GPCR)	Monoamine receptor	Adrenergic receptor
PD009328	cariprazine	D(4) dopamine receptor	DRD4	single protein		1	6.3	6.96	0	Membrane receptor	Family A G protein-coupled receptor	Small molecule receptor (family A GPCR)	Monoamine receptor	Dopamine receptor		Receptors	G protein-coupled receptors	Dopamine receptors				Signal Transduction	Signaling by GPCR	GPCR ligand binding	Class A/1 (Rhodopsin-like receptors)	Amine ligand-binding receptors	Dopamine receptors
PD009328	cariprazine	Potassium voltage-gated channel subfamily H member 2	KCNH2	single protein		1		4.68	0	Ion channel	Voltage-gated ion channel	Potassium channels	Voltage-gated potassium channel			Ion channels	Voltage-gated ion channels	Potassium channels	Voltage-gated potassium channels (K<sub>v</sub>)			Muscle contraction	Cardiac conduction	Phase 3 - rapid repolarisation
PD009328	cariprazine	Histamine H1 receptor	HRH1	single protein	antagonist	1		7.63	0	Membrane receptor	Family A G protein-coupled receptor	Small molecule receptor (family A GPCR)	Monoamine receptor	Histamine receptor		Receptors	G protein-coupled receptors	Histamine receptors				Signal Transduction	Signaling by GPCR	GPCR ligand binding	Class A/1 (Rhodopsin-like receptors)	Amine ligand-binding receptors	Histamine receptors
PD009328	cariprazine	D(1B) dopamine receptor	DRD5	single protein		1		5.1	0	Membrane receptor	Family A G protein-coupled receptor	Small molecule receptor (family A GPCR)	Monoamine receptor	Dopamine receptor		Receptors	G protein-coupled receptors	Dopamine receptors				Signal Transduction	Signaling by GPCR	GPCR ligand binding	Class A/1 (Rhodopsin-like receptors)	Amine ligand-binding receptors	Dopamine receptors
PD009328	cariprazine	5-hydroxytryptamine receptor 2B	HTR2B	single protein	antagonist	1			0	Membrane receptor	Family A G protein-coupled receptor	Small molecule receptor (family A GPCR)	Monoamine receptor	Serotonin receptor		Receptors	G protein-coupled receptors	5-Hydroxytryptamine receptors				Signal Transduction	Signaling by GPCR	GPCR ligand binding	Class A/1 (Rhodopsin-like receptors)	Amine ligand-binding receptors	Serotonin receptors
PD009396	ELIGLUSTAT	Ceramide glucosyltransferase	UGCG	single protein	inhibitor;antagonist	1	7.8		0	Enzyme	Transferase					Enzymes	Ceramide turnover	Ceramide glucosyltransferase				Metabolism	Metabolism of lipids	Sphingolipid metabolism	Glycosphingolipid metabolism
PD009460	CILASTATIN	Dipeptidase 1	DPEP1	single protein	inhibitor	0	6.72		0	Enzyme	Protease	Metallo protease	Metallo protease MJ clan	Metallo protease M19 family		Enzymes	Peptidases and proteinases	MJ: Metallo (M) Peptidases	M19: Membrane dipeptidase			Disease	Infectious disease	Leishmania infection	Leishmania parasite growth and survival	Anti-inflammatory response favouring Leishmania parasite infection	LTC4-CYSLTR mediated IL4 production
PD009460	CILASTATIN	4'-phosphopantetheinyl transferase ffp	FFP	single protein		0	4.1		0	Enzyme	Transferase
PD009460	CILASTATIN	Thioredoxin glutathione reductase	TGR	single protein		0	6.1		0	Enzyme
PD009611	AZELASTINE	Prelamin-A/C	LMNA	single protein		1	9		0	Other nuclear protein												Cell Cycle	Cell Cycle, Mitotic	M Phase	Mitotic Metaphase and Anaphase	Mitotic Anaphase	Nuclear Envelope (NE) Reassembly	Initiation of Nuclear Envelope (NE) Reformation
PD009611	AZELASTINE	Cytochrome P450 3A4	CYP3A4	single protein		1	5.1		0	Enzyme	Cytochrome P450	Cytochrome P450 family 3	Cytochrome P450 family 3A	Cytochrome P450 3A4		Enzymes	Cytochrome P450	CYP3 family				Metabolism	Metabolism of lipids	Biosynthesis of specialized proresolving mediators (SPMs)	Biosynthesis of DHA-derived SPMs	Biosynthesis of maresins	Biosynthesis of maresin-like SPMs
PD009611	AZELASTINE	Voltage-dependent L-type calcium channel subunit alpha-1C	CACNA1C	single protein		0	4.69	4.7	0	Ion channel	Voltage-gated ion channel	Voltage-gated calcium channel				Ion channels	Voltage-gated ion channels	Voltage-gated calcium channels (Ca<sub>V</sub>)				Developmental Biology	Nervous system development	Axon guidance	NCAM signaling for neurite out-growth	NCAM1 interactions
PD009611	AZELASTINE	Alpha-1B adrenergic receptor	ADRA1B	single protein		1	7.3	7.3	0	Membrane receptor	Family A G protein-coupled receptor	Small molecule receptor (family A GPCR)	Monoamine receptor	Adrenergic receptor		Receptors	G protein-coupled receptors	Adrenoceptors				Signal Transduction	Signaling by GPCR	GPCR ligand binding	Class A/1 (Rhodopsin-like receptors)	Amine ligand-binding receptors	Adrenoceptors
PD009611	AZELASTINE	Potassium voltage-gated channel subfamily H member 2	KCNH2	single protein		1	7	7	0	Ion channel	Voltage-gated ion channel	Potassium channels	Voltage-gated potassium channel			Ion channels	Voltage-gated ion channels	Potassium channels	Voltage-gated potassium channels (K<sub>v</sub>)			Muscle contraction	Cardiac conduction	Phase 3 - rapid repolarisation
PD009611	AZELASTINE	Alpha-1A adrenergic receptor	ADRA1A	single protein		1	7.3	7.3	0	Membrane receptor	Family A G protein-coupled receptor	Small molecule receptor (family A GPCR)	Monoamine receptor	Adrenergic receptor		Receptors	G protein-coupled receptors	Adrenoceptors				Signal Transduction	Signaling by GPCR	GPCR ligand binding	Class A/1 (Rhodopsin-like receptors)	Amine ligand-binding receptors	Adrenoceptors
PD009611	AZELASTINE	Cytochrome P450 2D6	CYP2D6	single protein		1	6		0	Enzyme	Cytochrome P450	Cytochrome P450 family 2	Cytochrome P450 family 2D	Cytochrome P450 2D6		Enzymes	Cytochrome P450	CYP2 family: drug metabolising subset				Metabolism	Biological oxidations	Phase I - Functionalization of compounds	Cytochrome P450 - arranged by substrate type	Xenobiotics	CYP2E1 reactions
PD009611	AZELASTINE	Histamine H1 receptor	HRH1	single protein	antagonist	1	8.9	8.92	0	Membrane receptor	Family A G protein-coupled receptor	Small molecule receptor (family A GPCR)	Monoamine receptor	Histamine receptor		Receptors	G protein-coupled receptors	Histamine receptors				Signal Transduction	Signaling by GPCR	GPCR ligand binding	Class A/1 (Rhodopsin-like receptors)	Amine ligand-binding receptors	Histamine receptors
PD009611	AZELASTINE	1,3-beta-glucan synthase component GSC2	GSC2	single protein		0	7		0	Enzyme	Transferase
PD009611	AZELASTINE	Histamine H3 receptor	HRH3	single protein		1		6.82	0	Membrane receptor	Family A G protein-coupled receptor	Small molecule receptor (family A GPCR)	Monoamine receptor	Histamine receptor		Receptors	G protein-coupled receptors	Histamine receptors				Signal Transduction	Signaling by GPCR	GPCR ligand binding	Class A/1 (Rhodopsin-like receptors)	Amine ligand-binding receptors	Histamine receptors
PD009611	AZELASTINE	5-hydroxytryptamine receptor 2C	HTR2C	single protein		1		6.3	0	Membrane receptor	Family A G protein-coupled receptor	Small molecule receptor (family A GPCR)	Monoamine receptor	Serotonin receptor		Receptors	G protein-coupled receptors	5-Hydroxytryptamine receptors				Signal Transduction	Signaling by GPCR	GPCR ligand binding	Class A/1 (Rhodopsin-like receptors)	Amine ligand-binding receptors	Serotonin receptors
PD009611	AZELASTINE	Muscarinic acetylcholine receptor M1	CHRM1	single protein		1		5.2	0	Membrane receptor	Family A G protein-coupled receptor	Small molecule receptor (family A GPCR)	Monoamine receptor	Acetylcholine receptor		Receptors	G protein-coupled receptors	Acetylcholine receptors (muscarinic)				Signal Transduction	Signaling by GPCR	GPCR ligand binding	Class A/1 (Rhodopsin-like receptors)	Amine ligand-binding receptors	Muscarinic acetylcholine receptors
PD009611	AZELASTINE	ATP-dependent translocase ABCB1	ABCB1	single protein		1		4.66	0	Transporter	Primary active transporter	ATP-binding cassette	ABCB subfamily			Transporters	ATP-binding cassette transporter family	ABCB subfamily				Drug ADME	Abacavir ADME	Abacavir transmembrane transport
PD009611	AZELASTINE	5-hydroxytryptamine receptor 2B	HTR2B	single protein		1		7.7	0	Membrane receptor	Family A G protein-coupled receptor	Small molecule receptor (family A GPCR)	Monoamine receptor	Serotonin receptor		Receptors	G protein-coupled receptors	5-Hydroxytryptamine receptors				Signal Transduction	Signaling by GPCR	GPCR ligand binding	Class A/1 (Rhodopsin-like receptors)	Amine ligand-binding receptors	Serotonin receptors
PD009611	AZELASTINE	Histamine H2 receptor	HRH2	single protein	inhibitor	1			0	Membrane receptor	Family A G protein-coupled receptor	Small molecule receptor (family A GPCR)	Monoamine receptor	Histamine receptor		Receptors	G protein-coupled receptors	Histamine receptors				Signal Transduction	Signaling by GPCR	GPCR ligand binding	Class A/1 (Rhodopsin-like receptors)	Amine ligand-binding receptors	Histamine receptors
PD009611	AZELASTINE	Phospholipase A2, major isoenzyme	PLA2G1B	single protein	inhibitor	1			0	Enzyme	Hydrolase					Enzymes	Glycerophospholipid turnover	Phospholipase A<sub>2</sub>				Metabolism	Metabolism of lipids	Phospholipid metabolism	Glycerophospholipid biosynthesis	Acyl chain remodelling of PC
PD009611	AZELASTINE	Leukotriene C4 synthase	LTC4S	single protein	inhibitor	1			0	Enzyme	Lyase					Enzymes	Eicosanoid turnover	Leukotriene and lipoxin metabolism				Metabolism	Metabolism of lipids	Biosynthesis of specialized proresolving mediators (SPMs)	Biosynthesis of DHA-derived SPMs	Biosynthesis of DHA-derived sulfido conjugates	Biosynthesis of maresin conjugates in tissue regeneration (MCTR)
PD009766	itraconazole	Cytochrome P450 3A4	CYP3A4	single protein		1	6.65		0	Enzyme	Cytochrome P450	Cytochrome P450 family 3	Cytochrome P450 family 3A	Cytochrome P450 3A4		Enzymes	Cytochrome P450	CYP3 family				Metabolism	Metabolism of lipids	Biosynthesis of specialized proresolving mediators (SPMs)	Biosynthesis of DHA-derived SPMs	Biosynthesis of maresins	Biosynthesis of maresin-like SPMs
PD009766	itraconazole	ATP-dependent translocase ABCB1	ABCB1	single protein		1	5.72		0	Transporter	Primary active transporter	ATP-binding cassette	ABCB subfamily			Transporters	ATP-binding cassette transporter family	ABCB subfamily				Drug ADME	Abacavir ADME	Abacavir transmembrane transport
PD009766	itraconazole	ATP-dependent translocase ABCB1	ABCB1B	single protein		0	6.15		0	Transporter	Primary active transporter	ATP-binding cassette	ABCB subfamily
PD009766	itraconazole	C-C chemokine receptor type 4	CCR4	single protein		1	5.72		0	Membrane receptor	Family A G protein-coupled receptor	Peptide receptor (family A GPCR)	Chemokine receptor	CC chemokine receptor		Receptors	G protein-coupled receptors	Chemokine receptors				Signal Transduction	Signaling by GPCR	GPCR ligand binding	Class A/1 (Rhodopsin-like receptors)	Peptide ligand-binding receptors	Chemokine receptors bind chemokines
PD009766	itraconazole	C-X-C chemokine receptor type 1	CXCR1	single protein		1	5.3		0	Membrane receptor	Family A G protein-coupled receptor	Peptide receptor (family A GPCR)	Chemokine receptor	CXC chemokine receptor		Receptors	G protein-coupled receptors	Chemokine receptors				Signal Transduction	Signaling by GPCR	GPCR ligand binding	Class A/1 (Rhodopsin-like receptors)	Peptide ligand-binding receptors	Chemokine receptors bind chemokines
PD009766	itraconazole	Vasopressin V2 receptor	AVPR2	single protein		1	5.22		0	Membrane receptor	Family A G protein-coupled receptor	Peptide receptor (family A GPCR)	Short peptide receptor (family A GPCR)	Vasopressin and oxytocin receptor		Receptors	G protein-coupled receptors	Vasopressin and oxytocin receptors				Signal Transduction	Signaling by GPCR	GPCR ligand binding	Class A/1 (Rhodopsin-like receptors)	Peptide ligand-binding receptors	Vasopressin-like receptors
PD009766	itraconazole	Steroid C26-monooxygenase	CYP125	single protein		0	4.52		0
PD009766	itraconazole	ATP-dependent translocase ABCB1	ABCB1A	single protein		0	6.7		0	Transporter	Primary active transporter	ATP-binding cassette	ABCB subfamily			Transporters	ATP-binding cassette transporter family	ABCB subfamily
PD009766	itraconazole	Lanosterol 14-alpha demethylase	CYP51A1	single protein	inhibitor	1	5.44		0	Enzyme	Cytochrome P450	Cytochrome P450 family 51	Cytochrome P450 family 51A	Cytochrome P450 51A1		Enzymes	Cytochrome P450	CYP39, CYP46 and CYP51 families				Metabolism	Biological oxidations	Phase I - Functionalization of compounds	Cytochrome P450 - arranged by substrate type	Endogenous sterols
PD009766	itraconazole	Cruzipain		single protein		0	5.52		0	Enzyme	Protease	Cysteine protease	Cysteine protease CA clan	Cysteine protease C1A family
PD009771	TRIMETREXATE	15-hydroxyprostaglandin dehydrogenase [NAD(+)]	HPGD	single protein		1	4.55		0	Enzyme						Enzymes	Eicosanoid turnover	Prostaglandin synthases				Metabolism	Metabolism of lipids	Biosynthesis of specialized proresolving mediators (SPMs)	Biosynthesis of DHA-derived SPMs	Biosynthesis of D-series resolvins
PD009771	TRIMETREXATE	Aldehyde dehydrogenase 1A1	ALDH1A1	single protein		1	4.35		0	Enzyme	Oxidoreductase											Metabolism	Biological oxidations	Phase I - Functionalization of compounds	Ethanol oxidation
PD009771	TRIMETREXATE	Dihydrofolate reductase		single protein	inhibitor	0	7.38		0	Enzyme	Oxidoreductase
PD009771	TRIMETREXATE	Bifunctional dihydrofolate reductase-thymidylate synthase		single protein		0	7.94		0	Enzyme	Oxidoreductase
PD009771	TRIMETREXATE	Dihydrofolate reductase	DHFR	single protein	inhibitor	1	7.89	8.39	0	Enzyme	Oxidoreductase					Enzymes	1.-.-.- Oxidoreductases					Cell Cycle	Cell Cycle, Mitotic	Mitotic G1 phase and G1/S transition	G1/S Transition	G1/S-Specific Transcription
PD009771	TRIMETREXATE	Dihydrofolate reductase	DFR1	single protein		0	8.06		0	Enzyme	Oxidoreductase
PD009771	TRIMETREXATE	Microtubule-associated protein tau	MAPT	single protein		1	4.65		0	Other cytosolic protein												Neuronal System	Transmission across Chemical Synapses	Neurotransmitter receptors and postsynaptic signal transmission	Activation of NMDA receptors and postsynaptic events	Post NMDA receptor activation events	Activation of AMPK downstream of NMDARs
PD009771	TRIMETREXATE	4'-phosphopantetheinyl transferase ffp	FFP	single protein		0	4.43		0	Enzyme	Transferase
PD009771	TRIMETREXATE	Dihydrofolate reductase	FOLA	single protein		0	7.08		0	Enzyme	Oxidoreductase
PD009771	TRIMETREXATE	Dihydrofolate reductase	FOLA	single protein		0	7.69		0	Enzyme	Oxidoreductase
PD009771	TRIMETREXATE	Bifunctional dihydrofolate reductase-thymidylate synthase		single protein		0	8	8.87	0	Enzyme	Oxidoreductase
PD009771	TRIMETREXATE	Dihydrofolate reductase	FOLA	single protein		0	8.82		0	Enzyme	Oxidoreductase
PD009771	TRIMETREXATE	Dihydrofolate reductase	DFR1	single protein		0	7.38		0	Enzyme	Oxidoreductase
PD009771	TRIMETREXATE	RecQ-like DNA helicase BLM	BLM	single protein		1	4.75		0	Enzyme												DNA Repair	DNA Double-Strand Break Repair	Homology Directed Repair	HDR through Homologous Recombination (HRR) or Single Strand Annealing (SSA)	HDR through Homologous Recombination (HRR)	Homologous DNA Pairing and Strand Exchange	Presynaptic phase of homologous DNA pairing and strand exchange
PD009771	TRIMETREXATE	Putative fructose-1,6-bisphosphate aldolase	ALD	single protein		0	5.25		0	Enzyme
PD009771	TRIMETREXATE	Menin/Histone-lysine N-methyltransferase MLL	KMT2A,MEN1	protein-protein interaction		1	4.6		0	Epigenetic regulator	Reader	Bromodomain
[truncated: 735 more rows]
