# Supplementary material for: Morphological profiling data resource enables prediction of chemical compound properties
Source: iScience. 2025 Apr 16;28(5):112445. doi: 10.1016/j.isci.2025.112445 (PMC12084007; doi:10.1016/j.isci.2025.112445)
Supplement: Table S6. Compounds in U-2 OS Nocodazole cluster. IDs and references for compounds in Nocodazole cluster based on the U-2 OS cell line [file mmc7.xlsx]

## Sheet: U2OS_nocodazole_cluster
	Metadata_name	Metadata_synonyms	Metadata_no._targets	Metadata_U2OS_inactive	Metadata_logp	Metadata_probe	Metadata_Drug_Status	Metadata_cas	Metadata_arc	Metadata_hba	Metadata_calculated_probe	Metadata_Obsolete	cell_bin	Metadata_PAINS_Family_B	Metadata_biased_GPCR_ligand	Metadata_tubulin	Metadata_Object_Count	Metadata_pdid_y	Metadata_Nocodazole	Metadata_available	Metadata_Concentration	Metadata_rb	Metadata_Nuisance	Metadata_inchi	Sensescence_params	Metadata_Partner	Metadata_hbd	Metadata_smiles	Metadata_pdid_x	Metadata_tpsa	Metadata_Aggregator	Metadata_PAINS_Family_C	Metadata_covalent_binder	Metadata_rc	Metadata_experimental_probe	Metadata_PAINS_Family_A	Metadata_PROTAC	Metadata_P&D_approved	Metadata_inchikey	Metadata_EOS	Metadata_U2OS_Toxic	Metadata_inorganic	Metadata_mw	Metadata_approved_drug	Metadata_structural_alert	Metadata_Plate
7	vincristine	Leurocristine;NSC-67574;22-Oxovincaleukoblastine;vincristine	4	False	3.52		approved;investigational	132142-73-5;57-22-7	3	12			1			True	104.5	PD003310	False	1	10	8		InChI=1S/C46H56N4O10/c1-7-42(55)22-28-23-45(40(53)58-5,36-30(14-18-48(24-28)25-42)29-12-9-10-13-33(29)47-36)32-20-31-34(21-35(32)57-4)50(26-51)38-44(31)16-19-49-17-11-15-43(8-2,37(44)49)39(60-27(3)52)46(38,56)41(54)59-6/h9-13,15,20-21,26,28,37-39,47,55-56H,7-8,14,16-19,22-25H2,1-6H3/t28-,37-,38+,39+,42-,43+,44+,45-,46-/m0/s1	False	Bioactives	3	CC[C@]1(O)C[C@@H]2CN(CCc3c([nH]c4ccccc34)[C@@](C(=O)OC)(c3cc4c(cc3OC)N(C=O)[C@H]3[C@@](O)(C(=O)OC)[C@H](OC(C)=O)[C@]5(CC)C=CCN6CC[C@]43[C@@H]65)C2)C1	PD003310	171.17				9					OGWKCGZFUXNPDA-CFWMRBGOSA-N	EOS100001	True		824.4	1		B1001
27	BX-795	BX 795;BX-795;BX795	13	False	4.75			702675-74-9	3	7			1			False	266	PD011033	False	1	10	9		InChI=1S/C23H26IN7O2S/c24-18-15-27-22(30-20(18)25-9-5-10-26-21(32)19-8-4-13-34-19)28-16-6-3-7-17(14-16)29-23(33)31-11-1-2-12-31/h3-4,6-8,13-15H,1-2,5,9-12H2,(H,26,32)(H,29,33)(H2,25,27,28,30)	False	Bioactives	4	O=C(NCCCNc1nc(Nc2cccc(NC(=O)N3CCCC3)c2)ncc1I)c1cccs1	PD011033	111.28				4					VAVXGGRQQJZYBL-UHFFFAOYSA-N	EOS100022	False		591.09			B1001
28	ZM-447439	ZM 447439;ZM447439;ZM-447439	22	False	4.74			331771-20-1	4	8			1			False	255	PD011136	False	1	10	10		InChI=1S/C29H31N5O4/c1-36-26-18-24-25(19-27(26)38-15-5-12-34-13-16-37-17-14-34)30-20-31-28(24)32-22-8-10-23(11-9-22)33-29(35)21-6-3-2-4-7-21/h2-4,6-11,18-20H,5,12-17H2,1H3,(H,33,35)(H,30,31,32)	False	Bioactives	2	COc1cc2c(Nc3ccc(NC(=O)c4ccccc4)cc3)ncnc2cc1OCCCN1CCOCC1	PD011136	97.84				5					OGNYUTNQZVRGMN-UHFFFAOYSA-N	EOS100024	False		513.24			B1001
130	FILANESIB	FILANESIB;ARRY-520	1	False	3.88		investigational	885060-09-3	2	5			1			False	192	PD012627	False	1	10	6		InChI=1S/C20H22F2N4O2S/c1-25(28-2)19(27)26-20(11-6-12-23,14-7-4-3-5-8-14)29-18(24-26)16-13-15(21)9-10-17(16)22/h3-5,7-10,13H,6,11-12,23H2,1-2H3/t20-/m0/s1	False	Bioactives	1	CON(C)C(=O)N1N=C(c2cc(F)ccc2F)S[C@@]1(CCCN)c1ccccc1	PD012627	71.16				3					LLXISKGBWFTGEI-FQEVSTJZSA-N	EOS100140	True		420.14			B1001
214	Erianin	Erianin	3	False	3.21			95041-90-0	2	5			1			True	125.5	PD065187	False	1	10	7		InChI=1S/C18H22O5/c1-20-15-8-7-12(9-14(15)19)5-6-13-10-16(21-2)18(23-4)17(11-13)22-3/h7-11,19H,5-6H2,1-4H3	False	Bioactives	1	COc1ccc(CCc2cc(OC)c(OC)c(OC)c2)cc1O	PD065187	57.15				2					UXDFUVFNIAJEGM-UHFFFAOYSA-N	EOS100234	True		318.15			B1001
226	IRAK inhibitor 1	IRAK inhibitor 1	1	False	2.56			1042224-63-4	3	5			2			False	378.5	PD012702	False	1	10	3		InChI=1S/C17H19N5/c1-2-11-22-15(12-19-17(22)6-1)14-4-3-5-16(21-14)20-13-7-9-18-10-8-13/h1-6,11-13,18H,7-10H2,(H,20,21)	False	Bioactives	2	c1cc(NC2CCNCC2)nc(-c2cnc3ccccn23)c1	PD012702	54.25				4					HUYUPQNBDBTPQQ-UHFFFAOYSA-N	EOS100251	False		293.16			B1001
243	EMD534085	EMD 534085;EMD-534085;EMD534085	1	False	4.57			858668-07-2	2	4			1			False	168	PD101554	False	1	10	6		InChI=1S/C25H31F3N4O2/c1-32(2)13-12-29-24(33)30-15-18-9-10-19-22(16-6-4-3-5-7-16)31-21-11-8-17(25(26,27)28)14-20(21)23(19)34-18/h3-8,11,14,18-19,22-23,31H,9-10,12-13,15H2,1-2H3,(H2,29,30,33)/t18-,19+,22+,23+/m1/s1	False	Bioactives	3	CN(C)CCNC(=O)NC[C@H]1CC[C@@H]2[C@H](O1)c1cc(C(F)(F)F)ccc1N[C@H]2c1ccccc1	PD101554	65.63				4					MARIUIDCPUZLKZ-FUKQBSRTSA-N	EOS100270	True		476.24			B1001
259	SAR-20347	SAR-20347;SAR 20347;SAR20347	4	False	3.45			1450881-55-6	3	6			2			False	341.5	PD076501	False	1	10	5		InChI=1S/C21H18ClFN4O4/c22-14-2-1-3-15(23)16(14)19-26-17(18(24)28)20(31-19)25-13-6-4-12(5-7-13)21(29)27-8-10-30-11-9-27/h1-7,25H,8-11H2,(H2,24,28)	False	Bioactives	2	NC(=O)c1nc(-c2c(F)cccc2Cl)oc1Nc1ccc(C(=O)N2CCOCC2)cc1	PD076501	110.69				4					HEDPDFHTQKEORT-UHFFFAOYSA-N	EOS100289	False		444.1			B1001
264	Repotrectinib	TPX0005;Repotrectinib;TPX-0005;TPX 0005	8	False	2.55		investigational	1802220-02-5	3	6			1			False	117	PD063791	False	1	10	0		InChI=1S/C18H18FN5O2/c1-10-8-20-18(25)14-9-21-24-6-5-16(23-17(14)24)22-11(2)13-7-12(19)3-4-15(13)26-10/h3-7,9-11H,8H2,1-2H3,(H,20,25)(H,22,23)/t10-,11+/m0/s1	False	Bioactives	2	C[C@H]1CNC(=O)c2cnn3ccc(nc23)N[C@H](C)c2cc(F)ccc2O1	PD063791	80.55				4					FIKPXCOQUIZNHB-WDEREUQCSA-N	EOS100296	True		355.14			B1001
278	BX-517	PDK1 inhibitor 2;Indolinone derivative 1;BX 517;BX-517;BX517	3	False	2.39			850717-64-5;946843-63-6	2	2			1			False	211.5	PD063827	False	1	10	2		InChI=1S/C15H14N4O2/c1-8(11-3-2-6-17-11)13-10-7-9(18-15(16)21)4-5-12(10)19-14(13)20/h2-7,17H,1H3,(H,19,20)(H3,16,18,21)/b13-8-	False	Bioactives	4	C/C(=C1/C(=O)Nc2ccc(NC(N)=O)cc21)c1ccc[nH]1	PD063827	100.01				3					DFURSNCTQGJRRX-JYRVWZFOSA-N	EOS100312	True		282.11			B1001
290	CFI-400945	AKOS025396133;AK173721;CFI-400945;CFI-400945 free base	11	False	5.73	1	investigational	1338800-06-8;1338806-73-7	4	5	1		2			False	348	PD015658	False	1	10	6		InChI=1S/C33H34N4O3/c1-20-17-37(18-21(2)40-20)19-23-6-4-22(5-7-23)8-12-29-26-11-9-24(14-31(26)36-35-29)28-16-33(28)27-15-25(39-3)10-13-30(27)34-32(33)38/h4-15,20-21,28H,16-19H2,1-3H3,(H,34,38)(H,35,36)/b12-8+/t20-,21+,28-,33-/m0/s1	False	Bioactives	2	COc1ccc2c(c1)[C@]1(C[C@H]1c1ccc3c(/C=C/c4ccc(CN5C[C@H](C)O[C@H](C)C5)cc4)n[nH]c3c1)C(=O)N2	PD015658	79.48				7	1				DADASRPKWOGKCU-FVTQAUBDSA-N	EOS100326	False		534.26			B1001
304	ROTENONE	Dactinol;Rotenon;Barbasco;Paraderil;ROTENONE;Rotocide	27	False	3.7	1	vet_approved	83-79-4;12679-58-2	2	6	1		1			False	203.5	PD002240	False	1	10	3	1	InChI=1S/C23H22O6/c1-11(2)16-8-14-15(28-16)6-5-12-22(24)21-13-7-18(25-3)19(26-4)9-17(13)27-10-20(21)29-23(12)14/h5-7,9,16,20-21H,1,8,10H2,2-4H3/t16-,20-,21+/m1/s1	False	Bioactives	0	C=C(C)[C@H]1Cc2c(ccc3c2O[C@@H]2COc4cc(OC)c(OC)cc4[C@@H]2C3=O)O1	PD002240	63.22				5					JUVIOZPCNVVQFO-HBGVWJBISA-N	EOS100342	True		394.14		1	B1001
334	GW843682X	GW843682X;GW 843682X;GW-843682X;GW843682	42	False	4.8			660868-91-7	4	7			1			False	221.5	PD003624	False	1	10	7		InChI=1S/C22H18F3N3O4S/c1-30-16-7-14-15(8-17(16)31-2)28(11-27-14)19-9-18(20(33-19)21(26)29)32-10-12-5-3-4-6-13(12)22(23,24)25/h3-9,11H,10H2,1-2H3,(H2,26,29)	False	Bioactives	1	COc1cc2ncn(-c3cc(OCc4ccccc4C(F)(F)F)c(C(N)=O)s3)c2cc1OC	PD003624	88.6				4					JSKUWFIZUALZLX-UHFFFAOYSA-N	EOS100376	True		477.1			B1002
362	D-64131	D-64131;D64131	7	False	3.41			74588-78-6	3	2			1			True	94	PD012572	False	1	10	3	1	InChI=1S/C16H13NO2/c1-19-13-7-8-14-12(9-13)10-15(17-14)16(18)11-5-3-2-4-6-11/h2-10,17H,1H3	False	Bioactives	1	COc1ccc2[nH]c(C(=O)c3ccccc3)cc2c1	PD012572	42.09				3					ICMIJSRDISNKOC-UHFFFAOYSA-N	EOS100406	True		251.09		1	B1002
366	PHA-680632	PHA 680632;PHA-680632;PHA680632	3	False	4.09	1		398493-79-3	3	5	1		2			False	385	PD011187	False	1	10	6		InChI=1S/C28H35N7O2/c1-4-19-7-6-8-20(5-2)25(19)29-28(37)35-17-23-24(18-35)31-32-26(23)30-27(36)21-9-11-22(12-10-21)34-15-13-33(3)14-16-34/h6-12H,4-5,13-18H2,1-3H3,(H,29,37)(H2,30,31,32,36)	False	Bioactives	3	CCc1cccc(CC)c1NC(=O)N1Cc2[nH]nc(NC(=O)c3ccc(N4CCN(C)CC4)cc3)c2C1	PD011187	96.6				5				1	OBWNXGOQPLDDPS-UHFFFAOYSA-N	EOS100410	False		501.29			B1002
393	DIMETHYLENASTRON	DIMETHYLENASTRON	1	False	2.55			863774-58-7	1	3			1			False	221	PD016467	False	1	10	1		InChI=1S/C16H18N2O2S/c1-16(2)7-11-13(12(20)8-16)14(18-15(21)17-11)9-4-3-5-10(19)6-9/h3-6,14,19H,7-8H2,1-2H3,(H2,17,18,21)	False	Bioactives	3	CC1(C)CC(=O)C2=C(C1)NC(=S)NC2c1cccc(O)c1	PD016467	61.36				3					RUOOPLOUUAYNPY-UHFFFAOYSA-N	EOS100440	True		302.11			B1002
444	TALTOBULIN	HTI 286;TALTOBULIN;HTI-286;SPA-110	1	False	3.6			228266-40-8	1	4			1			True	91	PD016647	False	1	10	10	1	InChI=1S/C27H43N3O4/c1-17(2)20(16-18(3)25(33)34)30(10)24(32)22(26(4,5)6)29-23(31)21(28-9)27(7,8)19-14-12-11-13-15-19/h11-17,20-22,28H,1-10H3,(H,29,31)(H,33,34)/b18-16+/t20-,21-,22-/m1/s1	False	Bioactives	3	CN[C@H](C(=O)N[C@H](C(=O)N(C)[C@H](/C=C(\C)C(=O)O)C(C)C)C(C)(C)C)C(C)(C)c1ccccc1	PD016647	98.74				1					CNTMOLDWXSVYKD-PSRNMDMQSA-N	EOS100492	True		473.33		1	B1002
451	NSC-659853	Steroid derivative 1;NSC-659853;2-ME2;2-METHOXYESTRADIOL;2-MeOE2	17	False	3.62	1	investigational	362-07-2	1	3	1		1			True	286	PD015059	False	1	10	1		InChI=1S/C19H26O3/c1-19-8-7-12-13(15(19)5-6-18(19)21)4-3-11-9-16(20)17(22-2)10-14(11)12/h9-10,12-13,15,18,20-21H,3-8H2,1-2H3/t12-,13+,15-,18-,19-/m0/s1	False	Bioactives	2	COc1cc2c(cc1O)CC[C@@H]1[C@@H]2CC[C@]2(C)[C@@H](O)CC[C@@H]12	PD015059	49.69				4					CQOQDQWUFQDJMK-SSTWWWIQSA-N	EOS100500	False		302.19			B1002
453	RG-1530	RG-1530;R 1530;R 1530 ;R1530	84	False	3.71		investigational	882531-87-5	2	5			2			False	333	PD012685	False	1	10	2		InChI=1S/C18H14ClFN4O/c1-9-16-18(24-23-9)21-14-8-15(25-2)13(20)7-11(14)17(22-16)10-5-3-4-6-12(10)19/h3-8H,1-2H3,(H2,21,23,24)	False	Bioactives	2	COc1cc2c(cc1F)C(c1ccccc1Cl)=NC1=C(C)NNC1=N2	PD012685	58.01				4					UOVCGJXDGOGOCZ-UHFFFAOYSA-N	EOS100502	False		356.08			B1002
475	SNS-314	SNS-314 Mesylate;SNS-314	50	False	5.1		investigational	1057249-41-8	4	7			2			False	393.5	PD005309	False	1	10	6		InChI=1S/C18H15ClN6OS2/c19-11-2-1-3-12(8-11)24-17(26)25-18-21-9-13(28-18)4-6-20-16-15-14(5-7-27-15)22-10-23-16/h1-3,5,7-10H,4,6H2,(H,20,22,23)(H2,21,24,25,26)	False	Bioactives	3	O=C(Nc1cccc(Cl)c1)Nc1ncc(CCNc2ncnc3ccsc23)s1	PD005309	91.83				4					FAYAUAZLLLJJGH-UHFFFAOYSA-N	EOS100524	False		430.04			B1002
529	BMS-754807	BMS754807;BMS-754807;BMS 754807;N/A	30	False	3.61		investigational	1001350-96-4	4	8			2			False	318.5	PD003530	False	1	10	6		InChI=1S/C23H24FN9O/c1-23(21(34)26-15-7-8-18(24)25-13-15)9-3-10-32(23)22-28-20(17-4-2-11-33(17)31-22)27-19-12-16(29-30-19)14-5-6-14/h2,4,7-8,11-14H,3,5-6,9-10H2,1H3,(H,26,34)(H2,27,28,29,30,31)/t23-/m0/s1	False	Bioactives	3	C[C@@]1(C(=O)Nc2ccc(F)nc2)CCCN1c1nc(Nc2cc(C3CC3)n[nH]2)c2cccn2n1	PD003530	116.13				6					LQVXSNNAFNGRAH-QHCPKHFHSA-N	EOS100581	False		461.21			B1002
577	AZD-1152-HQPA	AZD1152-HQPA;AZD1152-HQPA|AZD2811;AZD1152-HQPA (Barasertib);AZD 1152-HQPA;AZD1152 ;barasertib;Barasertib_HQPA;AZD2811;INH-34;AZD1152;AZD-1152-HQPA;barasertib-hQPA;Barasertib (AZD1152-HQPA);1H-Pyrazole-3-acetamide;AZD 1152-HQPA	73	False	3.5			722544-51-6;1218904-24-5	4	8			2			True	406	PD003227	False	1	10	13		InChI=1S/C26H30FN7O3/c1-2-34(10-11-35)9-4-12-37-21-7-8-22-23(16-21)28-17-29-26(22)31-24-14-20(32-33-24)15-25(36)30-19-6-3-5-18(27)13-19/h3,5-8,13-14,16-17,35H,2,4,9-12,15H2,1H3,(H,30,36)(H2,28,29,31,32,33)	False	Bioactives	4	CCN(CCO)CCCOc1ccc2c(Nc3cc(CC(=O)Nc4cccc(F)c4)[nH]n3)ncnc2c1	PD003227	128.29				4					QYZOGCMHVIGURT-UHFFFAOYSA-N	EOS100635	False		507.24			B1002
599	BMS-509744	BMS509744;BMS 509744;BMS-509744	10	False	5.69	1		439575-02-7	3	8	1		2			False	441.5	PD038988	False	1	10	9		InChI=1S/C32H41N5O4S2/c1-20-16-26(41-7)25(30(40)37-14-12-36(13-15-37)22(3)38)17-27(20)42-28-19-34-31(43-28)35-29(39)24-10-8-23(9-11-24)18-33-21(2)32(4,5)6/h8-11,16-17,19,21,33H,12-15,18H2,1-7H3,(H,34,35,39)	False	Bioactives	2	COc1cc(C)c(Sc2cnc(NC(=O)c3ccc(CNC(C)C(C)(C)C)cc3)s2)cc1C(=O)N1CCN(C(C)=O)CC1	PD038988	103.87				4					ZHXNIYGJAOPMSO-UHFFFAOYSA-N	EOS100658	False		623.26			B1002
715	MEBENDAZOLE	Vermox;Mebenvet;CHLORFENSON;MEBENDAZOLE;Telmin;Vermox, Telmin, Pantelmin, Mebenvet;Pantelmin	14	False	2.97		approved;vet_approved	31431-39-7	3	4			1			True	94.5	PD001898	False	1	10	3		InChI=1S/C16H13N3O3/c1-22-16(21)19-15-17-12-8-7-11(9-13(12)18-15)14(20)10-5-3-2-4-6-10/h2-9H,1H3,(H2,17,18,19,21)	False	Bioactives	2	COC(=O)Nc1nc2cc(C(=O)c3ccccc3)ccc2[nH]1	PD001898	84.08				3					OPXLLQIJSORQAM-UHFFFAOYSA-N	EOS100806	True		295.1	1		B1003
749	PF 573228	PF-573228;PF 573228;PF-228	5	False	4.14			869288-64-2	3	7			2			False	337.5	PD003320	False	1	10	6		InChI=1S/C22H20F3N5O3S/c1-34(32,33)16-4-2-3-13(9-16)11-26-20-17(22(23,24)25)12-27-21(30-20)28-15-6-7-18-14(10-15)5-8-19(31)29-18/h2-4,6-7,9-10,12H,5,8,11H2,1H3,(H,29,31)(H2,26,27,28,30)	False	Bioactives	3	CS(=O)(=O)c1cccc(CNc2nc(Nc3ccc4c(c3)CCC(=O)N4)ncc2C(F)(F)F)c1	PD003320	113.08				4					HESLKTSGTIBHJU-UHFFFAOYSA-N	EOS100847	False		491.12			B1003
757	BMS-777607	BMS-777607;BMS 777607;BMS777607;BMS 817378;N/A	22	False	5.19		investigational	1196681-44-3;1025720-94-8	4	7			2			False	445.5	PD010971	False	1	10	7		InChI=1S/C25H19ClF2N4O4/c1-2-35-19-10-12-32(16-6-3-14(27)4-7-16)25(34)21(19)24(33)31-15-5-8-18(17(28)13-15)36-20-9-11-30-23(29)22(20)26/h3-13H,2H2,1H3,(H2,29,30)(H,31,33)	False	Bioactives	2	CCOc1ccn(-c2ccc(F)cc2)c(=O)c1C(=O)Nc1ccc(Oc2ccnc(N)c2Cl)c(F)c1	PD010971	108.47				4					VNBRGSXVFBYQNN-UHFFFAOYSA-N	EOS100856	False		512.11			B1003
762	ML-030	ML-030;triazolothiadiazine;ML030	10	False	3.34	1		1013750-77-0	3	9			1			False	104.5	PD003560	False	1	10	6		InChI=1S/C20H20N4O4S/c1-25-13-6-8-16(26-2)14(10-13)19-21-22-20-24(19)23-15(11-29-20)12-5-7-17(27-3)18(9-12)28-4/h5-10H,11H2,1-4H3	False	Bioactives	0	COc1ccc(OC)c(-c2nnc3n2N=C(c2ccc(OC)c(OC)c2)CS3)c1	PD003560	79.99				4	1				DZAUSKKPHXFGNN-UHFFFAOYSA-N	EOS100861	True		412.12			B1003
792	Onvansertib	NMS-1286937;PCM-075;NMS1286937;Onvansertib;NMS-P937 (NMS1286937);NMS-P937	5	False	1.92	1	investigational	1034616-18-6	3	10	1		1			False	142	PD012524	False	1	10	7		InChI=1S/C24H27F3N8O3/c1-33-6-8-34(9-7-33)15-3-5-18(38-24(25,26)27)17(12-15)30-23-29-13-14-2-4-16-20(22(28)37)32-35(10-11-36)21(16)19(14)31-23/h3,5,12-13,36H,2,4,6-11H2,1H3,(H2,28,37)(H,29,30,31)	False	Bioactives	3	CN1CCN(c2ccc(OC(F)(F)F)c(Nc3ncc4c(n3)-c3c(c(C(N)=O)nn3CCO)CC4)c2)CC1	PD012524	134.66				5		1			QHLVBNKYJGBCQJ-UHFFFAOYSA-N	EOS100898	True		532.22		1	B1003
806	NOCODAZOLE	R17934;Oncodazole;NOCODAZOLE;N/A	31	False	3.03		experimental	31430-18-9	3	5			1			True	103.5	PD001013	False	1	10	3	1	InChI=1S/C14H11N3O3S/c1-20-14(19)17-13-15-9-5-4-8(7-10(9)16-13)12(18)11-3-2-6-21-11/h2-7H,1H3,(H2,15,16,17,19)	False	Bioactives	2	COC(=O)Nc1nc2cc(C(=O)c3cccs3)ccc2[nH]1	PD001013	84.08				3					KYRVNWMVYQXFEU-UHFFFAOYSA-N	EOS100922	True		301.05		1	B1003
828	TCS JNK 5a	TCS JNK 5a;SC202671;KIN001-188;SC 202671;SC-202671;AC1LG8KT;GW620972X;JNK-IN-5A;JNK inhibitor IX;N-(3-Cyano-4,5,6,7-tetrahydrobenzo[b]thienyl-2-yl)-1-naphthalenecarboxamide	3	False	4.9			312917-14-9	3	3			1			False	122	PD003805	False	1	10	2		InChI=1S/C20H16N2OS/c21-12-17-15-9-3-4-11-18(15)24-20(17)22-19(23)16-10-5-7-13-6-1-2-8-14(13)16/h1-2,5-8,10H,3-4,9,11H2,(H,22,23)	False	Bioactives	1	N#Cc1c(NC(=O)c2cccc3ccccc23)sc2c1CCCC2	PD003805	52.89				4					WQGDQGAFSDMBLA-UHFFFAOYSA-N	EOS100948	True		332.1			B1003
835	MRT67307	MRT67307;MRT 67307;MRT67307 HCl;IKK¦Å/TBK1 Inhibitor II	5	False	3.65			1190378-57-4	2	7			1			False	251	PD003208	False	1	10	11		InChI=1S/C26H36N6O2/c33-25(21-5-2-6-21)28-11-3-10-27-24-23(20-8-9-20)17-29-26(31-24)30-22-7-1-4-19(16-22)18-32-12-14-34-15-13-32/h1,4,7,16-17,20-21H,2-3,5-6,8-15,18H2,(H,28,33)(H2,27,29,30,31)	False	Bioactives	3	O=C(NCCCNc1nc(Nc2cccc(CN3CCOCC3)c2)ncc1C1CC1)C1CCC1	PD003208	91.41				5					UKBGBACORPRCGG-UHFFFAOYSA-N	EOS100955	False		464.29			B1003
887	mivavotinib	mivavotinib;TAK-659F;TAK-659	12	False	1.55		investigational	1312691-33-0	2	6			2			False	409.5	PD060787	False	1	10	3		InChI=1S/C17H21FN6O/c1-24-8-9(6-21-24)15-13-10(7-20-17(13)25)14(18)16(23-15)22-12-5-3-2-4-11(12)19/h6,8,11-12H,2-5,7,19H2,1H3,(H,20,25)(H,22,23)/t11-,12+/m0/s1	False	Bioactives	3	Cn1cc(-c2nc(N[C@@H]3CCCC[C@@H]3N)c(F)c3c2C(=O)NC3)cn1	PD060787	97.86				4					MJHOMTRKVMKCNE-NWDGAFQWSA-N	EOS101012	False		344.18			B1003
909	SU6656	(3Z)-N,N-DIMETHYL-2-OXO-3-(4,5,6,7-TETRAHYDRO-1H-INDOL-2-YLMETHYLIDENE)-2,3-DIHYDRO-1H-INDOLE-5-SULFONAMIDE;SU 6656;SU6656;SU-6656;K88	43	False	2.64	1	experimental	330161-87-0;1240328-42-0	2	3			2			False	345	PD002623	False	1	10	3		InChI=1S/C19H21N3O3S/c1-22(2)26(24,25)14-7-8-18-15(11-14)16(19(23)21-18)10-13-9-12-5-3-4-6-17(12)20-13/h7-11,20H,3-6H2,1-2H3,(H,21,23)/b16-10-	False	Bioactives	2	CN(C)S(=O)(=O)c1ccc2c(c1)/C(=C/c1cc3c([nH]1)CCCC3)C(=O)N2	PD002623	82.27	1			4	1				LOGJQOUIVKBFGH-YBEGLDIGSA-N	EOS101036	False		371.13		1	B1003
924	TPCA-1	IKK2 Inhibitor IV;TPCA-1;TPCA1;IKK-2 inhibitor IV;TPCA 1;GW683965;N/A	4	False	2.14			507475-17-4	2	3			2			False	340	PD002651	False	1	10	3		InChI=1S/C12H10FN3O2S/c13-7-3-1-6(2-4-7)9-5-8(10(14)17)11(19-9)16-12(15)18/h1-5H,(H2,14,17)(H3,15,16,18)	False	Bioactives	3	NC(=O)Nc1sc(-c2ccc(F)cc2)cc1C(N)=O	PD002651	98.21				2					SAYGKHKXGCPTLX-UHFFFAOYSA-N	EOS101051	False		279.05			B1003
973	SB 225002	SB225002;SB 225002;SB-225002;PD-157695	3	False	3.71			182498-32-4	2	4			1			False	104	PD003397	False	1	10	3		InChI=1S/C13H10BrN3O4/c14-9-3-1-2-4-10(9)15-13(19)16-11-6-5-8(17(20)21)7-12(11)18/h1-7,18H,(H2,15,16,19)	False	Bioactives	3	O=C(Nc1ccc([N+](=O)[O-])cc1O)Nc1ccccc1Br	PD003397	104.5				2					MQBZVUNNWUIPMK-UHFFFAOYSA-N	EOS101101	True		350.99			B1004
975	vinblastine	Velban;vinblastine	30	False	3.99		approved	865-21-4;132142-72-4	3	12			1			True	72	PD013748	False	1	10	7	1	InChI=1S/C46H58N4O9/c1-8-42(54)23-28-24-45(40(52)57-6,36-30(15-19-49(25-28)26-42)29-13-10-11-14-33(29)47-36)32-21-31-34(22-35(32)56-5)48(4)38-44(31)17-20-50-18-12-16-43(9-2,37(44)50)39(59-27(3)51)46(38,55)41(53)58-7/h10-14,16,21-22,28,37-39,47,54-55H,8-9,15,17-20,23-26H2,1-7H3/t28-,37-,38+,39+,42-,43+,44+,45-,46-/m0/s1	False	Bioactives	3	CC[C@]1(O)C[C@@H]2CN(CCc3c([nH]c4ccccc34)[C@@](C(=O)OC)(c3cc4c(cc3OC)N(C)[C@H]3[C@@](O)(C(=O)OC)[C@H](OC(C)=O)[C@]5(CC)C=CCN6CC[C@]43[C@@H]65)C2)C1	PD013748	154.1				9					JXLYSJRDGCGARV-CFWMRBGOSA-N	EOS101103	True		810.42	1	1	B1004
998	HTH-01-015	HTH 01-015;HTH-01-015	1	False	4.16			1613724-42-7	4	8			2			False	365.5	PD012986	False	1	10	3		InChI=1S/C26H28N8O/c1-16-23-24(31-26(29-16)30-19-14-28-34(15-19)20-8-10-27-11-9-20)32(2)22-13-18-7-5-4-6-17(18)12-21(22)25(35)33(23)3/h4-7,12-15,20,27H,8-11H2,1-3H3,(H,29,30,31)	False	Bioactives	2	Cc1nc(Nc2cnn(C3CCNCC3)c2)nc2c1N(C)C(=O)c1cc3ccccc3cc1N2C	PD012986	91.21				6					CHSDJDLAKKAWCI-UHFFFAOYSA-N	EOS101132	False		468.24			B1004
1000	AMG900	AMG900;AMG-900;AMG 900	40	False	6.64	1	investigational	945595-80-2	6	9	1		2			False	343.5	PD003228	False	1	10	6		InChI=1S/C28H21N7OS/c1-17-15-24(37-16-17)25-20-5-2-3-6-21(20)26(35-34-25)32-18-8-10-19(11-9-18)36-27-22(7-4-13-30-27)23-12-14-31-28(29)33-23/h2-16H,1H3,(H,32,35)(H2,29,31,33)	False	Bioactives	2	Cc1csc(-c2nnc(Nc3ccc(Oc4ncccc4-c4ccnc(N)n4)cc3)c3ccccc23)c1	PD003228	111.73				6	1				IVUGFMLRJOCGAS-UHFFFAOYSA-N	EOS101134	False		503.15			B1004
1071	IC261	IC261;IC 261;SU-5607	22	False	3.21		experimental	186611-52-9	2	4			1			False	137	PD002683	False	1	10	4		InChI=1S/C18H17NO4/c1-21-11-8-16(22-2)14(17(9-11)23-3)10-13-12-6-4-5-7-15(12)19-18(13)20/h4-10H,1-3H3,(H,19,20)/b13-10+	False	Bioactives	1	COc1cc(OC)c(/C=C2/C(=O)Nc3ccccc32)c(OC)c1	PD002683	56.79				3					JBJYTZXCZDNOJW-JLHYYAGUSA-N	EOS101206	True		311.12			B1004
1152	VS-4718	PND-1186;SR-2516;PND-1186 (VS-4718);PND 1186;VS-4718;PND1186;SR-2156	3	False	4.79		investigational	1061353-68-1	3	7			2			False	355	PD003237	False	1	10	7		InChI=1S/C25H26F3N5O3/c1-29-24(34)17-5-3-4-6-19(17)31-21-14-23(30-15-18(21)25(26,27)28)32-20-8-7-16(13-22(20)35-2)33-9-11-36-12-10-33/h3-8,13-15H,9-12H2,1-2H3,(H,29,34)(H2,30,31,32)	False	Bioactives	3	CNC(=O)c1ccccc1Nc1cc(Nc2ccc(N3CCOCC3)cc2OC)ncc1C(F)(F)F	PD003237	87.75				4					IGUBBWJDMLCRIK-UHFFFAOYSA-N	EOS101293	False		501.2			B1004
1192	HS-173	HS 173;HS-173;HS173	5	False	3.37	1		1276110-06-5	4	7	1		1			False	100.5	PD010339	False	1	10	6		InChI=1S/C21H18N4O4S/c1-2-29-21(26)19-13-23-20-9-8-15(14-25(19)20)16-10-17(12-22-11-16)24-30(27,28)18-6-4-3-5-7-18/h3-14,24H,2H2,1H3	False	Bioactives	1	CCOC(=O)c1cnc2ccc(-c3cncc(NS(=O)(=O)c4ccccc4)c3)cn12	PD010339	102.66				4					SEKOTFCHZNXZMM-UHFFFAOYSA-N	EOS101334	True		422.1			B1004
1203	BX-912	BX912;BX-912;BX 912;KIN001-175	7	False	3.99			702674-56-4	3	6			2			False	339.5	PD011032	False	1	10	7		InChI=1S/C20H23BrN8O/c21-17-12-24-19(28-18(17)23-7-6-16-11-22-13-25-16)26-14-4-3-5-15(10-14)27-20(30)29-8-1-2-9-29/h3-5,10-13H,1-2,6-9H2,(H,22,25)(H,27,30)(H2,23,24,26,28)	False	Bioactives	4	O=C(Nc1cccc(Nc2ncc(Br)c(NCCc3c[nH]cn3)n2)c1)N1CCCC1	PD011032	110.86				4					DMMILYKXNCVKOJ-UHFFFAOYSA-N	EOS101345	False		470.12			B1004
1257	ALISERTIB	CHEMBL483158;MLN-8237, MLN-8237-004, Alisertib Sodium;MLN-8237;ALISERTIB;MLN8237;MLN 8237;MLN8237 (Alisertib)	53	False	5.75	1	investigational	1028486-01-2	4	7	1		2			False	319	PD003337	False	1	10	6		InChI=1S/C27H20ClFN4O4/c1-36-21-5-3-4-20(29)23(21)25-19-10-15(28)6-8-17(19)24-14(12-30-25)13-31-27(33-24)32-16-7-9-18(26(34)35)22(11-16)37-2/h3-11,13H,12H2,1-2H3,(H,34,35)(H,31,32,33)	False	Bioactives	2	COc1cc(Nc2ncc3c(n2)-c2ccc(Cl)cc2C(c2c(F)cccc2OC)=NC3)ccc1C(=O)O	PD003337	105.93				5					ZLHFILGSQDJULK-UHFFFAOYSA-N	EOS101402	False		518.12			B1004
1322	CERITINIB	cpd 15;NVP-LDK378-NX;4MK;LDK378;LDK-378;CERITINIB[MI];ZYKADIA;Ceritinib (LDK378);CERITINIB;LDK 378;NVP-LDK-378-NX	50	False	6.36	1	approved	1032900-25-6	3	8			1			False	1	PD004094	False	1	10	9		InChI=1S/C28H36ClN5O3S/c1-17(2)37-25-15-21(20-10-12-30-13-11-20)19(5)14-24(25)33-28-31-16-22(29)27(34-28)32-23-8-6-7-9-26(23)38(35,36)18(3)4/h6-9,14-18,20,30H,10-13H2,1-5H3,(H2,31,32,33,34)	False	Bioactives	3	Cc1cc(Nc2ncc(Cl)c(Nc3ccccc3S(=O)(=O)C(C)C)n2)c(OC(C)C)cc1C1CCNCC1	PD004094	105.24	1			4	1			1	VERWOWGGCGHDQE-UHFFFAOYSA-N	EOS101475	True		557.22	1	1	B1005
1333	NAFAMOSTAT	NAFAMOSTAT;Nafamostat mesilate	22	False	2.65		investigational;approved	81525-10-2;80251-32-7	3	4			1			False	126.5	PD013543	False	1	10	4		InChI=1S/C19H17N5O2/c20-17(21)14-2-1-13-10-16(8-5-12(13)9-14)26-18(25)11-3-6-15(7-4-11)24-19(22)23/h1-10H,(H3,20,21)(H4,22,23,24)	False	Bioactives	5	N=C(N)Nc1ccc(C(=O)Oc2ccc3cc(C(=N)N)ccc3c2)cc1	PD013543	138.07				3					MQQNFDZXWVTQEH-UHFFFAOYSA-N	EOS101487	True		347.14	1		B1005
1358	MOZAVAPTAN	MOZAVAPTAN;Mozavaptan hydrochloride;OPC-31260;OPC31260l	5	False	5.29		approved	137975-06-5	3	3			1			False	268	PD046836	False	1	10	4		InChI=1S/C27H29N3O2/c1-19-9-4-5-10-22(19)26(31)28-21-16-14-20(15-17-21)27(32)30-18-8-13-24(29(2)3)23-11-6-7-12-25(23)30/h4-7,9-12,14-17,24H,8,13,18H2,1-3H3,(H,28,31)	False	Bioactives	1	Cc1ccccc1C(=O)Nc1ccc(C(=O)N2CCCC(N(C)C)c3ccccc32)cc1	PD046836	52.65				4					WRNXUQJJCIZICJ-UHFFFAOYSA-N	EOS101517	False		427.23	1		B1005
1373	DANUSERTIB	DANUSERTIB;PHA-739358;Danusertib (PHA-739358);N/A	79	False	2.64	1	investigational	827318-97-8	3	6			2			False	336.5	PD011133	False	1	10	6		InChI=1S/C26H30N6O3/c1-30-12-14-31(15-13-30)20-10-8-19(9-11-20)25(33)27-24-21-16-32(17-22(21)28-29-24)26(34)23(35-2)18-6-4-3-5-7-18/h3-11,23H,12-17H2,1-2H3,(H2,27,28,29,33)/t23-/m1/s1	False	Bioactives	2	CO[C@@H](C(=O)N1Cc2[nH]nc(NC(=O)c3ccc(N4CCN(C)CC4)cc3)c2C1)c1ccccc1	PD011133	93.8				5	1				XKFTZKGMDDZMJI-HSZRJFAPSA-N	EOS101532	False		474.24			B1005
1375	PEFICITINIB	ASP015K;JNJ-54781532;ASP-015K;PEFICITINIB	0	False	2.01			944118-01-8	2	4			2			False	389.5	PD052571	False	1	10	3		InChI=1S/C18H22N4O2/c19-16(23)13-8-21-17-12(1-2-20-17)15(13)22-14-10-3-9-4-11(14)7-18(24,5-9)6-10/h1-2,8-11,14,24H,3-7H2,(H2,19,23)(H2,20,21,22)/t9-,10-,11+,14-,18-	False	Bioactives	4	NC(=O)c1cnc2[nH]ccc2c1N[C@H]1[C@H]2C[C@H]3C[C@@H]1C[C@](O)(C3)C2	PD052571	104.03				6					DREIJXJRTLTGJC-ZKVNVPQCSA-N	EOS101534	False		326.17			B1005
1404	AZ-960	AZ-960;AZ 960;AZ960	2	False	4.18	1		905586-69-8	3	5			2			False	372	PD010824	False	1	10	5		InChI=1S/C18H16F2N6/c1-10-7-16(26-25-10)23-18-15(20)8-13(9-21)17(24-18)22-11(2)12-3-5-14(19)6-4-12/h3-8,11H,1-2H3,(H3,22,23,24,25,26)/t11-/m0/s1	False	Bioactives	3	Cc1cc(Nc2nc(N[C@@H](C)c3ccc(F)cc3)c(C#N)cc2F)n[nH]1	PD010824	89.42				3	1			1	SUNXHXDJOIXABJ-NSHDSACASA-N	EOS101567	False		354.14			B1005
1416	CEP-28122	CEP28122;CEP 28122;compound 25b [PMID: 22564207];CEP-28122;PMID22564207C25b	17	False	3.55			1022958-60-6;1431697-87-8	2	8			2			False	316	PD017096	False	1	10	7		InChI=1S/C28H35ClN6O3/c1-37-25-20-8-7-19(35-10-12-38-13-11-35)6-4-16(20)5-9-22(25)32-28-31-15-21(29)27(34-28)33-24-18-3-2-17(14-18)23(24)26(30)36/h2-3,5,9,15,17-19,23-24H,4,6-8,10-14H2,1H3,(H2,30,36)(H2,31,32,33,34)/t17-,18+,19+,23+,24-/m1/s1	False	Bioactives	3	COc1c(Nc2ncc(Cl)c(N[C@H]3[C@@H](C(N)=O)[C@@H]4C=C[C@H]3C4)n2)ccc2c1CC[C@@H](N1CCOCC1)CC2	PD017096	114.63				6					LAJAFFLJAJMYLK-CVOKMOJFSA-N	EOS101579	False		538.25			B1005
1446	PODOFILOX	Podophyllotoxin;(+)-Shikonin;PPT;Podofilox(+)-Shikonin;PODOFILOX;Condyline;PODOPHYLLIN(RG)	21	False	2.41	1	approved	11016-28-7;518-28-5	2	8	1		1			True	84	PD000047	False	1	10	4	1	InChI=1S/C22H22O8/c1-25-16-4-10(5-17(26-2)21(16)27-3)18-11-6-14-15(30-9-29-14)7-12(11)20(23)13-8-28-22(24)19(13)18/h4-7,13,18-20,23H,8-9H2,1-3H3/t13-,18+,19-,20-/m0/s1	False	Bioactives	1	COc1cc([C@@H]2c3cc4c(cc3[C@H](O)[C@H]3COC(=O)[C@H]23)OCO4)cc(OC)c1OC	PD000047	92.68				5					YJGVMLPVUAXIQN-XVVDYKMHSA-N	EOS101612	True		414.13	1	1	B1005
1456	SPEBRUTINIB	BTK INHIBITOR CC-292;CC-292;AVL 292;SPEBRUTINIB;CC-292 (AVL-292);AVL-292;LMK-435;AVL292	8	False	4.25	1	investigational	1202757-89-8	3	7	1		1			False	195	PD003243	False	1	10	10		InChI=1S/C22H22FN5O3/c1-3-20(29)25-16-5-4-6-17(13-16)26-21-19(23)14-24-22(28-21)27-15-7-9-18(10-8-15)31-12-11-30-2/h3-10,13-14H,1,11-12H2,2H3,(H,25,29)(H2,24,26,27,28)	False	Bioactives	3	C=CC(=O)Nc1cccc(Nc2nc(Nc3ccc(OCCOC)cc3)ncc2F)c1	PD003243	97.4			1	3	1			1	KXBDTLQSDKGAEB-UHFFFAOYSA-N	EOS101623	True		423.17			B1005
1483	COLCHICINE	Colchineos, Colchisol, Colcin;Colchisol;Colchineos;Colcin;COLCHICINE	30	False	2.87		approved	30512-31-3;64-86-8	2	6			1			True	90.5	PD002408	False	1	10	5	1	InChI=1S/C22H25NO6/c1-12(24)23-16-8-6-13-10-19(27-3)21(28-4)22(29-5)20(13)14-7-9-18(26-2)17(25)11-15(14)16/h7,9-11,16H,6,8H2,1-5H3,(H,23,24)/t16-/m0/s1	False	Bioactives	1	COc1cc2c(c(OC)c1OC)-c1ccc(OC)c(=O)cc1[C@@H](NC(C)=O)CC2	PD002408	83.09				3					IAKHMKGGTNLKSZ-INIZCTEOSA-N	EOS101661	True		399.17	1	1	B1005
1505	COMBRETASTATIN A4	Combrestatin A4;COMBRETASTATIN A4;CRC 87-09;Combretastatin-A4;CA4	16	False	3.6	1	experimental	117048-59-6	2	5	1		1			True	93.5	PD016776	False	1	10	6	1	InChI=1S/C18H20O5/c1-20-15-8-7-12(9-14(15)19)5-6-13-10-16(21-2)18(23-4)17(11-13)22-3/h5-11,19H,1-4H3/b6-5-	False	Bioactives	1	COc1ccc(/C=C\c2cc(OC)c(OC)c(OC)c2)cc1O	PD016776	57.15				2					HVXBOLULGPECHP-WAYWQWQTSA-N	EOS101684	True		316.13		1	B1005
1529	PACLITAXEL	NSC125973;BMS 181339-01;Paclitaxel (Taxol);Taxol (Registered Trademark);Tax-11-en-9-one, 5.beta.,20-epoxy-1,2.alpha.,4,7.beta., 10.beta.,13.alpha.- hexahydroxy-, 4,10-diacetate 2- benzoate,13-ester with (2R,3S)-N-benzoyl-3-phenylisoserine;Paxene;NSC-125973;Onxol;Abraxane;PACLITAXEL;Taxol;CHEMBL428647;NSC 125973;7 epi Taxol;7-epi-Taxol;Bris Taxol;7,11-Methano-5H-cyclodeca[3,4]benz[1,2-b]oxete,benz…	49	False	3.74	1	approved;vet_approved	33069-62-4;1203669-79-7	3	14	1		1			True	281.5	PD004086	False	1	10	10	1	InChI=1S/C47H51NO14/c1-25-31(60-43(56)36(52)35(28-16-10-7-11-17-28)48-41(54)29-18-12-8-13-19-29)23-47(57)40(61-42(55)30-20-14-9-15-21-30)38-45(6,32(51)22-33-46(38,24-58-33)62-27(3)50)39(53)37(59-26(2)49)34(25)44(47,4)5/h7-21,31-33,35-38,40,51-52,57H,22-24H2,1-6H3,(H,48,54)/t31-,32-,33+,35-,36+,37+,38-,40-,45+,46-,47+/m0/s1	False	Bioactives	4	CC(=O)O[C@H]1C(=O)[C@]2(C)[C@@H](O)C[C@H]3OC[C@@]3(OC(C)=O)[C@H]2[C@H](OC(=O)c2ccccc2)[C@]2(O)C[C@H](OC(=O)[C@H](O)[C@@H](NC(=O)c3ccccc3)c3ccccc3)C(C)=C1C2(C)C	PD004086	221.29				7	1				RCINICONZNJXQF-MZXODVADSA-N	EOS101711	False		853.33	1	1	B1005
1540	barasertib	AZD1152-HQPA;barasertib;BARASERTIB (WHO-DD);AZD1152;AZD-1152;AZD 1152	21	False	3.62	1	investigational	722543-31-9	4	9	1		2			False	376.5	PD036155	False	1	10	15		InChI=1S/C26H31FN7O6P/c1-2-34(10-12-40-41(36,37)38)9-4-11-39-21-7-8-22-23(16-21)28-17-29-26(22)31-24-14-20(32-33-24)15-25(35)30-19-6-3-5-18(27)13-19/h3,5-8,13-14,16-17H,2,4,9-12,15H2,1H3,(H,30,35)(H2,36,37,38)(H2,28,29,31,32,33)	False	Bioactives	5	CCN(CCCOc1ccc2c(Nc3cc(CC(=O)Nc4cccc(F)c4)[nH]n3)ncnc2c1)CCOP(=O)(O)O	PD036155	174.82				4	1				GBJVVSCPOBPEIT-UHFFFAOYSA-N	EOS101725	False		587.21			B1005
1629	MIDOSTAURIN	PKC-412, CGP-41251, NVP-PKC412;PKC 412;CGP41231;PKC412;CGP 41251;MIDOSTAURIN;RYDAPT;CGP-41251;NSC-656576;PKC-412;NVP-PKC412	213	False	5.91		approved;investigational	120685-11-2	6	6			1			True	89.5	PD021374	False	1	10	3		InChI=1S/C35H30N4O4/c1-35-32(42-3)25(37(2)34(41)19-11-5-4-6-12-19)17-26(43-35)38-23-15-9-7-13-20(23)28-29-22(18-36-33(29)40)27-21-14-8-10-16-24(21)39(35)31(27)30(28)38/h4-16,25-26,32H,17-18H2,1-3H3,(H,36,40)/t25-,26-,32-,35+/m1/s1	False	Bioactives	1	CO[C@@H]1[C@H](N(C)C(=O)c2ccccc2)C[C@H]2O[C@]1(C)n1c3ccccc3c3c4c(c5c6ccccc6n2c5c31)C(=O)NC4	PD021374	77.73				9					BMGQWWVMWDBQGC-IIFHNQTCSA-N	EOS101820	True		570.23	1		B1006
1657	S-TRITYL-L-CYSTEINE	H-Cys(Trt)-OH;L-Cys(Trt)-OH, H-L-Cys(Trt)-OH, S-Tritylcysteine;S-TRITYL-L-CYSTEINE;NSC 83265;CHEMBL392695;S-Tritylcysteine;3-Tritylthio-L-alanine;S-Triphenylmethyl-L-cysteine	1	False	4.12	1		25840-82-8;2799-07-7	3	3	1		1			False	169	PD038801	False	1	10	7		InChI=1S/C22H21NO2S/c23-20(21(24)25)16-26-22(17-10-4-1-5-11-17,18-12-6-2-7-13-18)19-14-8-3-9-15-19/h1-15,20H,16,23H2,(H,24,25)/t20-/m0/s1	False	Bioactives	2	N[C@@H](CSC(c1ccccc1)(c1ccccc1)c1ccccc1)C(=O)O	PD038801	63.32				3					DLMYFMLKORXJPO-FQEVSTJZSA-N	EOS101852	True		363.13			B1006
1685	CHR 5805	CHR 5805;IKK2 Inhibitor VI	3	False	2			354811-10-2	2	3			2			False	301	PD017790	False	1	10	3		InChI=1S/C12H11N3O2S/c13-10(16)8-6-9(7-4-2-1-3-5-7)18-11(8)15-12(14)17/h1-6H,(H2,13,16)(H3,14,15,17)	False	Bioactives	3	NC(=O)Nc1sc(-c2ccccc2)cc1C(N)=O	PD017790	98.21				2					PSVUSJKZJQMCSP-UHFFFAOYSA-N	EOS101886	False		261.06			B1006
1912	WAY-324168	WAY-324168	3	False	2.66				2	8			1			False	73.5	PD104108	False	1	10	4		InChI=1S/C20H18N2O6/c1-23-16-4-10(5-17(24-2)19(16)25-3)18-11-6-14-15(27-9-26-14)7-13(11)28-20(22)12(18)8-21/h4-7,18H,9,22H2,1-3H3	False	Bioactives	1	COc1cc(C2C(C#N)=C(N)Oc3cc4c(cc32)OCO4)cc(OC)c1OC	PD104108	105.19				4					LLTPNRJVRNURSX-UHFFFAOYSA-N	EOS102140	True		382.12			B1007
2034	WAY-113583	WAY-113583	3	False	3.32				2	5			1			False	111	PD112671	False	1	10	4		InChI=1S/C17H15ClN2O4/c18-13-3-1-12(2-4-13)17(21)15-11-14(20(22)23)5-6-16(15)19-7-9-24-10-8-19/h1-6,11H,7-10H2	False	Bioactives	0	O=C(c1ccc(Cl)cc1)c1cc([N+](=O)[O-])ccc1N1CCOCC1	PD112671	72.68				3					GVYLCXRTLQJTFX-UHFFFAOYSA-N	EOS102282	True		346.07			B1007
2192				False									1			False	90.5		True		5				False	Bioactives														Nocodazole	False					B1001
2193				False									1			False	101		True		5				False	Bioactives														Nocodazole	False					B1002
2194				False									1			False	95.5		True		5				False	Bioactives														Nocodazole	False					B1003
2195				False									1			False	88.5		True		5				False	Bioactives														Nocodazole	False					B1004
2196				False									1			False	85		True		5				False	Bioactives														Nocodazole	False					B1005
2197				False									1			False	76		True		5				False	Bioactives														Nocodazole	False					B1006
2198				False									1			False	61.5		True		5				False	Bioactives														Nocodazole	False					B1007
