# Supplementary material for: Morphological profiling data resource enables prediction of chemical compound properties
Source: iScience. 2025 Apr 16;28(5):112445. doi: 10.1016/j.isci.2025.112445 (PMC12084007; doi:10.1016/j.isci.2025.112445)
Supplement: Table S7. Compounds in Hep G2 Nocodazole cluster. IDs and references for compounds in Nocodazole cluster based on the Hep G2 cell line [file mmc8.xlsx]

## Sheet: HepG2_nocodazole_cluster
Metadata_inchi	Metadata_inchikey	Metadata_mw	Metadata_synonyms	Metadata_Plate	Metadata_name	Metadata_EOS	Metadata_pdid	Metadata_smiles	Metadata_Object_Count	Metadata_Nocodazole	Metadata_tubulin	Publication
InChI=1S/C46H56N4O10/c1-7-42(55)22-28-23-45(40(53)58-5,36-30(14-18-48(24-28)25-42)29-12-9-10-13-33(29)47-36)32-20-31-34(21-35(32)57-4)50(26-51)38-44(31)16-19-49-17-11-15-43(8-2,37(44)49)39(60-27(3)52)46(38,56)41(54)59-6/h9-13,15,20-21,26,28,37-39,47,55-56H,7-8,14,16-19,22-25H2,1-6H3/t28-,37-,38+,39+,42-,43+,44+,45-,46-/m0/s1	OGWKCGZFUXNPDA-CFWMRBGOSA-N	824.4	Leurocristine;NSC-67574;22-Oxovincaleukoblastine;vincristine	B1001	vincristine	EOS100001	PD003310	CC[C@]1(O)C[C@@H]2CN(CCc3c([nH]c4ccccc34)[C@@](C(=O)OC)(c3cc4c(cc3OC)N(C=O)[C@H]3[C@@](O)(C(=O)OC)[C@H](OC(C)=O)[C@]5(CC)C=CCN6CC[C@]43[C@@H]65)C2)C1	421	False	True	Lobert, S et al. (1996). Interaction of vinca alkaloids with tubulin: a comparison of vinblastine, vincristine, and vinorelbine. Biochemistry, 35(21), 6806-14. https://doi.org/10.1021/BI953037I
InChI=1S/C18H22O5/c1-20-15-8-7-12(9-14(15)19)5-6-13-10-16(21-2)18(23-4)17(11-13)22-3/h7-11,19H,5-6H2,1-4H3	UXDFUVFNIAJEGM-UHFFFAOYSA-N	318.15	Erianin	B1001	Erianin	EOS100234	PD065187	COc1ccc(CCc2cc(OC)c(OC)c(OC)c2)cc1O	594	False	True	Yan, W et al. (2024). The cytotoxic natural compound erianin binds to colchicine site of β-tubulin and overcomes taxane resistance. Bioorganic chemistry, 150, 107569. https://doi.org/10.1016/j.bioorg.2024.107569
InChI=1S/C16H13NO2/c1-19-13-7-8-14-12(9-13)10-15(17-14)16(18)11-5-3-2-4-6-11/h2-10,17H,1H3	ICMIJSRDISNKOC-UHFFFAOYSA-N	251.09	D-64131;D64131	B1002	D-64131	EOS100406	PD012572	COc1ccc2[nH]c(C(=O)c3ccccc3)cc2c1	511.5	False	True	Beckers, T et al. (2002). 2-aroylindoles, a novel class of potent, orally active small molecule tubulin inhibitors. Cancer research, 62(11), 3113-9. https://pubmed.ncbi.nlm.nih.gov/12036922
InChI=1S/C27H43N3O4/c1-17(2)20(16-18(3)25(33)34)30(10)24(32)22(26(4,5)6)29-23(31)21(28-9)27(7,8)19-14-12-11-13-15-19/h11-17,20-22,28H,1-10H3,(H,29,31)(H,33,34)/b18-16+/t20-,21-,22-/m1/s1	CNTMOLDWXSVYKD-PSRNMDMQSA-N	473.33	HTI 286;TALTOBULIN;HTI-286;SPA-110	B1002	TALTOBULIN	EOS100492	PD016647	CN[C@H](C(=O)N[C@H](C(=O)N(C)[C@H](/C=C(\C)C(=O)O)C(C)C)C(C)(C)C)C(C)(C)c1ccccc1	567.5	False	True	Zask, A et al. (2005). Hybrids of the hemiasterlin analogue taltobulin and the dolastatins are potent antimicrotubule agents. Journal of the American Chemical Society, 127(50), 17667-71. https://doi.org/10.1021/JA053663V
InChI=1S/C16H13N3O3/c1-22-16(21)19-15-17-12-8-7-11(9-13(12)18-15)14(20)10-5-3-2-4-6-10/h2-9H,1H3,(H2,17,18,19,21)	OPXLLQIJSORQAM-UHFFFAOYSA-N	295.1	Vermox;Mebenvet;CHLORFENSON;MEBENDAZOLE;Telmin;Vermox, Telmin, Pantelmin, Mebenvet;Pantelmin	B1003	MEBENDAZOLE	EOS100806	PD001898	COC(=O)Nc1nc2cc(C(=O)c3ccccc3)ccc2[nH]1	491	False	True	Laclette, J et al. (1980). Inhibition of tubulin polymerization by mebendazole. Biochemical and biophysical research communications, 92(2), 417-23. https://doi.org/10.1016/0006-291X(80)90349-6
InChI=1S/C20H20N4O4S/c1-25-13-6-8-16(26-2)14(10-13)19-21-22-20-24(19)23-15(11-29-20)12-5-7-17(27-3)18(9-12)28-4/h5-10H,11H2,1-4H3	DZAUSKKPHXFGNN-UHFFFAOYSA-N	412.12	ML-030;triazolothiadiazine;ML030	B1003	ML-030	EOS100861	PD003560	COc1ccc(OC)c(-c2nnc3n2N=C(c2ccc(OC)c(OC)c2)CS3)c1	569	False	False	Ma, W et al. (2020). Development of triazolothiadiazine derivatives as highly potent tubulin polymerization inhibitors: Structure-activity relationship, in vitro and in vivo study. European journal of medicinal chemistry, 208, 112847. https://doi.org/10.1016/j.ejmech.2020.112847
InChI=1S/C14H11N3O3S/c1-20-14(19)17-13-15-9-5-4-8(7-10(9)16-13)12(18)11-3-2-6-21-11/h2-7H,1H3,(H2,15,16,17,19)	KYRVNWMVYQXFEU-UHFFFAOYSA-N	301.05	R17934;Oncodazole;NOCODAZOLE;N/A	B1003	NOCODAZOLE	EOS100922	PD001013	COC(=O)Nc1nc2cc(C(=O)c3cccs3)ccc2[nH]1	518	False	True
InChI=1S/C18H17NO4/c1-21-11-8-16(22-2)14(17(9-11)23-3)10-13-12-6-4-5-7-15(12)19-18(13)20/h4-10H,1-3H3,(H,19,20)/b13-10+	JBJYTZXCZDNOJW-JLHYYAGUSA-N	311.12	IC261;IC 261;SU-5607	B1004	IC261	EOS101206	PD002683	COc1cc(OC)c(/C=C2/C(=O)Nc3ccccc32)c(OC)c1	499.5	False	False	Xian, J et al. (2021). A Rationale for Drug Design Provided by Co-Crystal Structure of IC261 in Complex with Tubulin. Molecules, 26. https://doi.org/10.3390/molecules26040946
InChI=1S/C22H22O8/c1-25-16-4-10(5-17(26-2)21(16)27-3)18-11-6-14-15(30-9-29-14)7-12(11)20(23)13-8-28-22(24)19(13)18/h4-7,13,18-20,23H,8-9H2,1-3H3/t13-,18+,19-,20-/m0/s1	YJGVMLPVUAXIQN-XVVDYKMHSA-N	414.13	Podophyllotoxin;(+)-Shikonin;PPT;Podofilox(+)-Shikonin;PODOFILOX;Condyline;PODOPHYLLIN(RG)	B1005	PODOFILOX	EOS101612	PD000047	COc1cc([C@@H]2c3cc4c(cc3[C@H](O)[C@H]3COC(=O)[C@H]23)OCO4)cc(OC)c1OC	519	False	True	Palanivelu, P, Luduena, R (1982). Interactions of the tau-tubulin-vinblastine complex with colchicine, podophyllotoxin, and N,N'-ethylenebis(iodoacetamide). The Journal of biological chemistry, 257(11), 6311-5. https://pubmed.ncbi.nlm.nih.gov/6804464
InChI=1S/C22H25NO6/c1-12(24)23-16-8-6-13-10-19(27-3)21(28-4)22(29-5)20(13)14-7-9-18(26-2)17(25)11-15(14)16/h7,9-11,16H,6,8H2,1-5H3,(H,23,24)/t16-/m0/s1	IAKHMKGGTNLKSZ-INIZCTEOSA-N	399.17	Colchineos, Colchisol, Colcin;Colchisol;Colchineos;Colcin;COLCHICINE	B1005	COLCHICINE	EOS101661	PD002408	COc1cc2c(c(OC)c1OC)-c1ccc(OC)c(=O)cc1[C@@H](NC(C)=O)CC2	561	False	True	Jordan, A et al. (1998). Tubulin as a target for anticancer drugs: Agents which interact with the mitotic spindle. Medicinal Research Reviews, 18. https://doi.org/10.1002/(SICI)1098-1128(199807)18:4
InChI=1S/C18H20O5/c1-20-15-8-7-12(9-14(15)19)5-6-13-10-16(21-2)18(23-4)17(11-13)22-3/h5-11,19H,1-4H3/b6-5-	HVXBOLULGPECHP-WAYWQWQTSA-N	316.13	Combrestatin A4;COMBRETASTATIN A4;CRC 87-09;Combretastatin-A4;CA4	B1005	COMBRETASTATIN A4	EOS101684	PD016776	COc1ccc(/C=C\c2cc(OC)c(OC)c(OC)c2)cc1O	537.5	False	True	Lin, C M et al. (1988). Interactions of tubulin with potent natural and synthetic analogs of the antimitotic agent combretastatin: a structure-activity study. Molecular pharmacology, 34(2), 200-8. https://pubmed.ncbi.nlm.nih.gov/3412321
				B1001		Nocodazole			455	True	False
				B1002		Nocodazole			425	True	False
				B1003		Nocodazole			410.5	True	False
				B1004		Nocodazole			457.5	True	False
				B1005		Nocodazole			405	True	False
				B1006		Nocodazole			418	True	False
				B1007		Nocodazole			436	True	False
