# Supplementary material for: Morphological profiling data resource enables prediction of chemical compound properties
Source: iScience. 2025 Apr 16;28(5):112445. doi: 10.1016/j.isci.2025.112445 (PMC12084007; doi:10.1016/j.isci.2025.112445)
Supplement: Table S8. Compounds in Hep G2 Ciclopirox cluster. IDs and references for compounds in Nocodazole cluster [file mmc9.xlsx]

## Sheet: Ciclopirox cluster
Metadata_inchi	Metadata_inchikey	Metadata_mw	Metadata_synonyms	Metadata_Plate	Metadata_name	Metadata_EOS	Metadata_pdid	Metadata_smiles	Metadata_Object_Count	Sensescence_params	Note	Publication
InChI=1S/C7H9N5S/c8-5-2-1-3-10-6(5)4-11-12-7(9)13/h1-4H,8H2,(H3,9,12,13)/b11-4+	XMYKNCNAZKMVQN-NYYWCZLTSA-N	195.06	OCX191;PAN-811;NSC# 663249;NSC663249;3-AP;TRIAPINE	B1001	TRIAPINE	EOS100248	PD013043	NC(=S)N/N=C/c1ncccc1N	626	True	Direct link to senescence	Shao, J et al. (2006). A Ferrous-triapine complex mediates formation of reactive oxygen species that inactivate human ribonucleotide reductase. Molecular Cancer Therapeutics, 5, 586 - 592. https://doi.org/10.1158/1535-7163.MCT-05-0384
InChI=1S/C19H20ClN3O5S/c1-13(17-12-15(20)5-6-18(17)24)21-22-19(25)14-3-2-4-16(11-14)29(26,27)23-7-9-28-10-8-23/h2-6,11-12,24H,7-10H2,1H3,(H,22,25)/b21-13+	NKUDGJUBIVEDTF-FYJGNVAPSA-N	437.08	HCI-2509;SP2509;SP 2509	B1001	SP2509	EOS100255	PD012831	C/C(=N\NC(=O)c1cccc(S(=O)(=O)N2CCOCC2)c1)c1cc(Cl)ccc1O	830	True	Indirect potentially via JAK/STAT3	Zhen, H et al. (2021). SP2509, an inhibitor of LSD1, exerts potential antitumor effects by targeting the JAK/STAT3 signaling. Acta biochimica et biophysica Sinica. https://doi.org/10.1093/abbs/gmab083
InChI=1S/C27H26O3/c28-25-6-5-22(20-1-2-21-11-23(26(29)30)4-3-19(21)10-20)12-24(25)27-13-16-7-17(14-27)9-18(8-16)15-27/h1-6,10-12,16-18,28H,7-9,13-15H2,(H,29,30)	LDGIHZJOIQSHPB-UHFFFAOYSA-N	398.19	CD-437;AHPN;O-Desmethyl Adapalene;CD437;CD 437;Apoptosis Activator VI;O-DEMETHYLATED ADAPALENE;PMID27336223-Compound-12	B1002	AHPN	EOS100613	PD003472	O=C(O)c1ccc2cc(-c3ccc(O)c(C45CC6CC(CC(C6)C4)C5)c3)ccc2c1	598.5	True	Indirect potentially via cell cycle arrest and apoptosis	Shao, Z et al. (1995). p53 independent G0/G1 arrest and apoptosis induced by a novel retinoid in human breast cancer cells. Oncogene, 11(3), 493-504. https://pubmed.ncbi.nlm.nih.gov/7630633
InChI=1S/C12H17NO2/c1-9-7-11(13(15)12(14)8-9)10-5-3-2-4-6-10/h7-8,10,15H,2-6H2,1H3	SCKYRAXSEDYPSA-UHFFFAOYSA-N	207.13	HOE296b;CICLOPIROX;CICLOPIROX OLAMINE;Ciclopirox (Penlac);Ciclopirox ethanolamine;Batrafen, Loprox, Mycoster, Stieprox, HOE 296b ;Ciclopirox	B1003	CICLOPIROX	EOS100807	PD003531	Cc1cc(C2CCCCC2)n(O)c(=O)c1	754	True	Direct link to senescence	Braun, J et al. (2020). Effects of the antifungal agent ciclopirox in HPV‐positive cancer cells: Repression of viral E6/E7 oncogene expression and induction of senescence and apoptosis. International Journal of Cancer, 146. https://doi.org/10.1002/ijc.32709
InChI=1S/C32H32O13S/c1-37-19-6-13(7-20(38-2)25(19)33)23-14-8-17-18(42-12-41-17)9-15(14)28(16-10-39-30(36)24(16)23)44-32-27(35)26(34)29-21(43-32)11-40-31(45-29)22-4-3-5-46-22/h3-9,16,21,23-24,26-29,31-35H,10-12H2,1-2H3/t16-,21+,23+,24-,26+,27+,28+,29+,31+,32-/m0/s1	NRUKOCRGYNPUPR-QBPJDGROSA-N	656.16	Teniposide (Vumon);Vumon;VM26;NSC 122819;teniposide;Vumon, VM-26, Vehem, NSC 122819	B1004	teniposide	EOS101234	PD012680	COc1cc([C@@H]2c3cc4c(cc3[C@@H](O[C@@H]3O[C@@H]5CO[C@@H](c6cccs6)O[C@H]5[C@H](O)[C@H]3O)[C@H]3COC(=O)[C@H]23)OCO4)cc(OC)c1O	465	True	No direct link but indirectly implicated (see publication)	Cai, X et al. (2024). Modeling of senescence-related chemoresistance in ovarian cancer using data analysis and patient-derived organoids. Frontiers in Oncology, 13. https://doi.org/10.3389/fonc.2023.1291559
InChI=1S/C10H11ClFN5O3/c11-10-15-7(13)5-8(16-10)17(2-14-5)9-4(12)6(19)3(1-18)20-9/h2-4,6,9,18-19H,1H2,(H2,13,15,16)/t3-,4+,6-,9-/m1/s1	WDDPHFBMKLOVOX-AYQXTPAHSA-N	303.05	CLOFARABINE;Clolar;Clofarex;Clolar, Evoltra;Evoltra;Clofarabine	B1005	CLOFARABINE	EOS101535	PD003455	Nc1nc(Cl)nc2c1ncn2[C@@H]1O[C@H](CO)[C@@H](O)[C@@H]1F	674	True
InChI=1S/C22H28N4O6/c27-11-9-23-5-7-25-13-1-2-14(26-8-6-24-10-12-28)18-17(13)21(31)19-15(29)3-4-16(30)20(19)22(18)32/h1-4,23-30H,5-12H2	KKZJGLLVHKMTCM-UHFFFAOYSA-N	444.2	CL-232325;DHAQ;Mitroxone;MITOXANTRONE;mitozantrone;Novantron;Novantrone;NSC 301739;Mitoxantrone HCl;9,10-Anthracenedione, 1,4-dihydroxy-5,8-bis[[2-[(2-hydroxyethyl)amino]ethyl] amino]-;CL 232325;MITOXANTRONE HYDROCHLORIDE;MITOXANTRONE DIHYDROCHLORIDE;Dihydroxyanthraquinone;Mitoxantrone (free base)	B1005	MITOXANTRONE	EOS101546	PD004112	O=C1c2c(O)ccc(O)c2C(=O)c2c(NCCNCCO)ccc(NCCNCCO)c21	301	False	Direct link to senescence	Seifrtová, M et al. (2013). Mitoxantrone ability to induce premature senescence in human dental pulp stem cells and human dermal fibroblasts. Journal of physiology and pharmacology : an official journal of the Polish Physiological Society, 64(2), 255-66. https://pubmed.ncbi.nlm.nih.gov/23756401
InChI=1S/C34H52N18O2/c1-19(45-49-31(35)36)23-13-24(20(2)46-50-32(37)38)16-27(15-23)43-29(53)11-9-7-5-6-8-10-12-30(54)44-28-17-25(21(3)47-51-33(39)40)14-26(18-28)22(4)48-52-34(41)42/h13-18H,5-12H2,1-4H3,(H,43,53)(H,44,54)(H4,35,36,49)(H4,37,38,50)(H4,39,40,51)(H4,41,42,52)	PWDYHMBTPGXCSN-UHFFFAOYSA-N	744.45	SEMAPIMOD	B1006	SEMAPIMOD	EOS101827	PD066467	CC(=NNC(=N)N)c1cc(NC(=O)CCCCCCCCC(=O)Nc2cc(C(C)=NNC(=N)N)cc(C(C)=NNC(=N)N)c2)cc(C(C)=NNC(=N)N)c1	918.5	True
InChI=1S/C15H11N3/c1-3-10-16-12(6-1)14-8-5-9-15(18-14)13-7-2-4-11-17-13/h1-11H	DRGAZIDRYFYHIJ-UHFFFAOYSA-N	233.1	TERPYRIDINE	B1007	TERPYRIDINE	EOS102213	PD011766	c1ccc(-c2cccc(-c3ccccn3)n2)nc1	669.5	True
InChI=1S/C9H8N2O/c10-7-3-4-8(12)9-6(7)2-1-5-11-9/h1-5,12H,10H2	YDEUKNRKEYICTH-UHFFFAOYSA-N	160.06	5-Amino-8-hydroxyquinoline;5-aminoquinolin-8-ol	B1007	PD119507	EOS102214	PD119507	Nc1ccc(O)c2ncccc12	652.5	True
InChI=1S/C19H18ClNO2/c20-11-7-15-12-4-1-3-10(12)9-21-17(15)16(8-11)13-5-2-6-14(13)18(21)19(22)23/h1-2,4-5,7-8,10,12-14,18H,3,6,9H2,(H,22,23)	XIFMNZHDPSPECA-UHFFFAOYSA-N	327.1	WAY-299864	B1007	WAY-299864	EOS102250	PD114313	O=C(O)C1C2CC=CC2c2cc(Cl)cc3c2N1CC1CC=CC31	728	True
