# Supplementary material for: Morphological profiling data resource enables prediction of chemical compound properties
Source: iScience. 2025 Apr 16;28(5):112445. doi: 10.1016/j.isci.2025.112445 (PMC12084007; doi:10.1016/j.isci.2025.112445)
Supplement: Table S9. Probes & Drugs files of EU-OPENSCREEN Bioactive compounds. Compound IDs and their annotation in Probes and Drugs as well as the annotated targets of these compounds [file mmc10.xlsx]

## Sheet: COMPOUNDS
pdid	name	smiles	inchi	inchikey	probe	experimental probe	calculated probe	available	approved drug	P&D approved	PROTAC	covalent binder	biased GPCR ligand	inorganic	structural alert	PAINS Family A	PAINS Family B	PAINS Family C	Aggregator	Obsolete	Nuisance	no. targets	Drug Status	cas	synonyms	mw	hba	hbd	rb	rc	arc	logp	tpsa
PD000002	I-BRD9	CCn1cc(-c2cccc(C(F)(F)F)c2)c2sc(C(=N)NC3CCS(=O)(=O)CC3)cc2c1=O	InChI=1S/C22H22F3N3O3S2/c1-2-28-12-17(13-4-3-5-14(10-13)22(23,24)25)19-16(21(28)29)11-18(32-19)20(26)27-15-6-8-33(30,31)9-7-15/h3-5,10-12,15H,2,6-9H2,1H3,(H2,26,27)	WRUWGLUCNBMGPS-UHFFFAOYSA-N	1	1	1	1														6.0		1714146-59-4	CS-5587;I-BRD9;GSK602;I-BRD9 (GSK602)	497.11	6.0	2.0	4.0	4.0	3.0	4.26	92.02
PD000003	UNC0638	COc1cc2c(NC3CCN(C(C)C)CC3)nc(C3CCCCC3)nc2cc1OCCCN1CCCC1	InChI=1S/C30H47N5O2/c1-22(2)35-17-12-24(13-18-35)31-30-25-20-27(36-3)28(37-19-9-16-34-14-7-8-15-34)21-26(25)32-29(33-30)23-10-5-4-6-11-23/h20-24H,4-19H2,1-3H3,(H,31,32,33)	QOECJCJVIMVJGX-UHFFFAOYSA-N	1	1	1	1		1												5.0		1255580-76-7;1255517-77-1	UNC-0638;UNC 0638;UNC0638	509.37	7.0	1.0	10.0	5.0	2.0	5.84	62.75
PD000005	UNC1215	O=C(c1ccc(C(=O)N2CCC(N3CCCC3)CC2)c(Nc2ccccc2)c1)N1CCC(N2CCCC2)CC1	InChI=1S/C32H43N5O2/c38-31(36-20-12-27(13-21-36)34-16-4-5-17-34)25-10-11-29(30(24-25)33-26-8-2-1-3-9-26)32(39)37-22-14-28(15-23-37)35-18-6-7-19-35/h1-3,8-11,24,27-28,33H,4-7,12-23H2	PQOOIERVZAXHBP-UHFFFAOYSA-N	1	1	1	1														5.0		1415800-43-9	UNC1215;UNC 1215	529.34	5.0	1.0	6.0	6.0	2.0	4.83	59.13
PD000007	IOX1	O=C(O)c1ccc(O)c2ncccc12	InChI=1S/C10H7NO3/c12-8-4-3-7(10(13)14)6-2-1-5-11-9(6)8/h1-5,12H,(H,13,14)	JGRPKOGHYBAVMW-UHFFFAOYSA-N	1	1		1														11.0		5852-78-8	IOX-1;IOX 1;IOX1;Hydroxyqunoline analog 1	189.04	3.0	2.0	1.0	2.0	2.0	1.64	70.42
PD000008	IOX2	O=C(O)CNC(=O)c1c(O)c2ccccc2n(Cc2ccccc2)c1=O	InChI=1S/C19H16N2O5/c22-15(23)10-20-18(25)16-17(24)13-8-4-5-9-14(13)21(19(16)26)11-12-6-2-1-3-7-12/h1-9,24H,10-11H2,(H,20,25)(H,22,23)	CAOSCCRYLYQBES-UHFFFAOYSA-N	1	1		1														4.0		931398-72-0	JICL38;IOX 2;IOX2	352.11	5.0	3.0	5.0	3.0	3.0	1.57	108.63
PD000010	BAY-598	CCN(C(=O)CO)[C@H]1CN(/C(=N\C#N)Nc2cccc(OC(F)F)c2)N=C1c1ccc(Cl)c(Cl)c1	InChI=1S/C22H20Cl2F2N6O3/c1-2-31(19(34)11-33)18-10-32(30-20(18)13-6-7-16(23)17(24)8-13)22(28-12-27)29-14-4-3-5-15(9-14)35-21(25)26/h3-9,18,21,33H,2,10-11H2,1H3,(H,28,29)/t18-/m0/s1	OTTJIRVZJJGFTK-SFHVURJKSA-N	1	1	1	1		1												2.0		1906919-67-2	BAY 598;GTPL8953;(S)-BAY 598;BAY-598	524.09	6.0	2.0	7.0	3.0	2.0	3.77	113.55
PD000011	OICR-9429	CN1CCN(c2ccc(-c3cccc(CN4CCOCC4)c3)cc2NC(=O)c2c[nH]c(=O)cc2C(F)(F)F)CC1	InChI=1S/C29H32F3N5O3/c1-35-7-9-37(10-8-35)26-6-5-22(21-4-2-3-20(15-21)19-36-11-13-40-14-12-36)16-25(26)34-28(39)23-18-33-27(38)17-24(23)29(30,31)32/h2-6,15-18H,7-14,19H2,1H3,(H,33,38)(H,34,39)	DJOVLOYCGXNVPI-UHFFFAOYSA-N	1	1	1	1														1.0		1801787-56-3	OICR 9429;OICR-9429;OICR9429;GTPL8231;AKOS025147341	555.25	6.0	2.0	6.0	5.0	3.0	3.9	80.91
PD000013	PFI-1	COc1ccccc1S(=O)(=O)Nc1ccc2c(c1)CN(C)C(=O)N2	InChI=1S/C16H17N3O4S/c1-19-10-11-9-12(7-8-13(11)17-16(19)20)18-24(21,22)15-6-4-3-5-14(15)23-2/h3-9,18H,10H2,1-2H3,(H,17,20)	TXZPMHLMPKIUGK-UHFFFAOYSA-N	1	1	1	1		1												2.0		1403764-72-6	PFI 1;PF-06405761;PFI-1(PF-6405761) ;PF-6405761;PFI-1;QCR-192;PFI1	347.09	4.0	2.0	4.0	3.0	2.0	2.47	87.74
PD000014	OF-1	COc1cc2c(cc1NS(=O)(=O)c1ccc(Br)cc1C)n(C)c(=O)n2C	InChI=1S/C17H18BrN3O4S/c1-10-7-11(18)5-6-16(10)26(23,24)19-12-8-13-14(9-15(12)25-4)21(3)17(22)20(13)2/h5-9,19H,1-4H3	YUNQZQREIHWDQT-UHFFFAOYSA-N	1	1		1														3.0		919973-83-4	OF-1;OF 1;OF1	439.02	6.0	1.0	4.0	3.0	3.0	2.76	82.33
PD000017	PFI-4	COc1ccccc1C(=O)Nc1cc2c(cc1N1CCCC1)n(C)c(=O)n2C	InChI=1S/C21H24N4O3/c1-23-17-12-15(22-20(26)14-8-4-5-9-19(14)28-3)16(25-10-6-7-11-25)13-18(17)24(2)21(23)27/h4-5,8-9,12-13H,6-7,10-11H2,1-3H3,(H,22,26)	QCIJLRJBZDBVDB-UHFFFAOYSA-N	1	1		1		1												5.0		900305-37-5	PFI4;GSK6853;PFI 4;PFI-4	380.18	6.0	1.0	4.0	4.0	3.0	2.74	68.5
PD000018	UNC0642	COc1cc2c(NC3CCN(C(C)C)CC3)nc(N3CCC(F)(F)CC3)nc2cc1OCCCN1CCCC1	InChI=1S/C29H44F2N6O2/c1-21(2)36-14-7-22(8-15-36)32-27-23-19-25(38-3)26(39-18-6-13-35-11-4-5-12-35)20-24(23)33-28(34-27)37-16-9-29(30,31)10-17-37/h19-22H,4-18H2,1-3H3,(H,32,33,34)	RNAMYOYQYRYFQY-UHFFFAOYSA-N	1	1	1	1		1												4.0		1481677-78-4	UNC 0642;UNC-0642;GTPL7017;UNC0642	546.35	8.0	1.0	10.0	5.0	2.0	5.02	65.99
PD000019	UNC1999	CCCc1cc(C)[nH]c(=O)c1CNC(=O)c1cc(-c2ccc(N3CCN(C(C)C)CC3)nc2)cc2c1cnn2C(C)C	InChI=1S/C33H43N7O2/c1-7-8-24-15-23(6)37-33(42)28(24)19-35-32(41)27-16-26(17-30-29(27)20-36-40(30)22(4)5)25-9-10-31(34-18-25)39-13-11-38(12-14-39)21(2)3/h9-10,15-18,20-22H,7-8,11-14,19H2,1-6H3,(H,35,41)(H,37,42)	DPJNKUOXBZSZAI-UHFFFAOYSA-N	1	1	1	1		1												2.0		1431612-23-5	UNC 1999;UNC-1999;UNC1999	569.35	7.0	2.0	9.0	5.0	4.0	5.09	99.15
PD000021	GSK864	COc1c(C)cc(NC(=O)c2nn(Cc3ccc(F)cc3)c3c2CN(C(=O)c2ccc[nH]2)C[C@]3(C)C(N)=O)cc1C	InChI=1S/C30H31FN6O4/c1-17-12-21(13-18(2)25(17)41-4)34-27(38)24-22-15-36(28(39)23-6-5-11-33-23)16-30(3,29(32)40)26(22)37(35-24)14-19-7-9-20(31)10-8-19/h5-13,33H,14-16H2,1-4H3,(H2,32,40)(H,34,38)/t30-/m0/s1	DUCNNEYLFOQFSW-PMERELPUSA-N	1	1	1	1														0.0		1816331-66-4	GTPL8961;GSK864 ;GSK864	558.24	6.0	3.0	7.0	5.0	4.0	3.68	135.34
PD000024	BI-9564	COc1cc(-c2cn(C)c(=O)c3cnccc23)c(OC)cc1CN(C)C	InChI=1S/C20H23N3O3/c1-22(2)11-13-8-19(26-5)15(9-18(13)25-4)17-12-23(3)20(24)16-10-21-7-6-14(16)17/h6-10,12H,11H2,1-5H3	BJFSUDWKXGMUKA-UHFFFAOYSA-N	1	1	1	1		1												7.0		1883429-22-8	BI9564;BI-9564;BI 9564	353.17	6.0	0.0	5.0	3.0	3.0	2.68	56.59
PD000026	MS023	CC(C)Oc1ccc(-c2c[nH]cc2CN(C)CCN)cc1	InChI=1S/C17H25N3O/c1-13(2)21-16-6-4-14(5-7-16)17-11-19-10-15(17)12-20(3)9-8-18/h4-7,10-11,13,19H,8-9,12,18H2,1-3H3	FMTVWAGUJRUAKE-UHFFFAOYSA-N	1	1	1	1														5.0		1831110-54-3	GTPL8955;MS023	287.2	3.0	2.0	7.0	2.0	2.0	2.86	54.28
PD000028	NI-57	COc1cc(C#N)ccc1S(=O)(=O)Nc1ccc2c(c1)cc(C)c(=O)n2C	InChI=1S/C19H17N3O4S/c1-12-8-14-10-15(5-6-16(14)22(2)19(12)23)21-27(24,25)18-7-4-13(11-20)9-17(18)26-3/h4-10,21H,1-3H3	UEMQPCYDWCSVCU-UHFFFAOYSA-N	1	1		1														7.0		1883548-89-7	NI 57;NI-57;GTPL8573	383.09	6.0	1.0	4.0	3.0	3.0	2.53	101.19
PD000030	SGC707	O=C(NCC(=O)N1CCCC1)Nc1ccc2cnccc2c1	InChI=1S/C16H18N4O2/c21-15(20-7-1-2-8-20)11-18-16(22)19-14-4-3-13-10-17-6-5-12(13)9-14/h3-6,9-10H,1-2,7-8,11H2,(H2,18,19,22)	DMIDPTCQPIJYFE-UHFFFAOYSA-N	1	1	1	1														1.0		1687736-54-4	AOB5757;SGC-707;GTPL8552;SGC 707;SGC707	298.14	3.0	2.0	3.0	3.0	2.0	1.98	74.33
PD000031	(+)-JQ1	Cc1sc2c(c1C)C(c1ccc(Cl)cc1)=N[C@@H](CC(=O)OC(C)(C)C)c1nnc(C)n1-2	InChI=1S/C23H25ClN4O2S/c1-12-13(2)31-22-19(12)20(15-7-9-16(24)10-8-15)25-17(11-18(29)30-23(4,5)6)21-27-26-14(3)28(21)22/h7-10,17H,11H2,1-6H3/t17-/m0/s1	DNVXATUJJDPFDM-KRWDZBQOSA-N	1	1	1	1			1											9.0	investigational	1268524-70-4	(+)-JQ1;(+)-JQ-1;JQ-1;1268524-70-4;JQ1;(S)-JQ1	456.14	7.0	0.0	3.0	4.0	3.0	5.53	69.37
PD000032	GSK343	CCCc1cc(C)[nH]c(=O)c1CNC(=O)c1cc(-c2ccnc(N3CCN(C)CC3)c2)cc2c1cnn2C(C)C	InChI=1S/C31H39N7O2/c1-6-7-23-14-21(4)35-31(40)26(23)18-33-30(39)25-15-24(16-28-27(25)19-34-38(28)20(2)3)22-8-9-32-29(17-22)37-12-10-36(5)11-13-37/h8-9,14-17,19-20H,6-7,10-13,18H2,1-5H3,(H,33,39)(H,35,40)	ULNXAWLQFZMIHX-UHFFFAOYSA-N	1	1	1	1		1												6.0		1346704-33-3	GSK 343;GSK343;GSK-343	541.32	7.0	2.0	8.0	5.0	4.0	4.31	99.15
PD000033	A-366	COc1cc2c(cc1OCCCN1CCCC1)N=C(N)C21CCC1	InChI=1S/C19H27N3O2/c1-23-16-12-14-15(21-18(20)19(14)6-4-7-19)13-17(16)24-11-5-10-22-8-2-3-9-22/h12-13H,2-11H2,1H3,(H2,20,21)	BKCDJTRMYWSXMC-UHFFFAOYSA-N	1	1	1	1		1												3.0		1527503-11-2	A-366;A366;GTPL8238;A 366	329.21	5.0	1.0	6.0	4.0	1.0	2.98	60.08
PD000034	A-196	Clc1cc2c(NC3CCCC3)nnc(-c3ccncc3)c2cc1Cl	InChI=1S/C18H16Cl2N4/c19-15-9-13-14(10-16(15)20)18(22-12-3-1-2-4-12)24-23-17(13)11-5-7-21-8-6-11/h5-10,12H,1-4H2,(H,22,24)	ABGOSOMRWSYAOB-UHFFFAOYSA-N	1	1		1														2.0		1982372-88-2	S7983;A-196;A 196;A196	358.08	4.0	1.0	3.0	4.0	3.0	5.35	50.7
PD000035	MS049	CNCCN1CCC(OCc2ccccc2)CC1	InChI=1S/C15H24N2O/c1-16-9-12-17-10-7-15(8-11-17)18-13-14-5-3-2-4-6-14/h2-6,15-16H,7-13H2,1H3	HBOJWAYLSJLULG-UHFFFAOYSA-N	1	1		1														5.0		1502816-23-0	MS049;MS049 hydrochloride	248.19	3.0	1.0	6.0	2.0	1.0	1.89	24.5
PD000036	GSK2801	CCCOc1ccn2c(C(C)=O)cc(-c3ccccc3S(C)(=O)=O)c2c1	InChI=1S/C20H21NO4S/c1-4-11-25-15-9-10-21-18(14(2)22)13-17(19(21)12-15)16-7-5-6-8-20(16)26(3,23)24/h5-10,12-13H,4,11H2,1-3H3	KHWCPNJRJCNVRI-UHFFFAOYSA-N	1	1	1	1														6.0		1619994-68-1	GSK2801;KB-146016;GSK 2801	371.12	5.0	0.0	6.0	3.0	3.0	4.0	64.85
PD000037	LLY-507	Cc1cn(CCN2CCN(c3ccccc3-c3cc(C#N)cc(C(=O)NCCCN4CCCC4)c3)CC2)c2ccccc12	InChI=1S/C36H42N6O/c1-28-27-42(34-11-4-2-9-32(28)34)22-19-40-17-20-41(21-18-40)35-12-5-3-10-33(35)30-23-29(26-37)24-31(25-30)36(43)38-13-8-16-39-14-6-7-15-39/h2-5,9-12,23-25,27H,6-8,13-22H2,1H3,(H,38,43)	PNYRDVBFYVDJJI-UHFFFAOYSA-N	1	1	1	1														1.0		1793053-37-8	ZINC231558920;HY-19313;LLY507;GTPL8239;CS-5126;LLY-507;LLY 507	574.34	6.0	1.0	10.0	6.0	4.0	5.53	67.54
PD000038	GSK591	O=C(NC[C@H](O)CN1CCc2ccccc2C1)c1ccnc(NC2CCC2)c1	InChI=1S/C22H28N4O2/c27-20(15-26-11-9-16-4-1-2-5-18(16)14-26)13-24-22(28)17-8-10-23-21(12-17)25-19-6-3-7-19/h1-2,4-5,8,10,12,19-20,27H,3,6-7,9,11,13-15H2,(H,23,25)(H,24,28)/t20-/m0/s1	TWKYXZSXXXKKJU-FQEVSTJZSA-N	1	1	1	1														2.0		1616391-87-7	GSK591 (EPZ015866,GSK3203591);GSK3203591;EPZ015866;EPZ015866, GSK3203591;GSK591;GTPL8954	380.22	5.0	3.0	7.0	4.0	2.0	2.19	77.49
PD000047	PODOFILOX	COc1cc([C@@H]2c3cc4c(cc3[C@H](O)[C@H]3COC(=O)[C@H]23)OCO4)cc(OC)c1OC	InChI=1S/C22H22O8/c1-25-16-4-10(5-17(26-2)21(16)27-3)18-11-6-14-15(30-9-29-14)7-12(11)20(23)13-8-28-22(24)19(13)18/h4-7,13,18-20,23H,8-9H2,1-3H3/t13-,18+,19-,20-/m0/s1	YJGVMLPVUAXIQN-XVVDYKMHSA-N	1		1	1	1						1						1	22.0	approved	11016-28-7;518-28-5	Podophyllotoxin;Condylox;(+)-Shikonin;PPT;Podofilox(+)-Shikonin;PODOFILOX;Condyline	414.13	8.0	1.0	4.0	5.0	2.0	2.41	92.68
PD000049	METYROSINE	C[C@](N)(Cc1ccc(O)cc1)C(=O)O	InChI=1S/C10H13NO3/c1-10(11,9(13)14)6-7-2-4-8(12)5-3-7/h2-5,12H,6,11H2,1H3,(H,13,14)/t10-/m0/s1	NHTGHBARYWONDQ-JTQLQIEISA-N				1	1						1				1			3.0	approved	672-87-7	L-alpha-Methyl-p-tyrosine;METYROSINE;??-Methyltyrosine;metirosine;¦Á-Methyltyrosine;alpha-methyltyrosine;alpha-METHYL-L-TYROSINE	195.09	3.0	3.0	3.0	1.0	1.0	0.74	83.55
PD000054	PINACIDIL	CC(N/C(=N/C#N)Nc1ccncc1)C(C)(C)C	InChI=1S/C13H19N5/c1-10(13(2,3)4)17-12(16-9-14)18-11-5-7-15-8-6-11/h5-8,10H,1-4H3,(H2,15,16,17,18)	IVVNZDGDKPTYHK-UHFFFAOYSA-N				1	1													12.0	approved	85371-64-8;60560-33-0;113563-69-2	PINACIDIL;P-1134	245.16	3.0	2.0	2.0	1.0	1.0	2.35	73.1
PD000061	GLYBURIDE	COc1ccc(Cl)cc1C(=O)NCCc1ccc(S(=O)(=O)NC(=O)NC2CCCCC2)cc1	InChI=1S/C23H28ClN3O5S/c1-32-21-12-9-17(24)15-20(21)22(28)25-14-13-16-7-10-19(11-8-16)33(30,31)27-23(29)26-18-5-3-2-4-6-18/h7-12,15,18H,2-6,13-14H2,1H3,(H,25,28)(H2,26,27,29)	ZNNLBTZKUZBEKO-UHFFFAOYSA-N	1	1		1	1													41.0	approved	10238-21-8	GLYBURIDE;Diabetamide 5;HB 419;Glyburide (micronized);Micronase;Diabeta;Diabetamide 2.5;Glibenclamide, Glycron, Glynase, Micronase, Daonil, Semi-Daonil, Euglucon, Delmide ;Lederglib;HB-419;Glynase;glibenclamide;Glybenclamide;Semi-daonil;Daonil;Glynase Prestab;Calabren;Glyburide (Glibenclamide);Malix;U-26452;Euglucon;Libanil;Gliken	493.14	5.0	3.0	8.0	3.0	2.0	3.64	113.6
PD000067	DIAZOXIDE	CC1=Nc2ccc(Cl)cc2S(=O)(=O)N1	InChI=1S/C8H7ClN2O2S/c1-5-10-7-3-2-6(9)4-8(7)14(12,13)11-5/h2-4H,1H3,(H,10,11)	GDLBFKVLRPITMI-UHFFFAOYSA-N				1	1													15.0	approved	364-98-7;1098065-76-9	Diazoxidum;Sch-6783;Sch-6783, SRG-95213, Proglycem;Proglycem;DIAZOXIDE;SRG-95213	229.99	3.0	1.0	0.0	2.0	1.0	1.68	58.53
PD000106	CARAZOLOL	CC(C)NCC(O)COc1cccc2[nH]c3ccccc3c12	InChI=1S/C18H22N2O2/c1-12(2)19-10-13(21)11-22-17-9-5-8-16-18(17)14-6-3-4-7-15(14)20-16/h3-9,12-13,19-21H,10-11H2,1-2H3	BQXQGZPYHWWCEB-UHFFFAOYSA-N				1	1													3.0	approved	57775-29-8	CARAZOLOL;Conducton;(±)-Carazolol;DL-Carazolol;Suacron	298.17	3.0	3.0	6.0	3.0	3.0	3.06	57.28
PD000121	TRIPTOLIDE	CC(C)[C@]12O[C@H]1[C@@H]1O[C@@]13[C@@]1(C)CCC4=C(COC4=O)[C@@H]1C[C@@H]1O[C@@]13[C@@H]2O	InChI=1S/C20H24O6/c1-8(2)18-13(25-18)14-20(26-14)17(3)5-4-9-10(7-23-15(9)21)11(17)6-12-19(20,24-12)16(18)22/h8,11-14,16,22H,4-7H2,1-3H3/t11-,12-,13-,14-,16+,17-,18-,19+,20+/m0/s1	DFBIRQPKNDILPW-CIVMWXNOSA-N				1														5.0	investigational	38748-32-2;144539-79-7	NSC 163062;PG490;TRIPTOLIDE	360.16	6.0	1.0	1.0	7.0	0.0	1.1	84.12
PD000128	AVANAFIL	COc1ccc(CNc2nc(N3CCC[C@H]3CO)ncc2C(=O)NCc2ncccn2)cc1Cl	InChI=1S/C23H26ClN7O3/c1-34-19-6-5-15(10-18(19)24)11-27-21-17(22(33)28-13-20-25-7-3-8-26-20)12-29-23(30-21)31-9-2-4-16(31)14-32/h3,5-8,10,12,16,32H,2,4,9,11,13-14H2,1H3,(H,28,33)(H,27,29,30)/t16-/m0/s1	WEAJZXNPAWBCOA-INIZCTEOSA-N				1	1													1.0	approved	330784-47-9	AVANAFIL;TA1790	483.18	9.0	3.0	9.0	4.0	3.0	2.43	125.39
PD000129	DAPAGLIFLOZIN	CCOc1ccc(Cc2cc([C@@H]3O[C@H](CO)[C@@H](O)[C@H](O)[C@H]3O)ccc2Cl)cc1	InChI=1S/C21H25ClO6/c1-2-27-15-6-3-12(4-7-15)9-14-10-13(5-8-16(14)22)21-20(26)19(25)18(24)17(11-23)28-21/h3-8,10,17-21,23-26H,2,9,11H2,1H3/t17-,18-,19+,20-,21+/m1/s1	JVHXJTBJCFBINQ-ADAARDCZSA-N				1	1													4.0	approved	461432-26-8	Dapagliflozin (BMS512148);DAPAGLIFLOZIN;BMS-512148	408.13	6.0	4.0	6.0	3.0	2.0	1.84	99.38
PD000132	CANAGLIFLOZIN	Cc1ccc([C@@H]2O[C@H](CO)[C@@H](O)[C@H](O)[C@H]2O)cc1Cc1ccc(-c2ccc(F)cc2)s1	InChI=1S/C24H25FO5S/c1-13-2-3-15(24-23(29)22(28)21(27)19(12-26)30-24)10-16(13)11-18-8-9-20(31-18)14-4-6-17(25)7-5-14/h2-10,19,21-24,26-29H,11-12H2,1H3/t19-,21-,22+,23-,24+/m1/s1	XTNGUQKDFGDXSJ-ZXGKGEBGSA-N				1	1													3.0	approved	928672-86-0;842133-18-0	JNJ 24831754ZAE;CANAGLIFLOZIN ANHYDROUS;CANAGLIFLOZIN;JNJ 28431754AAA;TA 7284;JNJ 28431754;Canagliflozin	444.14	6.0	4.0	5.0	4.0	3.0	2.97	90.15
PD000154	MEGLUTOL	CC(O)(CC(=O)O)CC(=O)O	InChI=1S/C6H10O5/c1-6(11,2-4(7)8)3-5(9)10/h11H,2-3H2,1H3,(H,7,8)(H,9,10)	NPOAOTPXWNWTSH-UHFFFAOYSA-N				1	1													1.0	approved;experimental	503-49-1	3-Hydroxy-3-Methyl-Glutaric Acid;Dicrotalic acid;MEGLUTOL;Acid, 3-hydroxy-3-methylglutari;3-Hydroxy-3-methylglutaric acid;Lipoglutaren	162.05	3.0	3.0	4.0	0.0	0.0	-0.31	94.83
PD000163	HYMECROMONE	Cc1cc(=O)oc2cc(O)ccc12	InChI=1S/C10H8O3/c1-6-4-10(12)13-9-5-7(11)2-3-8(6)9/h2-5,11H,1H3	HSHNITRMYYLLCV-UHFFFAOYSA-N				1	1													20.0	approved;investigational;experimental	90-33-5;56275-29-7	HYMECROMONE;4-MU;Cantabiline;4-Methylumbelliferone;HYMECHROME;4-Methylumbelliferone (4-MU)	176.05	3.0	1.0	0.0	2.0	2.0	1.81	50.44
PD000164	NITROXOLINE	O=[N+]([O-])c1ccc(O)c2ncccc12	InChI=1S/C9H6N2O3/c12-8-4-3-7(11(13)14)6-2-1-5-10-9(6)8/h1-5,12H	RJIWZDNTCBHXAL-UHFFFAOYSA-N				1	1						1						1	22.0	approved;experimental	4008-48-4	NITROXOLINE;8-Hydroxy-5-nitroquinoline, 5-nitroquinolin-8-ol, 5-Nitro-8-quinolinol;8-Hydroxy-5-nitroquinoline;5-Nitro-8-hydroxyquinoline;5-Nitro-8-quinolinol;5-nitroquinolin-8-ol;PMID27998201-Compound-22;8-Hydroxy-5-nitroquinoline, 5-nitroquinolin-8-ol, 5-Nitro-8-quinolinol|5-Nitro-8-hydroxyquinoline	190.04	4.0	1.0	1.0	2.0	2.0	1.85	76.26
PD000166	PHENOTHIAZINE	c1ccc2c(c1)Nc1ccccc1S2	InChI=1S/C12H9NS/c1-3-7-11-9(5-1)13-10-6-2-4-8-12(10)14-11/h1-8,13H	WJFKNYWRSNBZNX-UHFFFAOYSA-N	1		1	1	1	1												24.0	approved;experimental;vet_approved	92-94-2;92-84-2;8023-30-1	Thiodiphenylamine;PHENOTHIAZINE;ENT 38;ML171 Analog;Nemazine	199.05	2.0	1.0	0.0	3.0	2.0	3.89	12.03
PD000178	FOMEPIZOLE	Cc1cn[nH]c1	InChI=1S/C4H6N2/c1-4-2-5-6-3-4/h2-3H,1H3,(H,5,6)	RIKMMFOAQPJVMX-UHFFFAOYSA-N				1	1													10.0	approved;vet_approved	7554-65-6	Antizol-Vet;4-methylpyrazole, Antizol, Antizol-Vet;Fomepizole (Antizol);4-Methylpyrazole;Antizol;FOMEPIZOLE	82.05	1.0	1.0	0.0	1.0	1.0	0.72	28.68
PD000181	PALMIDROL	CCCCCCCCCCCCCCCC(=O)NCCO	InChI=1S/C18H37NO2/c1-2-3-4-5-6-7-8-9-10-11-12-13-14-15-18(21)19-16-17-20/h20H,2-17H2,1H3,(H,19,21)	HXYVTAGFYLMHSO-UHFFFAOYSA-N				1	1													8.0	approved;investigational;experimental;nutraceutical	544-31-0	Palmitoylethanolamide;N-palmitoylethanolamine;Palmitoyl Ethanolamide;AM 3112;Guanfacine extended release;Palmitylethanolamide;Impulsin;PALMIDROL [5mM];PALMIDROL;Loramine P 256;Mackpeart DR 14V;Palmidrol|N-palmitoylethanolamine	299.28	2.0	2.0	16.0	0.0	0.0	4.58	49.33
PD000195	ALLYL ISOTHIOCYANATE	C=CCN=C=S	InChI=1S/C4H5NS/c1-2-3-5-4-6/h2H,1,3H2	ZOJBYZNEUISWFT-UHFFFAOYSA-N				1				1										5.0	investigational	57-06-7;8007-40-7;107231-30-1	ALLYLISOTHIOCYANATE;ALLYL ISOTHIOCYANATE	99.01	2.0	0.0	2.0	0.0	0.0	1.28	12.36
PD000197	PENTAGASTRIN	CSCC[C@H](NC(=O)[C@H](Cc1c[nH]c2ccccc12)NC(=O)CCNC(=O)OC(C)(C)C)C(=O)N[C@@H](CC(=O)O)C(=O)N[C@@H](Cc1ccccc1)C(N)=O	InChI=1S/C37H49N7O9S/c1-37(2,3)53-36(52)39-16-14-30(45)41-28(19-23-21-40-25-13-9-8-12-24(23)25)34(50)42-26(15-17-54-4)33(49)44-29(20-31(46)47)35(51)43-27(32(38)48)18-22-10-6-5-7-11-22/h5-13,21,26-29,40H,14-20H2,1-4H3,(H2,38,48)(H,39,52)(H,41,45)(H,42,50)(H,43,51)(H,44,49)(H,46,47)/t26-,27-,28-,29-/m0/s1	NEYNJQRKHLUJRU-DZUOILHNSA-N				1	1													2.0	approved	5534-95-2	ICI-50123;PENTAGASTRIN	767.33	9.0	8.0	20.0	3.0	3.0	1.52	250.91
PD000200	SULFADOXINE	COc1ncnc(NS(=O)(=O)c2ccc(N)cc2)c1OC	InChI=1S/C12H14N4O4S/c1-19-10-11(14-7-15-12(10)20-2)16-21(17,18)9-5-3-8(13)4-6-9/h3-7H,13H2,1-2H3,(H,14,15,16)	PJSFRIWCGOHTNF-UHFFFAOYSA-N				1	1													3.0	approved;investigational	2447-57-6	Sulphadoxine;Sulfadoxin ;Fansimef-sulfadoxine;SULFADOXINE;Sulfadoxine (Sulphadoxine)	310.07	7.0	2.0	5.0	2.0	2.0	0.88	116.43
PD000202	PENTETIC ACID	O=C(O)CN(CCN(CC(=O)O)CC(=O)O)CCN(CC(=O)O)CC(=O)O	InChI=1S/C14H23N3O10/c18-10(19)5-15(1-3-16(6-11(20)21)7-12(22)23)2-4-17(8-13(24)25)9-14(26)27/h1-9H2,(H,18,19)(H,20,21)(H,22,23)(H,24,25)(H,26,27)	QPCDCPDFJACHGM-UHFFFAOYSA-N				1	1													8.0	approved	67-43-6;13407-13-1;1004765-76-7	PENTETIC ACID;Acidum penteticum;PENTETATE CALCIUM TRISODIUM;Diethylenetriaminepentaacetic acid;DTPA;Detapac;Gadopentetic acid;Detarex	393.14	8.0	5.0	16.0	0.0	0.0	-2.68	196.22
PD000215	TIRATRICOL	O=C(O)Cc1cc(I)c(Oc2ccc(O)c(I)c2)c(I)c1	InChI=1S/C14H9I3O4/c15-9-6-8(1-2-12(9)18)21-14-10(16)3-7(4-11(14)17)5-13(19)20/h1-4,6,18H,5H2,(H,19,20)	UOWZUVNAGUAEQC-UHFFFAOYSA-N				1	1													16.0	approved;investigational	51-24-1	Tiratricol, 3,3',5-triiodothyroacetic acid;TIRATRICOL;Triac;Triiodothyroacetic;4-(4-Hydroxy-3-iodophenoxy)-3,5-diiodobenzeneacetic acid;3,3',5-Triiodothyroacetic acid	621.76	3.0	2.0	4.0	2.0	2.0	4.63	66.76
PD000218	RISPERIDONE	Cc1nc2n(c(=O)c1CCN1CCC(c3noc4cc(F)ccc34)CC1)CCCC2	InChI=1S/C23H27FN4O2/c1-15-18(23(29)28-10-3-2-4-21(28)25-15)9-13-27-11-7-16(8-12-27)22-19-6-5-17(24)14-20(19)30-26-22/h5-6,14,16H,2-4,7-13H2,1H3	RAPZEAPATHNIPO-UHFFFAOYSA-N				1	1													66.0	approved;investigational	106266-06-2	RISPERIDONE;R 64 766, Risperdal;R-64766;Risperidone (Risperdal);3-(2-(4-(6-FLUORO-1,2-BENZISOXAZOL-3-YL)-1-PIPERIDINYL)ETHYL)-6,7,8,9-TETRAHYDRO-2-METHYL-4H-PYRIDO(1,2-A)PYRIMIDIN-4-ONE;Risperdal;R 64 766;Risperidal	410.21	6.0	0.0	4.0	5.0	3.0	3.59	64.16
PD000219	REPAGLINIDE	CCOc1cc(CC(=O)N[C@@H](CC(C)C)c2ccccc2N2CCCCC2)ccc1C(=O)O	InChI=1S/C27H36N2O4/c1-4-33-25-17-20(12-13-22(25)27(31)32)18-26(30)28-23(16-19(2)3)21-10-6-7-11-24(21)29-14-8-5-9-15-29/h6-7,10-13,17,19,23H,4-5,8-9,14-16,18H2,1-3H3,(H,28,30)(H,31,32)/t23-/m0/s1	FAEKWTJYAYMJKF-QHCPKHFHSA-N	1	1	1	1	1													14.0	approved;investigational	135062-02-1	CHEMBL1272;AG-EE 388 ZW;Novonorm;AG-EE-623-ZW;AGEE-623ZW;AG-EE 623ZW;A10BX02;Prandin, GlucoNorm, NovoNorm;REPAGLINIDE;AG-EE-623ZW;AG-EE 623 ZW;Prandin;Enyglid	452.27	4.0	2.0	10.0	3.0	2.0	5.22	78.87
PD000221	OZAGREL	O=C(O)/C=C/c1ccc(Cn2ccnc2)cc1	InChI=1S/C13H12N2O2/c16-13(17)6-5-11-1-3-12(4-2-11)9-15-8-7-14-10-15/h1-8,10H,9H2,(H,16,17)/b6-5+	SHZKQBHERIJWAO-AATRIKPKSA-N				1	1													2.0	approved;investigational	82571-53-7;130952-46-4	Domenan;OKY 046 ;OZAGREL HYDROCHLORIDE;OZAGREL;Ozagrel sodium;OKY-046	228.09	3.0	1.0	4.0	2.0	2.0	2.03	55.12
PD000227	METYRAPONE	CC(C)(C(=O)c1cccnc1)c1cccnc1	InChI=1S/C14H14N2O/c1-14(2,12-6-4-8-16-10-12)13(17)11-5-3-7-15-9-11/h3-10H,1-2H3	FJLBFSROUSIWMA-UHFFFAOYSA-N				1	1													7.0	approved;investigational	54-36-4;37245-80-0;22752-91-6	Metirapona;NSC-25265;METYRAPONE;Su-4885	226.11	3.0	0.0	3.0	2.0	2.0	2.64	42.85
PD000231	Kaempherol	O=c1c(O)c(-c2ccc(O)cc2)oc2cc(O)cc(O)c12	InChI=1S/C15H10O6/c16-8-3-1-7(2-4-8)15-14(20)13(19)12-10(18)5-9(17)6-11(12)21-15/h1-6,16-18,20H	IYRMWMYZSQPJKC-UHFFFAOYSA-N				1							1				1		1	80.0	experimental	520-18-3	Robigenin;KAEMPFEROL;Kempferol;Kaempherol	286.05	6.0	4.0	1.0	3.0	3.0	2.28	111.13
PD000234	Etamivan	CCN(CC)C(=O)c1ccc(O)c(OC)c1	InChI=1S/C12H17NO3/c1-4-13(5-2)12(15)9-6-7-10(14)11(8-9)16-3/h6-8,14H,4-5H2,1-3H3	BQJODPIMMWWMFC-UHFFFAOYSA-N				1	1													2.0	approved;withdrawn	304-84-7	ETHAMIVAN;Vanillic acid diethylamide;N,N-Diethylvanillamide;Etamivan;Etamivanum;N, N-Diethylvanillamide	223.12	3.0	1.0	4.0	1.0	1.0	1.88	49.77
PD000253	BENZBROMARONE	CCc1oc2ccccc2c1C(=O)c1cc(Br)c(O)c(Br)c1	InChI=1S/C17H12Br2O3/c1-2-13-15(10-5-3-4-6-14(10)22-13)16(20)9-7-11(18)17(21)12(19)8-9/h3-8,21H,2H2,1H3	WHQCHUCQKNIQEC-UHFFFAOYSA-N	1	1		1	1													50.0	approved;withdrawn;investigational	3562-84-3	Normurat;ML054;BENZBROMARONE;Urinorm;PMID27414413-Compound-Figure6right;Desuric	421.92	3.0	1.0	3.0	3.0	3.0	5.46	50.44
PD000269	ZILEUTON	CC(c1cc2ccccc2s1)N(O)C(N)=O	InChI=1S/C11H12N2O2S/c1-7(13(15)11(12)14)10-6-8-4-2-3-5-9(8)16-10/h2-7,15H,1H3,(H2,12,14)	MWLSOWXNZPKENC-UHFFFAOYSA-N				1	1													10.0	approved;investigational;withdrawn	111406-87-2	ZILEUTON;Abbott 64077;ZYFLO;A 64077;Abbott-64077	236.06	3.0	2.0	2.0	2.0	2.0	2.73	66.56
PD000288	SPERMINE	NCCCNCCCCNCCCN	InChI=1S/C10H26N4/c11-5-3-9-13-7-1-2-8-14-10-4-6-12/h13-14H,1-12H2	PFNFFQXMRSDOHW-UHFFFAOYSA-N	1		1	1					1									32.0	investigational;experimental;nutraceutical	71-44-3;115-04-8	Gerontine;Musculamine;SPERMINE;4,9-Diaza-1,12-dodecanediamine;Neuridine;NSC 268508	202.22	4.0	4.0	11.0	0.0	0.0	-0.36	76.1
PD000326	MUPIROCIN	C/C(=C\C(=O)OCCCCCCCCC(=O)O)C[C@@H]1OC[C@H](C[C@@H]2O[C@H]2[C@@H](C)[C@H](C)O)[C@@H](O)[C@H]1O	InChI=1S/C26H44O9/c1-16(13-23(30)33-11-9-7-5-4-6-8-10-22(28)29)12-20-25(32)24(31)19(15-34-20)14-21-26(35-21)17(2)18(3)27/h13,17-21,24-27,31-32H,4-12,14-15H2,1-3H3,(H,28,29)/b16-13+/t17-,18-,19-,20-,21-,24+,25-,26-/m0/s1	MINDHVHHQZYEEK-HBBNESRFSA-N				1	1													6.0	approved;investigational;vet_approved	12650-69-0	MUPIROCIN;BRL-4910A;Pseudomonic Acid;Bactroban	500.3	8.0	4.0	16.0	2.0	0.0	2.59	146.05
PD000330	FLUMAZENIL	CCOC(=O)c1ncn2c1CN(C)C(=O)c1cc(F)ccc1-2	InChI=1S/C15H14FN3O3/c1-3-22-15(21)13-12-7-18(2)14(20)10-6-9(16)4-5-11(10)19(12)8-17-13/h4-6,8H,3,7H2,1-2H3	OFBIFZUFASYYRE-UHFFFAOYSA-N				1	1													28.0	approved	78755-81-4	FLUMAZENIL;[<sup>11</sup>C]flumazenil;RO 15-1788;Flumazepil, Ro 15-1788, Anexate, Lanexat, Mazicon, Roma	303.1	5.0	0.0	2.0	3.0	2.0	1.77	64.43
PD000331	OMEPRAZOLE	COc1ccc2nc(S(=O)Cc3ncc(C)c(OC)c3C)[nH]c2c1	InChI=1S/C17H19N3O3S/c1-10-8-18-15(11(2)16(10)23-4)9-24(21)17-19-13-6-5-12(22-3)7-14(13)20-17/h5-8H,9H2,1-4H3,(H,19,20)	SUBDBMMJDZJVOS-UHFFFAOYSA-N				1	1													30.0	approved;investigational;vet_approved	73590-58-6;119141-89-8;131959-78-9	Prilosec;NEXIUM;H 16868;OMEPRAZOLE SODIUM;Esomeprazole Magnesium;OMEPRAZOLE;Omeprazole (Prilosec);Losec;Losec, Omesec, Prilosec, Zegerid;Antra	345.11	5.0	1.0	5.0	3.0	3.0	2.9	77.1
PD000348	TADALAFIL	CN1CC(=O)N2[C@H](Cc3c([nH]c4ccccc34)[C@H]2c2ccc3c(c2)OCO3)C1=O	InChI=1S/C22H19N3O4/c1-24-10-19(26)25-16(22(24)27)9-14-13-4-2-3-5-15(13)23-20(14)21(25)12-6-7-17-18(8-12)29-11-28-17/h2-8,16,21,23H,9-11H2,1H3/t16-,21-/m1/s1	WOXKDUGGOYFFRN-IIBYNOLFSA-N				1	1													17.0	approved;investigational	171596-29-5;1242099-07-5	Tadalafil (Cialis);Cialis;TADALAFIL;IC-351;IC 351	389.14	4.0	1.0	1.0	6.0	3.0	2.21	74.87
PD000355	ETOMIDATE	CCOC(=O)c1cncn1[C@H](C)c1ccccc1	InChI=1S/C14H16N2O2/c1-3-18-14(17)13-9-15-10-16(13)11(2)12-7-5-4-6-8-12/h4-11H,3H2,1-2H3/t11-/m1/s1	NPUKDXXFDDZOKR-LLVKDONJSA-N				1	1													9.0	approved	33125-97-2	ETOMIDATE;R16659;R 16659;Etomidate	244.12	4.0	0.0	4.0	2.0	2.0	2.67	44.12
PD000369	BIPERIDEN	OC(CCN1CCCCC1)(c1ccccc1)C1CC2C=CC1C2	InChI=1S/C21H29NO/c23-21(19-7-3-1-4-8-19,11-14-22-12-5-2-6-13-22)20-16-17-9-10-18(20)15-17/h1,3-4,7-10,17-18,20,23H,2,5-6,11-16H2	YSXKPIUOCJLQIE-UHFFFAOYSA-N				1	1													5.0	approved;investigational	1235-82-1;514-65-8	.Alpha.-5-norbornen-2-yl-.alpha.-phenyl-1-piperidinepropanol lactate (salt);KL 373;BIPERIDEN;Biperidine	311.22	2.0	1.0	5.0	4.0	1.0	3.96	23.47
PD000378	MILRINONE	Cc1[nH]c(=O)c(C#N)cc1-c1ccncc1	InChI=1S/C12H9N3O/c1-8-11(9-2-4-14-5-3-9)6-10(7-13)12(16)15-8/h2-6H,1H3,(H,15,16)	PZRHRDRVRGEVNW-UHFFFAOYSA-N				1	1													19.0	approved	78415-72-2;100286-97-3	Win 47203;Primacor;MILRINONE;Milrinone (Primacor);MILRINONE LACTATE	211.07	3.0	1.0	1.0	2.0	2.0	1.62	69.54
PD000390	TRICLOSAN	Oc1cc(Cl)ccc1Oc1ccc(Cl)cc1Cl	InChI=1S/C12H7Cl3O2/c13-7-1-3-11(9(15)5-7)17-12-4-2-8(14)6-10(12)16/h1-6,16H	XEFQLINVKFYRCS-UHFFFAOYSA-N				1	1													18.0	approved;investigational	3380-34-5;112099-35-1	Irgasan, Cloxifenolum;Aurobin;Irgasan;TRICLOSAN;Cloxifenolum	287.95	2.0	1.0	2.0	2.0	2.0	5.14	29.46
PD000417	FLUCYTOSINE	Nc1nc(=O)[nH]cc1F	InChI=1S/C4H4FN3O/c5-2-1-7-4(9)8-3(2)6/h1H,(H3,6,7,8,9)	XRECTZIEBJDKEO-UHFFFAOYSA-N				1	1													4.0	approved;investigational	2022-85-7	Flucytosine (Ancobon);NSC 103805;FLUCYTOSINE;5-Fluorocytosine;Fluorocytosine;5-Fluorocytosin;5-fluorocytosine, Ancotil;Allphar brand of flucytosine;Ro 2-9915	129.03	3.0	2.0	0.0	1.0	1.0	-0.51	71.77
PD000419	ETHOXZOLAMIDE	CCOc1ccc2nc(S(N)(=O)=O)sc2c1	InChI=1S/C9H10N2O3S2/c1-2-14-6-3-4-7-8(5-6)15-9(11-7)16(10,12)13/h3-5H,2H2,1H3,(H2,10,12,13)	OUZWUKMCLIBBOG-UHFFFAOYSA-N				1	1													27.0	approved;withdrawn	452-35-7	Ethoxazolamide;L-643786;ETHOXZOLAMIDE;PNU-4191;Redupresin	258.01	5.0	1.0	3.0	2.0	2.0	1.34	82.28
PD000420	ACETOHEXAMIDE	CC(=O)c1ccc(S(=O)(=O)NC(=O)NC2CCCCC2)cc1	InChI=1S/C15H20N2O4S/c1-11(18)12-7-9-14(10-8-12)22(20,21)17-15(19)16-13-5-3-2-4-6-13/h7-10,13H,2-6H2,1H3,(H2,16,17,19)	VGZSUPCWNCWDAN-UHFFFAOYSA-N				1	1													9.0	approved;investigational;withdrawn	968-81-0;8054-32-8	ACETOHEXAMIDE;Dymelor;Gamadiabet;Acetohexamid	324.11	4.0	2.0	4.0	2.0	1.0	2.21	92.34
PD000421	ETHOPABATE	CCOc1cc(NC(C)=O)ccc1C(=O)OC	InChI=1S/C12H15NO4/c1-4-17-11-7-9(13-8(2)14)5-6-10(11)12(15)16-3/h5-7H,4H2,1-3H3,(H,13,14)	GOVWOKSKFSBNGD-UHFFFAOYSA-N				1	1													3.0	approved	59-06-3	Ethyl pabate;ETHOPABATE;Benzoic acid, 4-(acetylamino)-2-ethoxy-, methyl ester	237.1	4.0	1.0	4.0	1.0	1.0	1.83	64.63
PD000450	PD000450	Cc1cc(O)cc(=O)o1	InChI=1S/C6H6O3/c1-4-2-5(7)3-6(8)9-4/h2-3,7H,1H3	NSYSSMYQPLSPOD-UHFFFAOYSA-N				1														3.0		675-10-5	4-HYDROXY-6-METHYLPYRAN-2-ONE;4-Hydroxy-6-methyl-2-pyrone	126.03	3.0	1.0	0.0	1.0	1.0	0.65	50.44
PD000475	CITALOPRAM	CN(C)CCCC1(c2ccc(F)cc2)OCc2cc(C#N)ccc21	InChI=1S/C20H21FN2O/c1-23(2)11-3-10-20(17-5-7-18(21)8-6-17)19-9-4-15(13-22)12-16(19)14-24-20/h4-9,12H,3,10-11,14H2,1-2H3	WSEQXVZVJXJVFP-UHFFFAOYSA-N	1		1	1	1	1												29.0	approved	207559-01-1;59729-33-8	(+)-(S)-CITALOPRAM;CITALOPRAM HYDROBROMIDE;escitalopram;CITALOPRAM;Citalopram derivative 1	324.16	3.0	0.0	5.0	3.0	2.0	3.81	36.26
PD000495	BRIMONIDINE	Brc1c(NC2=NCCN2)ccc2nccnc12	InChI=1S/C11H10BrN5/c12-9-7(17-11-15-5-6-16-11)1-2-8-10(9)14-4-3-13-8/h1-4H,5-6H2,(H2,15,16,17)	XYLJNLCSTIOKRM-UHFFFAOYSA-N				1	1				1									27.0	approved	59803-98-4	Brimonidine L-Tartrate;[<sup>3</sup>H]brimonidine;UK 14,304;UK-14,304;Bromoxidine, UK 14304;UK 14304;BRIMONIDINE;ICX5609012;BRIMONIDINE TARTRATE;AGN190342	291.01	5.0	2.0	1.0	3.0	2.0	1.76	62.2
PD000498	EPALRESTAT	CC(/C=C1\SC(=S)N(CC(=O)O)C1=O)=C\c1ccccc1	InChI=1S/C15H13NO3S2/c1-10(7-11-5-3-2-4-6-11)8-12-14(19)16(9-13(17)18)15(20)21-12/h2-8H,9H2,1H3,(H,17,18)/b10-7+,12-8-	CHNUOJQWGUIOLD-NFZZJPOKSA-N				1	1						1	1						14.0	approved;investigational	82159-09-9	EPALRESTAT;ONO2235;ONO-2235	319.03	4.0	1.0	4.0	2.0	1.0	2.92	57.61
PD000500	NILVADIPINE	COC(=O)C1=C(C#N)NC(C)=C(C(=O)OC(C)C)C1c1cccc([N+](=O)[O-])c1	InChI=1S/C19H19N3O6/c1-10(2)28-19(24)15-11(3)21-14(9-20)17(18(23)27-4)16(15)12-6-5-7-13(8-12)22(25)26/h5-8,10,16,21H,1-4H3	FAIIFDPAEUKBEP-UHFFFAOYSA-N				1	1													14.0	approved;investigational	75530-68-6	Nilvadipine (ARC029);Nilvadipine ;FR34235;FK235;ARC029;NILVADIPINE	385.13	8.0	1.0	5.0	2.0	1.0	2.46	131.56
PD000517	NISOLDIPINE	COC(=O)C1=C(C)NC(C)=C(C(=O)OCC(C)C)C1c1ccccc1[N+](=O)[O-]	InChI=1S/C20H24N2O6/c1-11(2)10-28-20(24)17-13(4)21-12(3)16(19(23)27-5)18(17)14-8-6-7-9-15(14)22(25)26/h6-9,11,18,21H,10H2,1-5H3	VKQFCGNPDRICFG-UHFFFAOYSA-N				1	1													18.0	approved	63675-72-9	NISOLDIPINE;Zadipina;BAY-k 5552;BAY K 5552	388.16	7.0	1.0	6.0	2.0	1.0	3.2	107.77
PD000554	CILOSTAZOL	O=C1CCc2cc(OCCCCc3nnnn3C3CCCCC3)ccc2N1	InChI=1S/C20H27N5O2/c26-20-12-9-15-14-17(10-11-18(15)21-20)27-13-5-4-8-19-22-23-24-25(19)16-6-2-1-3-7-16/h10-11,14,16H,1-9,12-13H2,(H,21,26)	RRGUKTPIGVIEKM-UHFFFAOYSA-N				1	1													19.0	approved;investigational	73963-72-1;1073608-02-2	CILOSTAZOL;OPC 21;OPC 13013;Opc-13013;Pletal	369.22	6.0	1.0	7.0	4.0	2.0	3.46	81.93
PD000555	DERACOXIB	COc1ccc(-c2cc(C(F)F)nn2-c2ccc(S(N)(=O)=O)cc2)cc1F	InChI=1S/C17H14F3N3O3S/c1-26-16-7-2-10(8-13(16)18)15-9-14(17(19)20)22-23(15)11-3-5-12(6-4-11)27(21,24)25/h2-9,17H,1H3,(H2,21,24,25)	WAZQAZKAZLXFMK-UHFFFAOYSA-N				1	1													4.0	approved;vet_approved	169590-41-4	DERACOXIB;SC 59046;SC-046;SC 46;SC 046	397.07	5.0	1.0	5.0	3.0	3.0	3.27	87.21
PD000563	VALSARTAN	CCCCC(=O)N(Cc1ccc(-c2ccccc2-c2nn[nH]n2)cc1)[C@H](C(=O)O)C(C)C	InChI=1S/C24H29N5O3/c1-4-5-10-21(30)29(22(16(2)3)24(31)32)15-17-11-13-18(14-12-17)19-8-6-7-9-20(19)23-25-27-28-26-23/h6-9,11-14,16,22H,4-5,10,15H2,1-3H3,(H,31,32)(H,25,26,27,28)/t22-/m0/s1	ACWBQPMHZXGDFX-QFIPXVFZSA-N				1	1													7.0	approved;investigational	137862-53-4	Valsartan (Diovan);Diovan;VALSARTAN;CGP 48933;Tareg;N/A	435.23	5.0	2.0	10.0	3.0	3.0	4.16	112.07
PD000582	acarbose	C[C@H]1O[C@H](O[C@@H]2[C@@H](CO)O[C@H](O[C@@H]3[C@@H](CO)OC(O)[C@H](O)[C@H]3O)[C@H](O)[C@H]2O)[C@H](O)[C@@H](O)[C@@H]1N[C@H]1C=C(CO)[C@@H](O)[C@H](O)[C@H]1O	InChI=1S/C25H43NO18/c1-6-11(26-8-2-7(3-27)12(30)15(33)13(8)31)14(32)19(37)24(40-6)43-22-10(5-29)42-25(20(38)17(22)35)44-21-9(4-28)41-23(39)18(36)16(21)34/h2,6,8-39H,3-5H2,1H3/t6-,8+,9-,10-,11-,12-,13+,14+,15+,16-,17-,18-,19-,20-,21-,22-,23?,24-,25-/m1/s1	XUFXOAAUWZOOIT-UGEKTDRHSA-N				1	1													11.0	approved	56180-94-0	acarbose;BAY g 5421	645.25	19.0	14.0	9.0	4.0	0.0	-8.56	321.17
PD000590	AURINTRICARBOXYLIC ACID	O=C(O)C1=CC(=C(c2ccc(O)c(C(=O)O)c2)c2ccc(O)c(C(=O)O)c2)C=CC1=O	InChI=1S/C22H14O9/c23-16-4-1-10(7-13(16)20(26)27)19(11-2-5-17(24)14(8-11)21(28)29)12-3-6-18(25)15(9-12)22(30)31/h1-9,23-24H,(H,26,27)(H,28,29)(H,30,31)	GIXWDMTZECRIJT-UHFFFAOYSA-N				1							1						1	48.0		4431-00-9	AURIN TRICARBOXYLIC ACID;ATA;NSC 4056;AURINTRICARBOXYLIC ACID;NSC-4056;NSC4056	422.06	6.0	5.0	5.0	3.0	2.0	2.45	169.43
PD000593	HINOKITIOL	CC(C)c1cccc(=O)c(O)c1	InChI=1S/C10H12O2/c1-7(2)8-4-3-5-9(11)10(12)6-8/h3-7H,1-2H3,(H,11,12)	FUWUEFKEXZQKKA-UHFFFAOYSA-N	1		1	1														26.0		499-44-5;333760-35-3	HINOKITIOL;Hinokitiol ;4-Isopropyltropolone;??-thujaplicin;4-isopropyl Tropolone;??Thujaplicin;β-thujaplicin;Hinokitiol, 4-Isopropyltropolone;¦Â-thujaplicin	164.08	2.0	1.0	1.0	1.0	1.0	1.88	37.3
PD000595	N-PHENYLANTHRANILIC ACID	O=C(O)c1ccccc1Nc1ccccc1	InChI=1S/C13H11NO2/c15-13(16)11-8-4-5-9-12(11)14-10-6-2-1-3-7-10/h1-9,14H,(H,15,16)	ZWJINEZUASEZBH-UHFFFAOYSA-N				1														19.0	investigational	91-40-7	diphenylamine-2-carboxylic acid;FENAMIC ACID ;N-PHENYLANTHRANILIC ACID;N-Phenylanthranilic acid, 2-(Phenylamino)benzoic acid, 2-Anilinobenzoic acid, Diphenylamine-2-carboxy;FENAMIC ACID	213.08	2.0	2.0	3.0	2.0	2.0	3.13	49.33
PD000596	DOPAMINE	NCCc1ccc(O)c(O)c1	InChI=1S/C8H11NO2/c9-4-3-6-1-2-7(10)8(11)5-6/h1-2,5,10-11H,3-4,9H2	VYFYYTLLBUKUHU-UHFFFAOYSA-N				1	1													52.0	approved	50444-17-2;51-61-6	DOPAMINE HYDROCHLORIDE;DOPAMINE;3-HYDROXYTYRAMINE	153.08	3.0	3.0	2.0	1.0	1.0	0.6	66.48
PD000597	AMITROLE	Nc1nnc[nH]1	InChI=1S/C2H4N4/c3-2-4-1-5-6-2/h1H,(H3,3,4,5,6)	KLSJWNVTNUYHDU-UHFFFAOYSA-N				1				1										4.0		61-82-5;11121-00-9;65312-61-0	AMITROLE;1,2,4-Triazol-3-amine, 3-AT, Aminotriazole, Amitrol, 3-Amino-1H-1,2,4-triazole, Trapidil impurity B;3-AMINO-1,2,4-TRIAZOLE	84.04	3.0	2.0	0.0	1.0	1.0	-0.61	67.59
PD000612	DICYCLOHEXYLUREA	O=C(NC1CCCCC1)NC1CCCCC1	InChI=1S/C13H24N2O/c16-13(14-11-7-3-1-4-8-11)15-12-9-5-2-6-10-12/h11-12H,1-10H2,(H2,14,15,16)	ADFXKUOMJKEIND-UHFFFAOYSA-N				1														7.0		2387-23-7	N,N'-Dicyclohexylurea;1,3-DICYCLOHEXYLUREA;N,N'-dicyclohexyl-urea;DICYCLOHEXYLUREA	224.19	1.0	2.0	2.0	2.0	0.0	2.95	41.13
PD000617	AMINOETHOXYDIPHENYLBORANE	NCCOB(c1ccccc1)c1ccccc1	InChI=1S/C14H16BNO/c16-11-12-17-15(13-7-3-1-4-8-13)14-9-5-2-6-10-14/h1-10H,11-12,16H2	BLZVCIGGICSWIG-UHFFFAOYSA-N				1														33.0		524-95-8	AMINOETHOXYDIPHENYLBORANE;2-Aminoethoxydiphenyl borate;2-Aminoethyl diphenylborinate;2-APB;2-Aminoethoxydiphenyl Borate, 2-(Diphenylboryloxy)Ethanamine	225.13	2.0	1.0	5.0	2.0	2.0	0.77	35.25
PD000622	CLIOQUINOL	Oc1c(I)cc(Cl)c2cccnc12	InChI=1S/C9H5ClINO/c10-6-4-7(11)9(13)8-5(6)2-1-3-12-8/h1-4,13H	QCDFBFJGMNKBDO-UHFFFAOYSA-N				1	1						1				1			33.0	approved;withdrawn;vet_approved	130-26-7	CLIOQUINOL;Iodochlorhydroxyquin;Iodochlorohydroxyquinoline;Clioquinol, Iodochlorhydroxyquin, Chinoform;Chinoform	304.91	2.0	1.0	0.0	2.0	2.0	3.2	33.12
PD000628	TRIM	FC(F)(F)c1ccccc1-n1ccnc1	InChI=1S/C10H7F3N2/c11-10(12,13)8-3-1-2-4-9(8)15-6-5-14-7-15/h1-7H	WZBWBNCQUTXYEL-UHFFFAOYSA-N				1														16.0		25371-96-4	TRIM;1-(2-TRIFLUOROMETHYLPHENYL)IMIDAZOLE;1-[2-(Trifluoromethyl)phenyl]imidazole	212.06	2.0	0.0	1.0	2.0	2.0	2.89	17.82
PD000629	SKF 38393	Oc1cc2c(cc1O)C(c1ccccc1)CNCC2	InChI=1S/C16H17NO2/c18-15-8-12-6-7-17-10-14(13(12)9-16(15)19)11-4-2-1-3-5-11/h1-5,8-9,14,17-19H,6-7,10H2	JUDKOGFHZYMDMF-UHFFFAOYSA-N				1					1									16.0		67287-49-4;86305-51-3	SKF 38393 (+);SKF 38393;(+/-)-SKF-38393;SKF-38393;6-PHENYL-4-AZOBICYCLO[5.4.0]UNDECA-7,9,11-TRIENE-9,10-DIOL;R(+)-SKF-38393	255.13	3.0	3.0	1.0	3.0	2.0	2.38	52.49
PD000636	BISPHENOL A	CC(C)(c1ccc(O)cc1)c1ccc(O)cc1	InChI=1S/C15H16O2/c1-15(2,11-3-7-13(16)8-4-11)12-5-9-14(17)10-6-12/h3-10,16-17H,1-2H3	IISBACLAFKSPIT-UHFFFAOYSA-N				1														17.0	experimental	80-05-7;137885-53-1;27100-33-0	BISPHENOL A;bisphenol-a	228.12	2.0	2.0	2.0	2.0	2.0	3.42	40.46
PD000646	OLANZAPINE	Cc1cc2c(s1)Nc1ccccc1N=C2N1CCN(C)CC1	InChI=1S/C17H20N4S/c1-12-11-13-16(21-9-7-20(2)8-10-21)18-14-5-3-4-6-15(14)19-17(13)22-12/h3-6,11,19H,7-10H2,1-2H3	KVWDHTXUZHCGIO-UHFFFAOYSA-N				1	1													47.0	approved;investigational	132539-06-1	Zyprexa, Zalasta, Zolafren, Olzapin, Oferta, Zypadhera ;OLANZAPINE PAMOATE;OLANZAPINE;Olanzapine (Zyprexa);LY170053;Zyprexa	312.14	5.0	1.0	0.0	4.0	2.0	3.44	30.87
PD000656	SUCCIMER	O=C(O)[C@H](S)[C@H](S)C(=O)O	InChI=1S/C4H6O4S2/c5-3(6)1(9)2(10)4(7)8/h1-2,9-10H,(H,5,6)(H,7,8)/t1-,2+	ACTRVOBWPAIOHC-XIXRPRMCSA-N				1	1						1						1	1.0	approved	304-55-2	2,3-DIMERCAPTOSUCCINIC ACID;SUCCIMER;DMSA, meso-2,3-dimercaptosuccinic acid;meso-2,3-Dimercaptosuccinic Acid;DMSA;Dimercaptosuccinic acid	181.97	4.0	4.0	3.0	0.0	0.0	-0.25	74.6
PD000676	CLOSANTEL	Cc1cc(C(C#N)c2ccc(Cl)cc2)c(Cl)cc1NC(=O)c1cc(I)cc(I)c1O	InChI=1S/C22H14Cl2I2N2O2/c1-11-6-15(17(10-27)12-2-4-13(23)5-3-12)18(24)9-20(11)28-22(30)16-7-14(25)8-19(26)21(16)29/h2-9,17,29H,1H3,(H,28,30)	JMPFSEBWVLAJKM-UHFFFAOYSA-N				1														31.0		57808-65-8	R-31520;CLOSANTEL	661.85	3.0	2.0	4.0	3.0	3.0	7.12	73.12
PD000685	FELODIPINE	CCOC(=O)C1=C(C)NC(C)=C(C(=O)OC)C1c1cccc(Cl)c1Cl	InChI=1S/C18H19Cl2NO4/c1-5-25-18(23)14-10(3)21-9(2)13(17(22)24-4)15(14)11-7-6-8-12(19)16(11)20/h6-8,15,21H,5H2,1-4H3	RZTAMFZIAATZDJ-UHFFFAOYSA-N				1	1													34.0	approved;investigational	72509-76-3;86189-69-7	Renedil, Feloday ;CGH-869;FELODIPINE;Felodipine (Plendil)	383.07	5.0	1.0	4.0	2.0	1.0	3.96	64.63
PD000697	ARIPIPRAZOLE	O=C1CCc2ccc(OCCCCN3CCN(c4cccc(Cl)c4Cl)CC3)cc2N1	InChI=1S/C23H27Cl2N3O2/c24-19-4-3-5-21(23(19)25)28-13-11-27(12-14-28)10-1-2-15-30-18-8-6-17-7-9-22(29)26-20(17)16-18/h3-6,8,16H,1-2,7,9-15H2,(H,26,29)	CEUORZQYGODEFX-UHFFFAOYSA-N				1	1				1									46.0	approved;investigational	129722-12-9;24-29-3;1026778-41-5	ARIPIPRAZOLE;OPC-14597;Abilify;Aripiprazole (Abilify)	447.15	4.0	1.0	7.0	4.0	2.0	4.86	44.81
PD000709	TANSHINONE IIA	Cc1coc2c1C(=O)C(=O)c1c-2ccc2c1CCCC2(C)C	InChI=1S/C19H18O3/c1-10-9-22-18-12-6-7-13-11(5-4-8-19(13,2)3)15(12)17(21)16(20)14(10)18/h6-7,9H,4-5,8H2,1-3H3	HYXITZLLTYIPOF-UHFFFAOYSA-N	1		1	1							1	1		1				31.0		568-72-9	TANSHINONE IIA;Tanshinone IIA (Tanshinone B);Dan Shen ketone;Tanshinone B;Tanshinone II;Tanshinone B, Tanshinone II	294.13	3.0	0.0	0.0	4.0	2.0	4.25	47.28
PD000711	PANTOPRAZOLE	COc1ccnc(CS(=O)c2nc3cc(OC(F)F)ccc3[nH]2)c1OC	InChI=1S/C16H15F2N3O4S/c1-23-13-5-6-19-12(14(13)24-2)8-26(22)16-20-10-4-3-9(25-15(17)18)7-11(10)21-16/h3-7,15H,8H2,1-2H3,(H,20,21)	IQPSEEYGBUAQFF-UHFFFAOYSA-N				1	1													18.0	approved	102625-70-7	PANTOPRAZOLE;Pantoprazole (Protonix);PANTOPRAZOLE SODIUM;Pantocid;Protonix / Pantozol;Pantoloc;SKF96022;BY1023;Pantoprazole	383.08	6.0	1.0	7.0	3.0	3.0	2.88	86.33
PD000712	RAMELTEON	CCC(=O)NCC[C@@H]1CCc2ccc3c(c21)CCO3	InChI=1S/C16H21NO2/c1-2-15(18)17-9-7-12-4-3-11-5-6-14-13(16(11)12)8-10-19-14/h5-6,12H,2-4,7-10H2,1H3,(H,17,18)/t12-/m0/s1	YLXDSYKOBKBWJQ-LBPRGKRZSA-N				1	1													4.0	approved;investigational	196597-26-9	RAMELTEON;TAK 375;Ramelteon (TAK-375);TAK-375	259.16	2.0	1.0	4.0	3.0	1.0	2.57	38.33
PD000715	CRYPTOTANSHINONE	C[C@H]1COC2=C1C(=O)C(=O)c1c2ccc2c1CCCC2(C)C	InChI=1S/C19H20O3/c1-10-9-22-18-12-6-7-13-11(5-4-8-19(13,2)3)15(12)17(21)16(20)14(10)18/h6-7,10H,4-5,8-9H2,1-3H3/t10-/m0/s1	GVKKJJOMQCNPGB-JTQLQIEISA-N				1							1	1		1				30.0	experimental	35825-57-1	Cryptotanshinon;CRYPTOTANSHINONE;Tanshinone c	296.14	3.0	0.0	0.0	4.0	1.0	3.44	43.37
PD000719	GABAPENTIN	NCC1(CC(=O)O)CCCCC1	InChI=1S/C9H17NO2/c10-7-9(6-8(11)12)4-2-1-3-5-9/h1-7,10H2,(H,11,12)	UGJMXCAKCUNAIE-UHFFFAOYSA-N				1	1													13.0	approved;investigational	60142-96-3;1185039-20-6	Fanatrex, Gabarone, Neurontin;Gabapentin (CRM);GABAPENTIN;Gabapentine;Aclonium;Gabapentin (Neurontin);Neurontin	171.13	2.0	2.0	3.0	1.0	0.0	1.37	63.32
PD000722	TOPIRAMATE	CC1(C)O[C@@H]2CO[C@@]3(COS(N)(=O)=O)OC(C)(C)O[C@H]3[C@@H]2O1	InChI=1S/C12H21NO8S/c1-10(2)18-7-5-16-12(6-17-22(13,14)15)9(8(7)19-10)20-11(3,4)21-12/h7-9H,5-6H2,1-4H3,(H2,13,14,15)/t7-,8-,9+,12+/m1/s1	KJADKKWYZYXHBB-XBWDGYHZSA-N				1	1													28.0	approved	97240-79-4;122-09-8	RWJ 17021;TOPIRAMATE;MCN 4853;Topamax	339.1	8.0	1.0	3.0	3.0	0.0	-0.4	115.54
PD000773	BAICALEIN	O=c1cc(-c2ccccc2)oc2cc(O)c(O)c(O)c12	InChI=1S/C15H10O5/c16-9-6-11(8-4-2-1-3-5-8)20-12-7-10(17)14(18)15(19)13(9)12/h1-7,17-19H	FXNFHKRTJBSTCS-UHFFFAOYSA-N				1							1				1		1	62.0	investigational	491-67-8	BAICALEIN;5,6,7-Trihydroxyflavone	270.05	5.0	3.0	1.0	3.0	3.0	2.58	90.9
PD000777	CAFFEIC ACID	O=C(O)/C=C/c1ccc(O)c(O)c1	InChI=1S/C9H8O4/c10-7-3-1-6(5-8(7)11)2-4-9(12)13/h1-5,10-11H,(H,12,13)/b4-2+	QAIPRVGONGVQAS-DUXPYHPUSA-N				1							1						1	55.0	experimental;investigational	331-39-5;71693-97-5;501-16-6	3,4-Dihydroxycinnamic Acid;CAFFEIC ACID	180.04	3.0	3.0	2.0	1.0	1.0	1.2	77.76
PD000794	THIOCTIC ACID	O=C(O)CCCCC1CCSS1	InChI=1S/C8H14O2S2/c9-8(10)4-2-1-3-7-5-6-11-12-7/h7H,1-6H2,(H,9,10)	AGBQKNBQESQNJD-UHFFFAOYSA-N				1	1													19.0	approved	1077-24-7;1077-28-7;62-46-4;57828-26-9	DL-¦Á-Lipoic Acid;(¡À)-¦Á-Lipoic acid;lipoic acid;DL-??-Lipoic acid;DL-¦Á-Lipoic acid(¡À)-¦Á-Lipoic acid;¦Á-Lipoic Acid;THIOCTIC ACID;LIPOIC ACID, ALPHA;alpha-Lipoic acid;thioctic-acid;(±)-α-Lipoic acid;Lipoyllysine;(??)-??-Lipoic acid;??-Lipoic Acid;DL-.alpha.-Lipoic Acid;DL-α-Lipoic Acid;α-Lipoic Acid	206.04	3.0	1.0	5.0	1.0	0.0	2.79	37.3
PD000799	PERPHENAZINE	OCCN1CCN(CCCN2c3ccccc3Sc3ccc(Cl)cc32)CC1	InChI=1S/C21H26ClN3OS/c22-17-6-7-21-19(16-17)25(18-4-1-2-5-20(18)27-21)9-3-8-23-10-12-24(13-11-23)14-15-26/h1-2,4-7,16,26H,3,8-15H2	RGCVKNLCSQQDEP-UHFFFAOYSA-N				1	1													50.0	approved	58-39-9;130-69-8	Perphenazin;Etaperazine;PERPHENAZINE;Perphenazine, Perphenazin, Trilafon, Etaperazine;Prednazate;Trilafon	403.15	5.0	1.0	6.0	4.0	2.0	3.94	29.95
PD000803	LEFLUNOMIDE	Cc1oncc1C(=O)Nc1ccc(C(F)(F)F)cc1	InChI=1S/C12H9F3N2O2/c1-7-10(6-16-19-7)11(18)17-9-4-2-8(3-5-9)12(13,14)15/h2-6H,1H3,(H,17,18)	VHOGYURTWQBHIL-UHFFFAOYSA-N				1	1													25.0	approved;investigational	75706-12-6;210165-51-8	4-Isoxazolecarboxamide, 5-methyl-n-(4-(trifluoromethyl)phenyl)-;RS-34821;HWA486;LEFLUNOMIDE;SU101;Arava	270.06	3.0	1.0	2.0	2.0	2.0	3.25	55.13
PD000804	LANSOPRAZOLE	Cc1c(OCC(F)(F)F)ccnc1CS(=O)c1nc2ccccc2[nH]1	InChI=1S/C16H14F3N3O2S/c1-10-13(20-7-6-14(10)24-9-16(17,18)19)8-25(23)15-21-11-4-2-3-5-12(11)22-15/h2-7H,8-9H2,1H3,(H,21,22)	MJIHNNLFOKEZEW-UHFFFAOYSA-N				1	1													37.0	approved;investigational	103577-45-3	DEXLANSOPRAZOLE;AG-1749;R-(+)-Lansoprazole;Prevacid, Prevacid NapraPAC, Prevacid SoluTab;A-65006;LANSOPRAZOLE;Prevacid / Ogast	369.08	4.0	1.0	5.0	3.0	3.0	3.52	67.87
PD000807	TRYPTAMINE	NCCc1c[nH]c2ccccc12	InChI=1S/C10H12N2/c11-6-5-8-7-12-10-4-2-1-3-9(8)10/h1-4,7,12H,5-6,11H2	APJYDQYYACXCRM-UHFFFAOYSA-N				1														25.0	experimental	61-54-1	TRYPTAMINE	160.1	1.0	2.0	2.0	2.0	2.0	1.67	41.81
PD000851	NEVIRAPINE	Cc1ccnc2c1NC(=O)c1cccnc1N2C1CC1	InChI=1S/C15H14N4O/c1-9-6-8-17-14-12(9)18-15(20)11-3-2-7-16-13(11)19(14)10-4-5-10/h2-3,6-8,10H,4-5H2,1H3,(H,18,20)	NQDJXKOVJZTUJA-UHFFFAOYSA-N				1	1													9.0	approved	129618-40-2	LAMIVUDINE;NVP;BI-RG 587;Viramune, BI-RG 587;NEVIRAPINE;Nevirapine (Viramune);NSC 641530	266.12	4.0	1.0	1.0	4.0	2.0	2.65	58.12
PD000887	TERFENADINE	CC(C)(C)c1ccc(C(O)CCCN2CCC(C(O)(c3ccccc3)c3ccccc3)CC2)cc1	InChI=1S/C32H41NO2/c1-31(2,3)26-18-16-25(17-19-26)30(34)15-10-22-33-23-20-29(21-24-33)32(35,27-11-6-4-7-12-27)28-13-8-5-9-14-28/h4-9,11-14,16-19,29-30,34-35H,10,15,20-24H2,1-3H3	GUGOEEXESWIERI-UHFFFAOYSA-N				1	1													48.0	approved;withdrawn	50679-08-8	MDL-991;(±)-Terfenadine;Seldane-d;(??)-Terfenadine;MDL-991(¡À)-Terfenadine;TERFENADINE;(¡À)-Terfenadine	471.31	3.0	2.0	8.0	4.0	3.0	6.45	43.7
PD000893	CELECOXIB	Cc1ccc(-c2cc(C(F)(F)F)nn2-c2ccc(S(N)(=O)=O)cc2)cc1	InChI=1S/C17H14F3N3O2S/c1-11-2-4-12(5-3-11)15-10-16(17(18,19)20)22-23(15)13-6-8-14(9-7-13)26(21,24)25/h2-10H,1H3,(H2,21,24,25)	RZEKVGVHFLEQIL-UHFFFAOYSA-N				1	1						1				1			56.0	approved;investigational	169590-42-5;184007-95-2	Celebra;Onsenal;Benzenesulfonamide, 4-[5-(4-methylphenyl)-3-(trifluoromethyl)-1H-pyrazol-1-yl]-;Celebrex, Celebra ;CELECOXIB;SC 58635;Celebrex;Solexa;YM-177;Celecox;SC-58635;YM177;PMID26394986-Compound-22	381.08	4.0	1.0	3.0	3.0	3.0	3.51	77.98
PD000904	SUMATRIPTAN	CNS(=O)(=O)Cc1ccc2[nH]cc(CCN(C)C)c2c1	InChI=1S/C14H21N3O2S/c1-15-20(18,19)10-11-4-5-14-13(8-11)12(9-16-14)6-7-17(2)3/h4-5,8-9,15-16H,6-7,10H2,1-3H3	KQKPFRSPSRPDEB-UHFFFAOYSA-N				1	1													16.0	approved;investigational	103628-46-2	Imitrex / Imigran;SUMATRIPTAN;SUMATRIPTAN SUCCINATE	295.14	3.0	2.0	6.0	2.0	2.0	1.32	65.2
PD000917	FIPRONIL	N#Cc1nn(-c2c(Cl)cc(C(F)(F)F)cc2Cl)c(N)c1S(=O)C(F)(F)F	InChI=1S/C12H4Cl2F6N4OS/c13-5-1-4(11(15,16)17)2-6(14)8(5)24-10(22)9(7(3-21)23-24)26(25)12(18,19)20/h1-2H,22H2	ZOCSXAVNDGMNBV-UHFFFAOYSA-N				1														12.0		120068-37-3	FIPRONIL;5-Amino-1-(2,6-dichloro-alpha,alpha,alpha-trifluoro-p-tolyl)-4-trifluoromethylsulfinylpyrazole-3-carbonitile;Fluocyanobenpyrazole, Termidor;Fluocyanobenpyrazole;Termidor	435.94	5.0	1.0	2.0	2.0	2.0	4.28	84.7
PD000921	KETANSERIN	O=C(c1ccc(F)cc1)C1CCN(CCn2c(=O)[nH]c3ccccc3c2=O)CC1	InChI=1S/C22H22FN3O3/c23-17-7-5-15(6-8-17)20(27)16-9-11-25(12-10-16)13-14-26-21(28)18-3-1-2-4-19(18)24-22(26)29/h1-8,16H,9-14H2,(H,24,29)	FPCCSQOGAWCVBH-UHFFFAOYSA-N				1	1													48.0	approved;investigational	83846-83-7;74050-98-9	R 41468, Vulketan Gel;Ketanserin (Vulketan Gel);Ketanserinum;KETANSERIN TARTRATE;KETANSERIN;R41468;Ketanserin tartrate hydrate;[<sup>3</sup>H]ketanserin	395.16	5.0	1.0	5.0	4.0	3.0	2.42	75.17
PD000929	TRANILAST	COc1ccc(/C=C/C(=O)Nc2ccccc2C(=O)O)cc1OC	InChI=1S/C18H17NO5/c1-23-15-9-7-12(11-16(15)24-2)8-10-17(20)19-14-6-4-3-5-13(14)18(21)22/h3-11H,1-2H3,(H,19,20)(H,21,22)/b10-8+	NZHGWWWHIYHZNX-CSKARUKUSA-N				1	1													25.0	approved;investigational	53902-12-8;70806-55-2;053902-12-8	Tranilast trans-;SB 252218;Rizaben, MK 341, Tranpro;TRANILAST;Tranilast (SB 252218);Trans-Tranilast;MK 341;MK-341	327.11	4.0	2.0	6.0	2.0	2.0	3.05	84.86
PD000944	CARMOFUR	CCCCCCNC(=O)n1cc(F)c(=O)[nH]c1=O	InChI=1S/C11H16FN3O3/c1-2-3-4-5-6-13-10(17)15-7-8(12)9(16)14-11(15)18/h7H,2-6H2,1H3,(H,13,17)(H,14,16,18)	AOCCBINRVIKJHY-UHFFFAOYSA-N				1	1			1										8.0	approved;withdrawn	61422-45-5	HCFU;CARMOFUR;Hexylcarbamoyl fluorouracil	257.12	4.0	2.0	5.0	1.0	1.0	0.81	83.96
PD000951	BIFONAZOLE	c1ccc(-c2ccc(C(c3ccccc3)n3ccnc3)cc2)cc1	InChI=1S/C22H18N2/c1-3-7-18(8-4-1)19-11-13-21(14-12-19)22(24-16-15-23-17-24)20-9-5-2-6-10-20/h1-17,22H	OCAPBUJLXMYKEJ-UHFFFAOYSA-N				1	1													23.0	approved;investigational	60628-96-8	Bay h 4502;CPD000058970;BIFONAZOLE;Bay H-4502	310.15	2.0	0.0	4.0	4.0	4.0	5.19	17.82
PD000968	NMDA	CN[C@H](CC(=O)O)C(=O)O	InChI=1S/C5H9NO4/c1-6-3(5(9)10)2-4(7)8/h3,6H,2H2,1H3,(H,7,8)(H,9,10)/t3-/m1/s1	HOKKHZGPKSLGJE-GSVOUGTGSA-N				1														19.0	investigational	6384-92-5	N-METHYL-D-ASPARTIC ACID;NMDA;NMDA (N-Methyl-D-aspartic acid);N-METHYL-D-ASPARTIC ACID (NMDA);2-Methylamino-succinic acid(NMDA)	147.05	3.0	3.0	4.0	0.0	0.0	-0.87	86.63
PD000969	EDARAVONE	CC1=NN(c2ccccc2)C(=O)C1	InChI=1S/C10H10N2O/c1-8-7-10(13)12(11-8)9-5-3-2-4-6-9/h2-6H,7H2,1H3	QELUYTUMUWHWMC-UHFFFAOYSA-N				1	1													14.0	approved;investigational	89-25-8;115566-83-1	EDARAVONE;Radicut ;MCI-186;Edarabone;Edaravone (MCI-186)	174.08	2.0	0.0	1.0	2.0	1.0	1.8	32.67
PD000974	CIPROFLOXACIN	O=C(O)c1cn(C2CC2)c2cc(N3CCNCC3)c(F)cc2c1=O	InChI=1S/C17H18FN3O3/c18-13-7-11-14(8-15(13)20-5-3-19-4-6-20)21(10-1-2-10)9-12(16(11)22)17(23)24/h7-10,19H,1-6H2,(H,23,24)	MYSWGUAQZAJSOK-UHFFFAOYSA-N				1	1													26.0	approved;investigational	85721-33-1	CIPROFLOXACIN;Bay o 9867;Ciloxan;Bay-09867;CIPROFLOXACIN HYDROCHLORIDE;Ciprofloxacin XR;Ciprobay;Ciprofloxacin hydrochloride monohydrate;Ciproxan	331.13	5.0	2.0	3.0	4.0	2.0	1.58	74.57
PD000977	THALIDOMIDE	O=C1CCC(N2C(=O)c3ccccc3C2=O)C(=O)N1	InChI=1S/C13H10N2O4/c16-10-6-5-9(11(17)14-10)15-12(18)7-3-1-2-4-8(7)13(15)19/h1-4,9H,5-6H2,(H,14,16,17)	UEJJHQNACJXSKW-UHFFFAOYSA-N				1	1		1											8.0	approved;investigational;withdrawn	50-35-1;841-67-8;2614-06-4;14088-68-7;731-40-8;1012310-87-0	THALIDOMIDE;Thalomid ;(±)-Thalidomide;N-Phthalylglutamic acid imide;E-217;Sedoval;Neo;Sedin;Nibrol;(+)-THALIDOMIDE;Kevadon;N-(2,6-dioxo-3-piperidyl)phthalimide;(-)-THALIDOMIDE;Thalomid;N-Phthaloylglutamimide;K-17	258.06	4.0	1.0	1.0	3.0	1.0	0.09	83.55
PD001009	ROXITHROMYCIN	CC[C@H]1OC(=O)[C@H](C)[C@@H](O[C@H]2C[C@@](C)(OC)[C@@H](O)[C@H](C)O2)[C@H](C)[C@@H](O[C@@H]2O[C@H](C)C[C@H](N(C)C)[C@H]2O)[C@](C)(O)C[C@@H](C)/C(=N\OCOCCOC)[C@H](C)[C@@H](O)[C@]1(C)O	InChI=1S/C41H76N2O15/c1-15-29-41(10,49)34(45)24(4)31(42-53-21-52-17-16-50-13)22(2)19-39(8,48)36(58-38-32(44)28(43(11)12)18-23(3)54-38)25(5)33(26(6)37(47)56-29)57-30-20-40(9,51-14)35(46)27(7)55-30/h22-30,32-36,38,44-46,48-49H,15-21H2,1-14H3/b42-31+/t22-,23-,24+,25+,26-,27+,28+,29-,30+,32-,33+,34-,35+,36-,38+,39-,40-,41-/m1/s1	RXZBMPWDPOLZGW-XMRMVWPWSA-N				1	1													2.0	approved	80214-83-1	ROXITHROMYCIN;Roxl-150;RU-28965	836.52	17.0	5.0	13.0	3.0	0.0	2.21	216.89
PD001013	NOCODAZOLE	COC(=O)Nc1nc2cc(C(=O)c3cccs3)ccc2[nH]1	InChI=1S/C14H11N3O3S/c1-20-14(19)17-13-15-9-5-4-8(7-10(9)16-13)12(18)11-3-2-6-21-11/h2-7H,1H3,(H2,15,16,17,19)	KYRVNWMVYQXFEU-UHFFFAOYSA-N				1							1						1	31.0	experimental	31430-18-9	R17934;Oncodazole;NOCODAZOLE;N/A	301.05	5.0	2.0	3.0	3.0	3.0	3.03	84.08
PD001014	NICLOSAMIDE	O=C(Nc1ccc([N+](=O)[O-])cc1Cl)c1cc(Cl)ccc1O	InChI=1S/C13H8Cl2N2O4/c14-7-1-4-12(18)9(5-7)13(19)16-11-3-2-8(17(20)21)6-10(11)15/h1-6,18H,(H,16,19)	RJMUSRYZPJIFPJ-UHFFFAOYSA-N				1	1						1				1		1	48.0	approved;investigational;vet_approved	50-65-7	BAY2353;NICLOSAMIDE;Niclocide	325.99	4.0	2.0	3.0	2.0	2.0	3.86	92.47
PD001019	AMSACRINE	COc1cc(NS(C)(=O)=O)ccc1Nc1c2ccccc2nc2ccccc12	InChI=1S/C21H19N3O3S/c1-27-20-13-14(24-28(2,25)26)11-12-19(20)23-21-15-7-3-5-9-17(15)22-18-10-6-4-8-16(18)21/h3-13,24H,1-2H3,(H,22,23)	XCPGHVQEEXUHNC-UHFFFAOYSA-N				1	1						1		1				1	38.0	approved;investigational	51264-14-3	m-AMSA;AMSACRINE;AMSA;CI-880	393.11	5.0	2.0	5.0	4.0	4.0	4.51	80.32
PD001055	CHLOROXINE	Oc1c(Cl)cc(Cl)c2cccnc12	InChI=1S/C9H5Cl2NO/c10-6-4-7(11)9(13)8-5(6)2-1-3-12-8/h1-4,13H	WDFKMLRRRCGAKS-UHFFFAOYSA-N				1	1													21.0	approved	773-76-2	CHLOROXINE;Quixalin;Capitrol	212.97	2.0	1.0	0.0	2.0	2.0	3.25	33.12
PD001057	Lapachone	CC1(C)CCC2=C(O1)c1ccccc1C(=O)C2=O	InChI=1S/C15H14O3/c1-15(2)8-7-11-13(17)12(16)9-5-3-4-6-10(9)14(11)18-15/h3-6H,7-8H2,1-2H3	QZPQTZZNNJUOLS-UHFFFAOYSA-N				1				1			1	1		1			1	44.0	investigational	4707-32-8;500587-45-1	??-Lapachone;SL-11001;BETA-LAPACHONE;b-Lapachone;??Lapachone;Lapachone;¦Â-Lapachone, ARQ-501;¦Â-Lapachone;NSC-26326;ARQ-501;β-Lapachone, ARQ-501;β-Lapachone;??Lapachone, ARQ-501;.beta.-Lapachone	242.09	3.0	0.0	0.0	3.0	1.0	2.75	43.37
PD001084	Amrinone	Nc1cc(-c2ccncc2)c[nH]c1=O	InChI=1S/C10H9N3O/c11-9-5-8(6-13-10(9)14)7-1-3-12-4-2-7/h1-6H,11H2,(H,13,14)	RNLQIBCLLYYYFJ-UHFFFAOYSA-N				1	1													35.0	approved	60719-84-8	Amrinone;INAMRINONE;Wincoram;Inocor	187.07	3.0	2.0	1.0	2.0	2.0	1.02	71.77
PD001087	ANIRACETAM	COc1ccc(C(=O)N2CCCC2=O)cc1	InChI=1S/C12H13NO3/c1-16-10-6-4-9(5-7-10)12(15)13-8-2-3-11(13)14/h4-7H,2-3,8H2,1H3	ZXNRTKGTQJPIJK-UHFFFAOYSA-N				1	1													14.0	approved;experimental	72432-10-1	ANIRACETAM;RO 13-5057;Draganon, Sarpul, Ampamet	219.09	3.0	0.0	2.0	2.0	1.0	1.46	46.61
PD001093	ALTRETAMINE	CN(C)c1nc(N(C)C)nc(N(C)C)n1	InChI=1S/C9H18N6/c1-13(2)7-10-8(14(3)4)12-9(11-7)15(5)6/h1-6H3	UUVWYPNAQBNQJQ-UHFFFAOYSA-N				1	1													7.0	approved	645-05-6	ALTRETAMINE;WR-95704;ENT-50852;NSC13875;Altretamine (Hexalen);Hexalen;2,4,6-Tris(dimethylamino)-s-triazine;NSC 13875;Altretaminum;RB-1515;ENT50852;s-Triazine, 2,4,6-tris(dimethylamino)-;Hexastat;Hexamethylmelamine;Hemel;2,4,6-Tris(dimethylamino)-1,3,5-triazine;ENT 50852	210.16	6.0	0.0	3.0	1.0	1.0	0.07	48.39
PD001110	BENZYL ISOTHIOCYANATE	S=C=NCc1ccccc1	InChI=1S/C8H7NS/c10-7-9-6-8-4-2-1-3-5-8/h1-5H,6H2	MDKCFLQDBWCQCV-UHFFFAOYSA-N				1				1										9.0	experimental	622-78-6	BENZYL ISOTHIOCYANATE;Benzyl isothiocyanate, Benzoylthiocarbimide, Isothiocyanic Acid Benzoyl Ester;NSC118976;Isothiocyanic Acid Benzoyl Ester;Benzoylthiocarbimide	149.03	2.0	0.0	2.0	1.0	1.0	2.29	12.36
PD001118	CINROMIDE	CCNC(=O)/C=C/c1cccc(Br)c1	InChI=1S/C11H12BrNO/c1-2-13-11(14)7-6-9-4-3-5-10(12)8-9/h3-8H,2H2,1H3,(H,13,14)/b7-6+	LDCXGZCEMNMWIL-VOTSOKGWSA-N				1	1													1.0	approved	58473-74-8;69449-19-0	trans-3-Bromo-N-ethylcinnamamide;CINROMIDE	253.01	1.0	1.0	3.0	1.0	1.0	2.6	29.1
PD001134	RITONAVIR	CC(C)c1nc(CN(C)C(=O)N[C@H](C(=O)N[C@@H](Cc2ccccc2)C[C@H](O)[C@H](Cc2ccccc2)NC(=O)OCc2cncs2)C(C)C)cs1	InChI=1S/C37H48N6O5S2/c1-24(2)33(42-36(46)43(5)20-29-22-49-35(40-29)25(3)4)34(45)39-28(16-26-12-8-6-9-13-26)18-32(44)31(17-27-14-10-7-11-15-27)41-37(47)48-21-30-19-38-23-50-30/h6-15,19,22-25,28,31-33,44H,16-18,20-21H2,1-5H3,(H,39,45)(H,41,47)(H,42,46)/t28-,31-,32-,33-/m0/s1	NCDNCNXCDXHOMX-XGKFQTDJSA-N				1	1													37.0	approved;investigational	155213-67-5	ABT 538;A 84538;RITONAVIR;RTV;Abbott 84538; Ritonavir;Norvir, Norvir Softgel	720.31	9.0	4.0	17.0	4.0	4.0	5.91	145.78
PD001138	LUMIRACOXIB	Cc1ccc(Nc2c(F)cccc2Cl)c(CC(=O)O)c1	InChI=1S/C15H13ClFNO2/c1-9-5-6-13(10(7-9)8-14(19)20)18-15-11(16)3-2-4-12(15)17/h2-7,18H,8H2,1H3,(H,19,20)	KHPKQFYUPIUARC-UHFFFAOYSA-N				1	1													2.0	approved;investigational;withdrawn	220991-20-8	LUMIRACOXIB;COX-189;Lumiracoxib (COX-189);Prexige	293.06	2.0	2.0	4.0	2.0	2.0	4.16	49.33
PD001149	CARZENIDE	NS(=O)(=O)c1ccc(C(=O)O)cc1	InChI=1S/C7H7NO4S/c8-13(11,12)6-3-1-5(2-4-6)7(9)10/h1-4H,(H,9,10)(H2,8,11,12)	UCAGLBKTLXCODC-UHFFFAOYSA-N				1														20.0		138-41-0	4-carboxybenzenesulfonamide;CARZENIDE;4-Sulfamoylbenzoic acid;Carzenida	201.01	3.0	2.0	2.0	1.0	1.0	0.03	97.46
PD001159	FENOFIBRIC ACID	CC(C)(Oc1ccc(C(=O)c2ccc(Cl)cc2)cc1)C(=O)O	InChI=1S/C17H15ClO4/c1-17(2,16(20)21)22-14-9-5-12(6-10-14)15(19)11-3-7-13(18)8-4-11/h3-10H,1-2H3,(H,20,21)	MQOBSOSZFYZQOK-UHFFFAOYSA-N				1	1													7.0	approved	42017-89-0	NSC 281318, Trilipix, FNF acid;NSC 281318;choline fenofibrate;FENOFIBRIC ACID;FNF acid;Lipanthyl;Trilipix	318.07	3.0	1.0	5.0	2.0	2.0	3.81	63.6
PD001177	carbaryl	CNC(=O)Oc1cccc2ccccc12	InChI=1S/C12H11NO2/c1-13-12(14)15-11-8-4-6-9-5-2-3-7-10(9)11/h2-8H,1H3,(H,13,14)	CVXBEEMKQHEXEN-UHFFFAOYSA-N				1	1													10.0	approved;withdrawn;experimental	63-25-2;27636-33-5;3197-92-0;11095-11-7	1-Naphthalenol, methylcarbamate;carbaryl;CARBARIL;1-naphthyl methylcarbamate;Sevin	201.08	2.0	1.0	1.0	2.0	2.0	2.56	38.33
PD001183	RAFOXANIDE	O=C(Nc1ccc(Oc2ccc(Cl)cc2)c(Cl)c1)c1cc(I)cc(I)c1O	InChI=1S/C19H11Cl2I2NO3/c20-10-1-4-13(5-2-10)27-17-6-3-12(9-15(17)21)24-19(26)14-7-11(22)8-16(23)18(14)25/h1-9,25H,(H,24,26)	NEMNPWINWMHUMR-UHFFFAOYSA-N				1														10.0		22662-39-1	Disalan, Ranide, Flukanide, Bovanide;RAFOXANIDE	624.82	3.0	2.0	4.0	3.0	3.0	6.95	58.56
PD001197	GALANGIN	O=c1c(O)c(-c2ccccc2)oc2cc(O)cc(O)c12	InChI=1S/C15H10O5/c16-9-6-10(17)12-11(7-9)20-15(14(19)13(12)18)8-4-2-1-3-5-8/h1-7,16-17,19H	VCCRNZQBSJXYJD-UHFFFAOYSA-N				1							1						1	32.0		548-83-4	GALANGIN;3,5,7-trihydroxyflavone;Norizalpinin	270.05	5.0	3.0	1.0	3.0	3.0	2.58	90.9
PD001202	GATIFLOXACIN	COc1c(N2CCNC(C)C2)c(F)cc2c(=O)c(C(=O)O)cn(C3CC3)c12	InChI=1S/C19H22FN3O4/c1-10-8-22(6-5-21-10)16-14(20)7-12-15(18(16)27-2)23(11-3-4-11)9-13(17(12)24)19(25)26/h7,9-11,21H,3-6,8H2,1-2H3,(H,25,26)	XUBOMFCQGDBHNK-UHFFFAOYSA-N				1	1						1				1			20.0	approved;withdrawn;investigational	112811-59-3;160738-57-8	GATIFLOXACIN;AM-1155;PD 135432;CG5501;BMS 206584-01;GATIFLOXACIN ANHYDROUS;PD135432;BMS-206584;AM-1155, CG5501, BMS-206584	375.16	6.0	2.0	4.0	4.0	2.0	1.98	83.8
PD001204	LOSARTAN	CCCCc1nc(Cl)c(CO)n1Cc1ccc(-c2ccccc2-c2nnn[nH]2)cc1	InChI=1S/C22H23ClN6O/c1-2-3-8-20-24-21(23)19(14-30)29(20)13-15-9-11-16(12-10-15)17-6-4-5-7-18(17)22-25-27-28-26-22/h4-7,9-12,30H,2-3,8,13-14H2,1H3,(H,25,26,27,28)	PSIFNNKUMBGKDQ-UHFFFAOYSA-N				1	1													19.0	approved	124750-99-8;114798-26-4	[<sup>3</sup>H]losartan;Losartan Carboxylic Acid;E-3174;DuP-753;LOSARTAN;LACIDIPINE;LOSARTAN POTASSIUM;EXP-3174;EXP3174	422.16	6.0	2.0	8.0	4.0	4.0	4.27	92.51
PD001206	CANDESARTAN CILEXETIL	CCOc1nc2cccc(C(=O)OC(C)OC(=O)OC3CCCCC3)c2n1Cc1ccc(-c2ccccc2-c2nnn[nH]2)cc1	InChI=1S/C33H34N6O6/c1-3-42-32-34-28-15-9-14-27(31(40)43-21(2)44-33(41)45-24-10-5-4-6-11-24)29(28)39(32)20-22-16-18-23(19-17-22)25-12-7-8-13-26(25)30-35-37-38-36-30/h7-9,12-19,21,24H,3-6,10-11,20H2,1-2H3,(H,35,36,37,38)	GHOSNRCGJFBJIB-UHFFFAOYSA-N				1	1						1				1			19.0	approved	145040-37-5	CANDESARTAN CILEXTIL;Candesartan cilexetil (Atacand);CANDESARTAN CILEXETIL;TCV-116;Atacand, Amias, Blopress, Ratacand, TCV 116, TCY 116	610.25	11.0	1.0	10.0	6.0	5.0	6.32	143.34
PD001208	IRBESARTAN	CCCCC1=NC2(CCCC2)C(=O)N1Cc1ccc(-c2ccccc2-c2nnn[nH]2)cc1	InChI=1S/C25H28N6O/c1-2-3-10-22-26-25(15-6-7-16-25)24(32)31(22)17-18-11-13-19(14-12-18)20-8-4-5-9-21(20)23-27-29-30-28-23/h4-5,8-9,11-14H,2-3,6-7,10,15-17H2,1H3,(H,27,28,29,30)	YOSHYTLCDANDAN-UHFFFAOYSA-N				1	1													18.0	approved;investigational	138402-11-6	Irbesartan (Avapro);BMS-186295;IRBESARTAN;BMS-186295, SR-47436 ;SR-47436;[<sup>3</sup>H]irbesartan	428.23	5.0	1.0	7.0	5.0	3.0	4.78	87.13
PD001216	SIMVASTATIN	CCC(C)(C)C(=O)O[C@H]1C[C@@H](C)C=C2C=C[C@H](C)[C@H](CC[C@@H]3C[C@@H](O)CC(=O)O3)[C@H]21	InChI=1S/C25H38O5/c1-6-25(4,5)24(28)30-21-12-15(2)11-17-8-7-16(3)20(23(17)21)10-9-19-13-18(26)14-22(27)29-19/h7-8,11,15-16,18-21,23,26H,6,9-10,12-14H2,1-5H3/t15-,16-,18+,19+,20-,21-,23-/m0/s1	RYMZZMVNJRMUDD-HGQWONQESA-N	1		1	1	1													13.0	approved	79902-63-9	MK 733;SIMVASTATIN;MK-0733;Simlup, Simcard, Simvacor, Simvoget, Zorced ;Simvastatin (Zocor);Zocor	418.27	5.0	1.0	6.0	3.0	0.0	4.59	72.83
PD001230	CHLORANIL	O=C1C(Cl)=C(Cl)C(=O)C(Cl)=C1Cl	InChI=1S/C6Cl4O2/c7-1-2(8)6(12)4(10)3(9)5(1)11	UGNWTBMOAKPKBL-UHFFFAOYSA-N				1							1	1	1				1	24.0		118-75-2	CHLORANIL	243.87	2.0	0.0	0.0	1.0	0.0	2.52	34.14
PD001276	DIFFRACTAIC ACID	COc1cc(C)c(C(=O)Oc2cc(C)c(C(=O)O)c(O)c2C)c(OC)c1C	InChI=1S/C20H22O7/c1-9-8-14(11(3)17(21)15(9)19(22)23)27-20(24)16-10(2)7-13(25-5)12(4)18(16)26-6/h7-8,21H,1-6H3,(H,22,23)	MIJKZXWOOXIEEU-UHFFFAOYSA-N				1														10.0		436-32-8	DIFFRACTAIC ACID;NSC 5901;NSC 685595	374.14	6.0	2.0	5.0	2.0	2.0	3.56	102.29
PD001297	ADAPALENE	COc1ccc(-c2ccc3cc(C(=O)O)ccc3c2)cc1C12CC3CC(CC(C3)C1)C2	InChI=1S/C28H28O3/c1-31-26-7-6-23(21-2-3-22-12-24(27(29)30)5-4-20(22)11-21)13-25(26)28-14-17-8-18(15-28)10-19(9-17)16-28/h2-7,11-13,17-19H,8-10,14-16H2,1H3,(H,29,30)	LZCDAPDGXCYOEH-UHFFFAOYSA-N				1	1													18.0	approved	106685-40-9	CD271;Differin;PMID27336223-Compound-11;ICX5609064;ADAPALENE	412.2	2.0	1.0	4.0	7.0	3.0	6.68	46.53
PD001304	FASUDIL	O=S(=O)(c1cccc2cnccc12)N1CCCNCC1	InChI=1S/C14H17N3O2S/c18-20(19,17-9-2-6-15-8-10-17)14-4-1-3-12-11-16-7-5-13(12)14/h1,3-5,7,11,15H,2,6,8-10H2	NGOGFTYYXHNFQH-UHFFFAOYSA-N				1	1													52.0	approved;investigational	103745-39-7	HA 1077;Hexahydro-1-(5-isoquinolylsulfonyl)-1h-1,4-diazepine;HA-1077, AT-877, ZK-258594;AT-877;FASUDIL HYDROCHLORIDE;FASUDIL;HA-1077;NSC-759827;ZK-258594;AT877;AT 877	291.1	4.0	1.0	2.0	3.0	2.0	1.22	62.3
PD001308	ZALCITABINE	Nc1ccn([C@H]2CC[C@@H](CO)O2)c(=O)n1	InChI=1S/C9H13N3O3/c10-7-3-4-12(9(14)11-7)8-2-1-6(5-13)15-8/h3-4,6,8,13H,1-2,5H2,(H2,10,11,14)/t6-,8+/m0/s1	WREGKURFCTUGRC-POYBYMJQSA-N	1		1	1	1													8.0	approved;investigational	7481-89-2	ZALCITABINE;2',3'-dideoxycytidine;DIDEOXYCYTIDINE;NSC 606170;Ro 24-2027/000;Hivid, Dideoxycytidine ;ddC	211.1	6.0	2.0	2.0	2.0	1.0	-0.5	90.37
PD001313	DIAVERIDINE	COc1ccc(Cc2cnc(N)nc2N)cc1OC	InChI=1S/C13H16N4O2/c1-18-10-4-3-8(6-11(10)19-2)5-9-7-16-13(15)17-12(9)14/h3-4,6-7H,5H2,1-2H3,(H4,14,15,16,17)	LDBTVAXGKYIFHO-UHFFFAOYSA-N				1														7.0		5355-16-18;5355-16-8	CCRIS-3784;EGIS-5645;DIAVERIDINE;AI3-23935, CCRIS-3784;AI3-23935	260.13	6.0	2.0	4.0	2.0	2.0	1.25	96.28
PD001315	CANDESARTAN	CCOc1nc2cccc(C(=O)O)c2n1Cc1ccc(-c2ccccc2-c2nnn[nH]2)cc1	InChI=1S/C24H20N6O3/c1-2-33-24-25-20-9-5-8-19(23(31)32)21(20)30(24)14-15-10-12-16(13-11-15)17-6-3-4-7-18(17)22-26-28-29-27-22/h3-13H,2,14H2,1H3,(H,31,32)(H,26,27,28,29)	HTQMVQVXFRQIKW-UHFFFAOYSA-N				1	1													13.0	approved;investigational;experimental	139481-59-7	Candesartan (Atacand);Atacand, Blopress, Amias, Ratacand;CANDESARTAN;2-ethoxy-1-{[2'-(1H-1,2,3,4-tetrazol-5-yl)-[1,1'-biphenyl]-4-yl]methyl}-1H-1,3-benzodiazole-7-carboxylic acid;[<sup>3</sup>H]candesartan;CV 11974	440.16	7.0	2.0	7.0	5.0	5.0	4.03	118.81
PD001319	IMATINIB	Cc1ccc(NC(=O)c2ccc(CN3CCN(C)CC3)cc2)cc1Nc1nccc(-c2cccnc2)n1	InChI=1S/C29H31N7O/c1-21-5-10-25(18-27(21)34-29-31-13-11-26(33-29)24-4-3-12-30-19-24)32-28(37)23-8-6-22(7-9-23)20-36-16-14-35(2)15-17-36/h3-13,18-19H,14-17,20H2,1-2H3,(H,32,37)(H,31,33,34)	KTUFNOKKBVMGRW-UHFFFAOYSA-N	1	1	1	1	1						1				1			87.0	approved	152459-95-5;1080014-82-9	IMATINIB;Gleevec, Imatinib mesylate, STI-571;Gleevec,STI-571;CGP057148B;CGP 57148;GLAMOX;NSC-759854;STI571, Glivec;Glivec;Gleevec;Imatinib (STI571) ;STI571;ST-1571;CGP-57148B;STI-571;IMATINIB MESYLATE;4-[(4-Methyl-1-piperazinyl)methyl]-N-[4-methyl-3-[[4-(3-pyridinyl)-2-pyrimidinyl]amino]-phenyl]benzamide;NSC-743414	493.26	7.0	2.0	7.0	5.0	4.0	4.59	86.28
PD001331	MENADIONE	CC1=CC(=O)c2ccccc2C1=O	InChI=1S/C11H8O2/c1-7-6-10(12)8-4-2-3-5-9(8)11(7)13/h2-6H,1H3	MJVAVZPDRWSRRC-UHFFFAOYSA-N				1	1			1			1	1					1	58.0	approved;nutraceutical	58-27-5;34524-96-4;72060-21-0;130-37-0	2-Methyl-1,4-naphthoquinone;MENADIONE;Vitamin K3	172.05	2.0	0.0	0.0	2.0	1.0	2.01	34.14
PD001337	GLUTATHIONE	N[C@@H](CCC(=O)N[C@@H](CS)C(=O)NCC(=O)O)C(=O)O	InChI=1S/C10H17N3O6S/c11-5(10(18)19)1-2-7(14)13-6(4-20)9(17)12-3-8(15)16/h5-6,20H,1-4,11H2,(H,12,17)(H,13,14)(H,15,16)(H,18,19)/t5-,6-/m0/s1	RWSXRVCMGQZWBV-WDSKDSINSA-N				1	1													8.0	approved;investigational;nutraceutical	70-18-8	L-Glutathione reduced;Isethion;Glutathion;Tathion;γ-L-Glutamyl-L-cysteinyl-glycine;GLUTATHIONE;GSH;L-Glutathione, reduced;Isethion, Glutathion, Tathion;¦Ã-L-Glutamyl-L-cysteinyl-glycine;??-L-Glutamyl-L-cysteinyl-glycine;??L-Glutamyl-L-cysteinyl-glycine	307.08	6.0	6.0	9.0	0.0	0.0	-2.21	158.82
PD001348	CAMPTOTHECIN	CC[C@@]1(O)C(=O)OCc2c1cc1n(c2=O)Cc2cc3ccccc3nc2-1	InChI=1S/C20H16N2O4/c1-2-20(25)14-8-16-17-12(7-11-5-3-4-6-15(11)21-17)9-22(16)18(23)13(14)10-26-19(20)24/h3-8,25H,2,9-10H2,1H3/t20-/m0/s1	VSJKWCGYPAHWDS-FQEVSTJZSA-N				1							1						1	35.0	experimental	7689-03-4;31456-25-4;72517-83-0	(S)-(+)-Camptothecin;HOMOCAMPTOTHECIN;CAMPTOTHECIN;CPT;Campathecin;NSC-100880;Camptothecine (S,+);Camptothecine	348.11	6.0	1.0	1.0	5.0	3.0	2.08	81.42
PD001360	CAFFEIC ACID PHENETHYL ESTER	O=C(/C=C/c1ccc(O)c(O)c1)OCCc1ccccc1	InChI=1S/C17H16O4/c18-15-8-6-14(12-16(15)19)7-9-17(20)21-11-10-13-4-2-1-3-5-13/h1-9,12,18-19H,10-11H2/b9-7+	SWUARLUWKZWEBQ-VQHVLOKHSA-N				1							1				1			39.0		104594-70-9;115610-29-2	CAFFEIC ACID PHENETHYL ESTER;CAPE, Phenylethyl Caffeate;Caffeic acid phenethyl ester(CAPE);Phenethyl Caffeiate;PHENETHYL CAFFEATE (CAPE);CAPE;Phenylethyl Caffeate	284.1	4.0	2.0	5.0	2.0	2.0	2.9	66.76
PD001362	NORDIHYDROGUAIARETIC ACID	CC(Cc1ccc(O)c(O)c1)C(C)Cc1ccc(O)c(O)c1	InChI=1S/C18H22O4/c1-11(7-13-3-5-15(19)17(21)9-13)12(2)8-14-4-6-16(20)18(22)10-14/h3-6,9-12,19-22H,7-8H2,1-2H3	HCZKYJDFEPMADG-UHFFFAOYSA-N				1	1						1						1	42.0	approved;withdrawn	500-38-9;27686-84-6;1413-68-9;103185-28-0	PMID26560530-Compound-24;NORDIHYDROGUARETIC ACID;NORDIHYDROGUAIARETIC ACID;masoprocol;Dihydronorguaiaretic Acid;NDGA;Actinex;nordihydroguiaretic acid	302.15	4.0	4.0	5.0	2.0	2.0	3.57	80.92
PD001370	Nitroarginine	N=C(NCCC[C@H](N)C(=O)O)N[N+](=O)[O-]	InChI=1S/C6H13N5O4/c7-4(5(12)13)2-1-3-9-6(8)10-11(14)15/h4H,1-3,7H2,(H,12,13)(H3,8,9,10)/t4-/m0/s1	MRAUNPAHJZDYCK-BYPYZUCNSA-N				1														8.0	experimental;investigational	2149-70-4;1015842-89-3	N (g)-NITRO-L-ARGININE;NG-nitro-arginine;Nitroarginine;NG-Nitro-L-arginine;L-nitro-Arginine;L-NNA	219.1	5.0	5.0	6.0	0.0	0.0	-1.52	154.37
PD001378	CYCLOHEXIMIDE	C[C@H]1C[C@H](C)C(=O)[C@H]([C@H](O)CC2CC(=O)NC(=O)C2)C1	InChI=1S/C15H23NO4/c1-8-3-9(2)15(20)11(4-8)12(17)5-10-6-13(18)16-14(19)7-10/h8-12,17H,3-7H2,1-2H3,(H,16,18,19)/t8-,9-,11-,12+/m0/s1	YPHMISFOHDHNIV-FSZOTQKASA-N				1							1						1	17.0		66-81-9;1154-57-0	CYCLOHEXIMIDE;Naramycin A;CHX;NSC-185;Cicloheximide;Actidione	281.16	4.0	2.0	3.0	2.0	0.0	1.04	83.47
PD001385	QUINOLINIC ACID	O=C(O)c1cccnc1C(=O)O	InChI=1S/C7H5NO4/c9-6(10)4-2-1-3-8-5(4)7(11)12/h1-3H,(H,9,10)(H,11,12)	GJAWHXHKYYXBSV-UHFFFAOYSA-N				1														12.0	experimental	89-00-9	pyridine-2,3-dicarboxylic acid, QUIN;QUIN;quinolinic-acid;QUINOLINIC ACID;2,3-PYRIDINEDICARBOXYLIC ACID;pyridine-2,3-dicarboxylic acid;Quinolinate	167.02	3.0	2.0	2.0	1.0	1.0	0.48	87.49
PD001388	SUCCINYLACETONE	CC(=O)CC(=O)CCC(=O)O	InChI=1S/C7H10O4/c1-5(8)4-6(9)2-3-7(10)11/h2-4H2,1H3,(H,10,11)	WYEPBHZLDUPIOD-UHFFFAOYSA-N				1				1										7.0		51568-18-4	SUCCINYLACETONE;4,6-Dioxoheptanoic acid	158.06	3.0	1.0	5.0	0.0	0.0	0.4	71.44
PD001392	PD001392	O=C(O)c1cc2cc(F)ccc2[nH]1	InChI=1S/C9H6FNO2/c10-6-1-2-7-5(3-6)4-8(11-7)9(12)13/h1-4,11H,(H,12,13)	WTXBRZCVLDTWLP-UHFFFAOYSA-N				1														11.0		399-76-8;42169-77-7	5-fluoro-1H-indole-2-carboxylic acid;5-FLUOROINDOLE-2-CARBOXYLIC ACID	179.04	1.0	2.0	1.0	2.0	2.0	2.01	53.09
PD001397	INDOLE-2-CARBOXYLIC ACID	O=C(O)c1cc2ccccc2[nH]1	InChI=1S/C9H7NO2/c11-9(12)8-5-6-3-1-2-4-7(6)10-8/h1-5,10H,(H,11,12)	HCUARRIEZVDMPT-UHFFFAOYSA-N				1														6.0		1477-50-5	INDOLE-2-CARBOXYLIC ACID	161.05	1.0	2.0	1.0	2.0	2.0	1.87	53.09
PD001404	ALRESTATIN	O=C(O)CN1C(=O)c2cccc3cccc(c23)C1=O	InChI=1S/C14H9NO4/c16-11(17)7-15-13(18)9-5-1-3-8-4-2-6-10(12(8)9)14(15)19/h1-6H,7H2,(H,16,17)	GCUCIFQCGJIRNT-UHFFFAOYSA-N				1														9.0	experimental	51411-04-2;51876-97-2	AY-22284;ALRESTATIN	255.05	3.0	1.0	2.0	3.0	2.0	1.52	74.68
PD001426	PHTHALYLSULFATHIAZOLE	O=C(O)c1ccccc1C(=O)Nc1ccc(S(=O)(=O)Nc2nccs2)cc1	InChI=1S/C17H13N3O5S2/c21-15(13-3-1-2-4-14(13)16(22)23)19-11-5-7-12(8-6-11)27(24,25)20-17-18-9-10-26-17/h1-10H,(H,18,20)(H,19,21)(H,22,23)	PBMSWVPMRUJMPE-UHFFFAOYSA-N				1	1													1.0	approved	85-73-4	PHTHALYLSULFATHIAZOLE;N4-Phthalylsulfathiazole;Sulfathalidine	403.03	6.0	3.0	6.0	3.0	3.0	2.89	125.46
PD001430	tretinoin	CC1=C(/C=C/C(C)=C/C=C/C(C)=C/C(=O)O)C(C)(C)CCC1	InChI=1S/C20H28O2/c1-15(8-6-9-16(2)14-19(21)22)11-12-18-17(3)10-7-13-20(18,4)5/h6,8-9,11-12,14H,7,10,13H2,1-5H3,(H,21,22)/b9-6+,12-11+,15-8+,16-14+	SHGAZHPCJJPHSC-YCNIQYBTSA-N	1		1	1	1						1				1			43.0	approved;investigational;nutraceutical	302-79-4;187175-63-9;4759-48-2;124510-04-9	all-trans-Retinoic acid;NSC122758;All-trans Retinoic Acid (Tretinoin);Vitamin A acid;Retin-A;Tretinoin, all-trans-;ATRA;Retinoic acid;Vesanoid;all-trans-Vitamin A acid;tretinoin;Retinoic acid ;all trans-Retinoic acid;all-trans Retinoic Acid;Vesanoid, Airol, Renova, Atralin, Retin-A, Avita, Stieva-A, all-trans retinoic acid	300.21	1.0	1.0	5.0	1.0	0.0	5.6	37.3
PD001431	NIFLUMIC ACID	O=C(O)c1cccnc1Nc1cccc(C(F)(F)F)c1	InChI=1S/C13H9F3N2O2/c14-13(15,16)8-3-1-4-9(7-8)18-11-10(12(19)20)5-2-6-17-11/h1-7H,(H,17,18)(H,19,20)	JZFPYUNJRRFVQU-UHFFFAOYSA-N				1	1													30.0	approved;experimental	4394-00-7	Landruma;Forenol;niflumic-acid;NIFLUMIC ACID;Nifluril	282.06	3.0	2.0	3.0	2.0	2.0	3.54	62.22
PD001442	LISINOPRIL	NCCCC[C@H](N[C@@H](CCc1ccccc1)C(=O)O)C(=O)N1CCC[C@H]1C(=O)O	InChI=1S/C21H31N3O5/c22-13-5-4-9-16(19(25)24-14-6-10-18(24)21(28)29)23-17(20(26)27)12-11-15-7-2-1-3-8-15/h1-3,7-8,16-18,23H,4-6,9-14,22H2,(H,26,27)(H,28,29)/t16-,17-,18-/m0/s1	RLAWWYSOJDYHDC-BZSNNMDCSA-N				1	1													4.0	approved;investigational	83915-83-7;76547-98-3;77726-95-5	Prinivil;LISINOPRIL ANHYDROUS;Lisinopril (Zestril);MK-521;LISINOPRIL	405.23	5.0	4.0	12.0	2.0	1.0	1.24	132.96
PD001443	KETOPROFEN	CC(C(=O)O)c1cccc(C(=O)c2ccccc2)c1	InChI=1S/C16H14O3/c1-11(16(18)19)13-8-5-9-14(10-13)15(17)12-6-3-2-4-7-12/h2-11H,1H3,(H,18,19)	DKYWVDODHFEZIM-UHFFFAOYSA-N				1	1													27.0	approved;vet_approved	22071-15-4;154907-35-4	Ketoprofen (Actron);KETOPROFEN;DEXKETOPROFEN;RP-19583;Dexketoprofen trometamol;Orudis, Oruvail	254.09	2.0	1.0	4.0	2.0	2.0	3.11	54.37
PD001452	GALANTAMINE	COc1ccc2c3c1O[C@H]1C[C@@H](O)C=C[C@@]31CCN(C)C2	InChI=1S/C17H21NO3/c1-18-8-7-17-6-5-12(19)9-14(17)21-16-13(20-2)4-3-11(10-18)15(16)17/h3-6,12,14,19H,7-10H2,1-2H3/t12-,14-,17-/m0/s1	ASUTZQLVASHGKV-JDFRZJQESA-N				1	1													10.0	approved	357-70-0;1953-04-4;1551-02-6;1008759-59-8	Galanthamine;GALANTAMINE;Nivalin, Razadyne, Razadyne ER, Reminyl, Lycoremine;Reminyl;GALANTAMINE HYDROBROMIDE;Galanthamine hydrobromide	287.15	4.0	1.0	1.0	4.0	1.0	1.85	41.93
PD001454	XYLAZINE	Cc1cccc(C)c1NC1=NCCCS1	InChI=1S/C12H16N2S/c1-9-5-3-6-10(2)11(9)14-12-13-7-4-8-15-12/h3,5-6H,4,7-8H2,1-2H3,(H,13,14)	BPICBUSOMSTKRF-UHFFFAOYSA-N				1	1													14.0	approved;vet_approved	23076-35-9;7361-61-7	XYLAZINE;BAY 1470;Bay va 147;Xylazine (CRM)	220.1	3.0	1.0	1.0	2.0	1.0	3.21	24.39
PD001455	TOLFENAMIC ACID	Cc1c(Cl)cccc1Nc1ccccc1C(=O)O	InChI=1S/C14H12ClNO2/c1-9-11(15)6-4-8-12(9)16-13-7-3-2-5-10(13)14(17)18/h2-8,16H,1H3,(H,17,18)	YEZNLOUZAIOMLT-UHFFFAOYSA-N				1	1													21.0	approved;investigational	13710-19-5	GEA 6414;Tolfedine;TOLFENAMIC ACID	261.06	2.0	2.0	3.0	2.0	2.0	4.09	49.33
PD001485	SACCHARIN	O=C1NS(=O)(=O)c2ccccc21	InChI=1S/C7H5NO3S/c9-7-5-3-1-2-4-6(5)12(10,11)8-7/h1-4H,(H,8,9)	CVHZOJJKTDOEJC-UHFFFAOYSA-N				1														21.0	investigational	81-07-2;126987-83-5;128-44-9	Benzoic sulfimide, O-Sulfobenzimide, O-Benzoic sulfimide, Saccharimide;SACCHARIN;Sweeta	183.0	3.0	1.0	0.0	2.0	1.0	0.12	63.24
PD001491	SPIPERONE	O=C(CCCN1CCC2(CC1)C(=O)NCN2c1ccccc1)c1ccc(F)cc1	InChI=1S/C23H26FN3O2/c24-19-10-8-18(9-11-19)21(28)7-4-14-26-15-12-23(13-16-26)22(29)25-17-27(23)20-5-2-1-3-6-20/h1-3,5-6,8-11H,4,7,12-17H2,(H,25,29)	DKGZKTPJOSAWFA-UHFFFAOYSA-N				1	1													56.0	approved;investigational	749-02-0	SPIPERONE;[<sup>3</sup>H]spiperone;Spiroperidol;[3H]spiperone;Spiropitan	395.2	4.0	1.0	6.0	4.0	2.0	3.22	52.65
PD001503	FLUFENAMIC ACID	O=C(O)c1ccccc1Nc1cccc(C(F)(F)F)c1	InChI=1S/C14H10F3NO2/c15-14(16,17)9-4-3-5-10(8-9)18-12-7-2-1-6-11(12)13(19)20/h1-8,18H,(H,19,20)	LPEPZBJOKDYZAD-UHFFFAOYSA-N				1	1													60.0	approved	530-78-9	flufenamic-acid;flufenamate;Flufenamic Acid ;FLUFENAMIC ACID;Nichisedan;Achless;Arlef	281.07	2.0	2.0	3.0	2.0	2.0	4.15	49.33
PD001505	FENOPROFEN	CC(C(=O)O)c1cccc(Oc2ccccc2)c1	InChI=1S/C15H14O3/c1-11(15(16)17)12-6-5-9-14(10-12)18-13-7-3-2-4-8-13/h2-11H,1H3,(H,16,17)	RDJGLLICXDHJDY-UHFFFAOYSA-N				1	1													9.0	approved	31879-05-7;95907-05-4;29679-58-1	LILLY-53858;Nalfon;FENOPROFEN CALCIUM;FENOPROFEN	242.09	2.0	1.0	4.0	2.0	2.0	3.67	46.53
PD001506	FENOFIBRATE	CC(C)OC(=O)C(C)(C)Oc1ccc(C(=O)c2ccc(Cl)cc2)cc1	InChI=1S/C20H21ClO4/c1-13(2)24-19(23)20(3,4)25-17-11-7-15(8-12-17)18(22)14-5-9-16(21)10-6-14/h5-13H,1-4H3	YMTINGFKWWXKFG-UHFFFAOYSA-N	1		1	1	1						1				1			38.0	approved	49562-28-9	FENOFIBRATE;Fenofibrate (Tricor, Trilipix);Lipanthyl;Antara, Fenoglide, Fibricor, Lipofen, Lofibra, Triglide ;Procetofen;Lipantil;Tricor / Trilipix	360.11	4.0	0.0	6.0	2.0	2.0	4.68	52.6
PD001535	EMODIN	Cc1cc(O)c2c(c1)C(=O)c1cc(O)cc(O)c1C2=O	InChI=1S/C15H10O5/c1-6-2-8-12(10(17)3-6)15(20)13-9(14(8)19)4-7(16)5-11(13)18/h2-5,16-18H,1H3	RHMXXJGYXNZAPX-UHFFFAOYSA-N				1							1	1			1		1	47.0	investigational	518-82-1	NSC408120;EMODIN;Frangula emodin	270.05	5.0	3.0	0.0	3.0	2.0	1.89	94.83
PD001564	CANAVANINE	N=C(N)NOCC[C@H](N)C(=O)O	InChI=1S/C5H12N4O3/c6-3(4(10)11)1-2-12-9-5(7)8/h3H,1-2,6H2,(H,10,11)(H4,7,8,9)/t3-/m0/s1	FSBIGDSBMBYOPN-VKHMYHEASA-N				1														9.0	experimental	543-38-4	CANAVANINE;L-2-Amino-4-(Guanidinooxy)Butyric Acid	176.09	4.0	5.0	5.0	0.0	0.0	-1.8	134.45
PD001569	BERGENIN	COc1c(O)cc2c(c1O)[C@@H]1O[C@H](CO)[C@@H](O)[C@H](O)[C@H]1OC2=O	InChI=1S/C14H16O9/c1-21-11-5(16)2-4-7(9(11)18)12-13(23-14(4)20)10(19)8(17)6(3-15)22-12/h2,6,8,10,12-13,15-19H,3H2,1H3/t6-,8-,10+,12+,13-/m1/s1	YWJXCIXBAKGUKZ-HJJNZUOJSA-N				1														2.0		108032-11-7;477-90-7	Bergenin (Cuscutin);Cuscutin;BERGENIN;Bengenin	328.08	9.0	5.0	2.0	3.0	1.0	-1.2	145.91
PD001584	LEVOTHYROXINE	N[C@@H](Cc1cc(I)c(Oc2cc(I)c(O)c(I)c2)c(I)c1)C(=O)O	InChI=1S/C15H11I4NO4/c16-8-4-7(5-9(17)13(8)21)24-14-10(18)1-6(2-11(14)19)3-12(20)15(22)23/h1-2,4-5,12,21H,3,20H2,(H,22,23)/t12-/m0/s1	XUIIKFGFIJCVMT-LBPRGKRZSA-N				1	1			1										13.0	approved	51-48-9;24486-40-6	Thyroxine (L);T<sub>4</sub>;L-Thyroxine;T4;NSC 36397;LEVOTHYROXINE;LEVOTHYROXINE SODIUM; L-Thyroxine	776.69	4.0	3.0	5.0	2.0	2.0	4.56	92.78
PD001597	NALIDIXIC ACID	CCn1cc(C(=O)O)c(=O)c2ccc(C)nc21	InChI=1S/C12H12N2O3/c1-3-14-6-9(12(16)17)10(15)8-5-4-7(2)13-11(8)14/h4-6H,3H2,1-2H3,(H,16,17)	MHWLWQUZZRMNGJ-UHFFFAOYSA-N				1	1													9.0	approved;investigational	389-08-2;3374-05-8;15769-77-4	NSC-82174;NegGram, Nevigramon, Nalidixin, Uronidix ;NALIDIXIC ACID;Nalidixic acid (NegGram)	232.08	4.0	1.0	2.0	2.0	2.0	1.42	72.19
PD001604	PD001604	COc1ccc(-c2cc(=O)c3cc(OC)ccc3o2)cc1	InChI=1S/C17H14O4/c1-19-12-5-3-11(4-6-12)17-10-15(18)14-9-13(20-2)7-8-16(14)21-17/h3-10H,1-2H3	ANVFDWBCVDQNEZ-UHFFFAOYSA-N				1														19.0		54401-47-7	6,4'-DIMETHOXYFLAVONE	282.09	4.0	0.0	3.0	3.0	3.0	3.48	48.67
PD001622	CITROPTEN	COc1cc(OC)c2ccc(=O)oc2c1	InChI=1S/C11H10O4/c1-13-7-5-9(14-2)8-3-4-11(12)15-10(8)6-7/h3-6H,1-2H3	NXJCRELRQHZBQA-UHFFFAOYSA-N				1							1				1			8.0		487-06-9	CITROPTEN; 5,7-Dimethoxycoumarin, Citroptene, Limettin, Limetin;Limettin;5,7-Dimethoxycoumarin	206.06	4.0	0.0	2.0	2.0	2.0	1.81	48.67
PD001629	MELATONIN	COc1ccc2[nH]cc(CCNC(C)=O)c2c1	InChI=1S/C13H16N2O2/c1-9(16)14-6-5-10-8-15-13-4-3-11(17-2)7-12(10)13/h3-4,7-8,15H,5-6H2,1-2H3,(H,14,16)	DRLFMBDRBRZALE-UHFFFAOYSA-N				1	1													29.0	approved;nutraceutical;vet_approved	73-31-4;51023-76-8	MELATONIN;Melatonex;Melatonine;N-(2-(5-methoxy-1h-indol-3-yl)ethyl)acetamide;N-Acetyl-5-methoxytryptamine	232.12	2.0	2.0	4.0	2.0	2.0	1.86	54.12
PD001631	kynurenic acid	O=C(O)c1cc(O)c2ccccc2n1	InChI=1S/C10H7NO3/c12-9-5-8(10(13)14)11-7-4-2-1-3-6(7)9/h1-5H,(H,11,12)(H,13,14)	HCZHHEIFKROPDY-UHFFFAOYSA-N				1														18.0	investigational	492-27-3;13593-94-7	NSC 58973;Quinurenic acid;Transtorine (Kynurenic acid);kynurenic acid;Kynurenate;Quinurenic acid|Kynurenate;TRANSTORINE	189.04	3.0	2.0	1.0	2.0	2.0	1.64	70.42
PD001633	CLOZAPINE	CN1CCN(C2=Nc3cc(Cl)ccc3Nc3ccccc32)CC1	InChI=1S/C18H19ClN4/c1-22-8-10-23(11-9-22)18-14-4-2-3-5-15(14)20-16-7-6-13(19)12-17(16)21-18/h2-7,12,20H,8-11H2,1H3	QZUDBNBUXVUHMW-UHFFFAOYSA-N				1	1				1									80.0	approved	5786-21-0	Leponex, Fazaclo;LX 100-129;Clozapine (CRM);HF 1854;CLOZAPINE;CPD000058365;Clozapine (Clozaril)	326.13	4.0	1.0	0.0	4.0	2.0	3.72	30.87
PD001635	CAPTOPRIL	C[C@H](CS)C(=O)N1CCC[C@H]1C(=O)O	InChI=1S/C9H15NO3S/c1-6(5-14)8(11)10-4-2-3-7(10)9(12)13/h6-7,14H,2-5H2,1H3,(H,12,13)/t6-,7+/m1/s1	FAKRSMQSSFJEIM-RQJHMYQMSA-N				1	1													23.0	approved	62571-86-2	Captopril (Capoten);CAPTOPRIL;SA333;SQ-14534;SQ 14225;N/A	217.08	3.0	2.0	3.0	1.0	0.0	0.63	57.61
PD001637	AMINOPTERIN	Nc1nc(N)c2nc(CNc3ccc(C(=O)NC(CCC(=O)O)C(=O)O)cc3)cnc2n1	InChI=1S/C19H20N8O5/c20-15-14-16(27-19(21)26-15)23-8-11(24-14)7-22-10-3-1-9(2-4-10)17(30)25-12(18(31)32)5-6-13(28)29/h1-4,8,12,22H,5-7H2,(H,25,30)(H,28,29)(H,31,32)(H4,20,21,23,26,27)	TVZGACDUOSZQKY-UHFFFAOYSA-N				1														14.0		54-62-6;58602-66-7	AMINOPTERIN;Aminopterin sodium	440.16	10.0	6.0	9.0	3.0	3.0	0.24	219.33
PD001641	MYCOPHENOLIC ACID	COc1c(C)c2c(c(O)c1C/C=C(\C)CCC(=O)O)C(=O)OC2	InChI=1S/C17H20O6/c1-9(5-7-13(18)19)4-6-11-15(20)14-12(8-23-17(14)21)10(2)16(11)22-3/h4,20H,5-8H2,1-3H3,(H,18,19)/b9-4+	HPNSFSBZBAHARI-RUDMXATFSA-N				1	1													15.0	approved;investigational	24280-93-1;483-60-3;1162256-90-7;37415-62-6	Mycophenolic Acid ;4-Methylumbelliferyl-?-L-Iduronide 2-sulfate (sodium salt);Mycophenolate;Mycophenolate, RS-61443;MYCOPHENOLIC ACID;Mycophenolic acid sodium salt;RS-61443;Myfortic	320.13	5.0	2.0	6.0	2.0	1.0	2.73	93.06
PD001656	AZELAIC ACID	O=C(O)CCCCCCCC(=O)O	InChI=1S/C9H16O4/c10-8(11)6-4-2-1-3-5-7-9(12)13/h1-7H2,(H,10,11)(H,12,13)	BDJRBEYXGGNYIS-UHFFFAOYSA-N				1	1													10.0	approved	123-99-9;26776-28-3	Anchoic acid;Skinoren;Nonanedioic acid, Finacea, Azelex, Anchoic acid;AZELAIC ACID;Nonanedioic acid;Finacea;Azelex	188.1	2.0	2.0	8.0	0.0	0.0	1.89	74.6
PD001658	SULFANILAMIDE	Nc1ccc(S(N)(=O)=O)cc1	InChI=1S/C6H8N2O2S/c7-5-1-3-6(4-2-5)11(8,9)10/h1-4H,7H2,(H2,8,9,10)	FDDDEECHVMSUSB-UHFFFAOYSA-N				1	1													26.0	approved	63-74-1;102489-34-9;10103-15-8	UK-124;Sulphanilamide;SULFANILAMIDE	172.03	3.0	2.0	1.0	1.0	1.0	-0.08	86.18
PD001660	LEVONORGESTREL	C#C[C@]1(O)CCC2C3CCC4=CC(=O)CC[C@@H]4C3CC[C@@]21CC	InChI=1S/C21H28O2/c1-3-20-11-9-17-16-8-6-15(22)13-14(16)5-7-18(17)19(20)10-12-21(20,23)4-2/h2,13,16-19,23H,3,5-12H2,1H3/t16-,17?,18?,19?,20-,21-/m0/s1	WWYNJERNGUHSAO-RYHLCRTJSA-N				1														0.0		797-63-7	LEVONORGESTREL	312.21	2.0	1.0	1.0	4.0	0.0	3.88	37.3
PD001669	VORICONAZOLE	C[C@@H](c1ncncc1F)[C@](O)(Cn1cncn1)c1ccc(F)cc1F	InChI=1S/C16H14F3N5O/c1-10(15-14(19)5-20-7-22-15)16(25,6-24-9-21-8-23-24)12-3-2-11(17)4-13(12)18/h2-5,7-10,25H,6H2,1H3/t10-,16+/m0/s1	BCEHBSKCWLPMDN-MGPLVRAMSA-N				1	1													11.0	approved	137234-62-9;188416-29-7	UK-109496;VORICONAZOLE;Voriconazole (Vfend);Vfend	349.12	6.0	1.0	5.0	3.0	3.0	2.18	76.72
PD001676	STAVUDINE	Cc1cn([C@H]2C=C[C@@H](CO)O2)c(=O)[nH]c1=O	InChI=1S/C10H12N2O4/c1-6-4-12(10(15)11-9(6)14)8-3-2-7(5-13)16-8/h2-4,7-8,13H,5H2,1H3,(H,11,14,15)/t7-,8+/m0/s1	XNKLLVCARDGLGL-JGVFFNPUSA-N				1	1													8.0	approved;investigational	3056-17-5;132425-31-1	d4T;Sanilvudine;NSC 163661;BMY-27857, Sanilvudine, NSC 163661;STAVUDINE;2',3'-didehydro-3'-deoxythymidine;BMY-27857	224.08	5.0	2.0	2.0	2.0	1.0	-0.71	84.32
PD001678	SERATRODAST	CC1=C(C)C(=O)C(C(CCCCCC(=O)O)c2ccccc2)=C(C)C1=O	InChI=1S/C22H26O4/c1-14-15(2)22(26)20(16(3)21(14)25)18(17-10-6-4-7-11-17)12-8-5-9-13-19(23)24/h4,6-7,10-11,18H,5,8-9,12-13H2,1-3H3,(H,23,24)	ZBVKEHDGYSLCCC-UHFFFAOYSA-N				1	1						1	1						1.0	approved;experimental	112665-43-7;103186-19-2;103185-78-0	AA 2414;ABT-001;Seratrodast(AA-2414, ABT-001);SERATRODAST	354.18	3.0	1.0	8.0	2.0	1.0	4.61	71.44
PD001694	NEFAZODONE	CCc1nn(CCCN2CCN(c3cccc(Cl)c3)CC2)c(=O)n1CCOc1ccccc1	InChI=1S/C25H32ClN5O2/c1-2-24-27-31(25(32)30(24)18-19-33-23-10-4-3-5-11-23)13-7-12-28-14-16-29(17-15-28)22-9-6-8-21(26)20-22/h3-6,8-11,20H,2,7,12-19H2,1H3	VRBKIVRKKCLPHA-UHFFFAOYSA-N				1	1													25.0	approved;withdrawn	82752-99-6;83366-66-9	NEFAZODONE HYDROCHLORIDE;NEFAZODONE	469.22	7.0	0.0	10.0	4.0	3.0	3.55	55.53
PD001714	BROXYQUINOLINE	Oc1c(Br)cc(Br)c2cccnc12	InChI=1S/C9H5Br2NO/c10-6-4-7(11)9(13)8-5(6)2-1-3-12-8/h1-4,13H	ZDASUJMDVPTNTF-UHFFFAOYSA-N				1	1													8.0	approved;experimental	521-74-4;22307-80-8	5,7-Dibromo-8-hydroxyquinoline;Dibromohydroxyquinoline;Broxiquinolina;Bromoquinol;BROXYQUINOLINE	300.87	2.0	1.0	0.0	2.0	2.0	3.47	33.12
PD001715	aminophenazone	Cc1c(N(C)C)c(=O)n(-c2ccccc2)n1C	InChI=1S/C13H17N3O/c1-10-12(14(2)3)13(17)16(15(10)4)11-8-6-5-7-9-11/h5-9H,1-4H3	RMMXTBMQSGEXHJ-UHFFFAOYSA-N				1	1													5.0	approved;withdrawn	58-15-1;144574-10-7	aminophenazone;AMINOPYRINE;Amidopyrine	231.14	4.0	0.0	2.0	2.0	2.0	1.55	30.17
PD001733	THIABENDAZOLE	c1ccc2[nH]c(-c3cscn3)nc2c1	InChI=1S/C10H7N3S/c1-2-4-8-7(3-1)12-10(13-8)9-5-14-6-11-9/h1-6H,(H,12,13)	WJCNZQLZVWNLKY-UHFFFAOYSA-N				1	1													19.0	approved;vet_approved	148-79-8;123242-33-1	THIABENDAZOLE;Tiabendazole;Mintezol, Equizole;2-(4-Thiazolyl)benzimidazole	201.04	3.0	1.0	1.0	3.0	3.0	2.69	41.57
PD001740	SULINDAC	CC1=C(CC(=O)O)c2cc(F)ccc2/C1=C\c1ccc(S(C)=O)cc1	InChI=1S/C20H17FO3S/c1-12-17(9-13-3-6-15(7-4-13)25(2)24)16-8-5-14(21)10-19(16)18(12)11-20(22)23/h3-10H,11H2,1-2H3,(H,22,23)/b17-9-	MLKXDPUZXIRXEP-MFOYZWKCSA-N				1	1													28.0	approved;investigational	38194-50-2;32004-68-5;9000-14-0	SULINDAC;Clinoril;Arthrocine;SULINDAC SULFOXIDE;Sulindac (Clinoril);Clinoril, Aflodac, Sulreuma;MK-231	356.09	2.0	1.0	4.0	3.0	2.0	4.37	54.37
PD001741	SULFISOXAZOLE	Cc1noc(NS(=O)(=O)c2ccc(N)cc2)c1C	InChI=1S/C11H13N3O3S/c1-7-8(2)13-17-11(7)14-18(15,16)10-5-3-9(12)4-6-10/h3-6,14H,12H2,1-2H3	NHUHCSRWZMLRLA-UHFFFAOYSA-N				1	1													6.0	approved;vet_approved	127-69-5	Sulfafurazole, Gantrisin Pediatric;SULFISOXAZOLE;sulfafurazole;NU-445	267.07	5.0	2.0	3.0	2.0	2.0	1.67	98.22
PD001744	SULFASALAZINE	O=C(O)c1cc(/N=N/c2ccc(S(=O)(=O)Nc3ccccn3)cc2)ccc1O	InChI=1S/C18H14N4O5S/c23-16-9-6-13(11-15(16)18(24)25)21-20-12-4-7-14(8-5-12)28(26,27)22-17-3-1-2-10-19-17/h1-11,23H,(H,19,22)(H,24,25)/b21-20+	NCEXYHBECQHGNR-QZQOTICOSA-N				1	1						1	1						34.0	approved	599-79-1	Sulfasalazine (Azulfidine);Azulfidine, Salazopyrin, Sulphasalazine;Azulfidine;SULFASALAZINE;NSC 667219	398.07	7.0	3.0	6.0	3.0	3.0	3.7	141.31
PD001749	SULFAMERAZINE	Cc1ccnc(NS(=O)(=O)c2ccc(N)cc2)n1	InChI=1S/C11H12N4O2S/c1-8-6-7-13-11(14-8)15-18(16,17)10-4-2-9(12)3-5-10/h2-7H,12H2,1H3,(H,13,14,15)	QPPBRPIAZZHUNT-UHFFFAOYSA-N				1	1													3.0	approved;vet_approved	127-79-7	Sulfamerazine sodium;SULFAMERAZINE;N/A ;RP2632	264.07	5.0	2.0	3.0	2.0	2.0	1.17	97.97
PD001766	RESERPINE	COC(=O)[C@H]1[C@H]2C[C@@H]3c4[nH]c5cc(OC)ccc5c4CCN3C[C@H]2C[C@@H](OC(=O)c2cc(OC)c(OC)c(OC)c2)[C@@H]1OC	InChI=1S/C33H40N2O9/c1-38-19-7-8-20-21-9-10-35-16-18-13-27(44-32(36)17-11-25(39-2)30(41-4)26(12-17)40-3)31(42-5)28(33(37)43-6)22(18)15-24(35)29(21)34-23(20)14-19/h7-8,11-12,14,18,22,24,27-28,31,34H,9-10,13,15-16H2,1-6H3/t18-,22+,24-,27-,28+,31+/m1/s1	QEVHRUUCFGRFIF-MDEJGZGSSA-N				1	1													41.0	approved;investigational;withdrawn	50-55-5;1407-38-1;1263-94-1	Serpalan;RESERPINE;Serpivite;Serpasil	608.27	10.0	1.0	8.0	6.0	3.0	4.17	117.78
PD001771	PYRIMETHAMINE	CCc1nc(N)nc(N)c1-c1ccc(Cl)cc1	InChI=1S/C12H13ClN4/c1-2-9-10(11(14)17-12(15)16-9)7-3-5-8(13)6-4-7/h3-6H,2H2,1H3,(H4,14,15,16,17)	WKSAUQYGYAYLPV-UHFFFAOYSA-N				1	1													26.0	approved;investigational;vet_approved	58-14-0;19085-09-7	PYRIMETHAMINE;Pirimecidan;CPD000058714;Pirimetamin;Daraprim;Fansimef-pyrimethamine;RP 4753;Pyrimethamine?	248.08	4.0	2.0	2.0	2.0	2.0	2.52	77.82
PD001787	PRIMIDONE	CCC1(c2ccccc2)C(=O)NCNC1=O	InChI=1S/C12H14N2O2/c1-2-12(9-6-4-3-5-7-9)10(15)13-8-14-11(12)16/h3-7H,2,8H2,1H3,(H,13,15)(H,14,16)	DQMZLTXERSFNPB-UHFFFAOYSA-N				1	1													18.0	approved;vet_approved	125-33-7	PRIMIDONE;Primidonum;Mysoline, Neurosyn, Mylepsin;Primidone (Mysoline);NCI-C56360;Primaclone;Mysoline	218.11	2.0	2.0	2.0	2.0	1.0	0.54	58.2
PD001798	PINDOLOL	CC(C)NCC(O)COc1cccc2[nH]ccc12	InChI=1S/C14H20N2O2/c1-10(2)16-8-11(17)9-18-14-5-3-4-13-12(14)6-7-15-13/h3-7,10-11,15-17H,8-9H2,1-2H3	JZQKKSLKJUAGIC-UHFFFAOYSA-N				1	1				1									22.0	approved;investigational	13523-86-9	PINDOLOL,(+/-);Visken;(S)-(-)-Pindolol;PINDOLOL,(+);Betapindol;PINDOLOL;PINDOLOL,(-);LB-46	248.15	3.0	3.0	6.0	2.0	2.0	1.91	57.28
PD001831	NORFLOXACIN	CCn1cc(C(=O)O)c(=O)c2cc(F)c(N3CCNCC3)cc21	InChI=1S/C16H18FN3O3/c1-2-19-9-11(16(22)23)15(21)10-7-12(17)14(8-13(10)19)20-5-3-18-4-6-20/h7-9,18H,2-6H2,1H3,(H,22,23)	OGJPXUAPXNRGGI-UHFFFAOYSA-N				1	1													20.0	approved	70458-96-7;68077-27-0	NORFLOXACIN;Chibroxin, MK-366, Baccidal, Sebercim, Zoroxin ;Norfloxacin (Norxacin);MK-0366	319.13	5.0	2.0	3.0	3.0	2.0	1.27	74.57
PD001839	NIFEDIPINE	COC(=O)C1=C(C)NC(C)=C(C(=O)OC)C1c1ccccc1[N+](=O)[O-]	InChI=1S/C17H18N2O6/c1-9-13(16(20)24-3)15(14(10(2)18-9)17(21)25-4)11-7-5-6-8-12(11)19(22)23/h5-8,15,18H,1-4H3	HYIMSNHJOBLJNT-UHFFFAOYSA-N				1	1													73.0	approved	21829-25-4;101539-70-2	Procardia XL;BAY-a-1040;NIFEDIPINE;Procardia;Adalat;Anifed, Afeditab CR, Nifediac, Nifedical, Procardia ;Nifedipine (Adalat)	346.12	7.0	1.0	4.0	2.0	1.0	2.18	107.77
PD001840	NIACIN	O=C(O)c1cccnc1	InChI=1S/C6H5NO2/c8-6(9)5-2-1-3-7-4-5/h1-4H,(H,8,9)	PVNIIMVLHYAWGP-UHFFFAOYSA-N				1	1													8.0	approved;investigational;nutraceutical	59-67-6;123574-58-3;101113-41-1	nicotinic acid;Niacin (Nicotinic acid);NIACIN;Vitamin B3, Niacinamide, Nicotinic acid;Vitamin B3	123.03	2.0	1.0	1.0	1.0	1.0	0.78	50.19
PD001858	METHYLDOPA	C[C@](N)(Cc1ccc(O)c(O)c1)C(=O)O	InChI=1S/C10H13NO4/c1-10(11,9(14)15)5-6-2-3-7(12)8(13)4-6/h2-4,12-13H,5,11H2,1H3,(H,14,15)/t10-/m0/s1	CJCSPKMFHVPWAR-JTQLQIEISA-N				1	1													36.0	approved	41372-08-1;555-30-6;133161-54-3	Aldoril ;Methyldopa (Aldomet);METHYLDOPA ANHYDROUS;METHYLDOPA;L-alpha-Methyl DOPA;L-(-)- α-Methyldopa;L-(?)-?-Methyldopa;MK-351;L-(-)-??-Methyldopa;Methyldopa (L,-);Methyldopa Sesquihydrate;L-&alpha;-methyldopa	211.08	4.0	4.0	3.0	1.0	1.0	0.44	103.78
PD001860	METHOXSALEN	COc1c2occc2cc2ccc(=O)oc12	InChI=1S/C12H8O4/c1-14-12-10-8(4-5-15-10)6-7-2-3-9(13)16-11(7)12/h2-6H,1H3	QXKHYNVANLEOEG-UHFFFAOYSA-N	1		1	1	1	1												12.0	approved	298-81-7;12692-94-3	METHOXSALEN;Methoxsalen (Oxsoralen);Xanthotoxin;8-Methoxy-2',3',6,7-furocoumarin;Xanthotoxin, Metoxaleno, Dltasoralen, Meladinine, Uvadex;8-Methoxypsoralen;Oxsoralen;Ammodin;7H-furo(3,2-g)(1)benzopyran-7-one, 9-methoxy-;8-MOP;NCI-C55903;Methoxa-Dome;8-Methoxypsoralene;Oxoralen;Methoxy-8-psoralen;Puvalen	216.04	4.0	0.0	1.0	3.0	3.0	2.55	52.58
PD001863	METHOCARBAMOL	COc1ccccc1OCC(O)COC(N)=O	InChI=1S/C11H15NO5/c1-15-9-4-2-3-5-10(9)16-6-8(13)7-17-11(12)14/h2-5,8,13H,6-7H2,1H3,(H2,12,14)	GNXFOGHNGIVQEH-UHFFFAOYSA-N				1	1													1.0	approved;vet_approved	532-03-6;3967-43-9;145308-03-8	Metocarbamol;METHOCARBAMOL;Lumirelax;Methocarbamol (Robaxin);AHR 85;Robaxin	241.1	5.0	2.0	6.0	1.0	1.0	0.53	91.01
PD001879	PIMOZIDE	O=c1[nH]c2ccccc2n1C1CCN(CCCC(c2ccc(F)cc2)c2ccc(F)cc2)CC1	InChI=1S/C28H29F2N3O/c29-22-11-7-20(8-12-22)25(21-9-13-23(30)14-10-21)4-3-17-32-18-15-24(16-19-32)33-27-6-2-1-5-26(27)31-28(33)34/h1-2,5-14,24-25H,3-4,15-19H2,(H,31,34)	YVUQSNJEYSNKRX-UHFFFAOYSA-N	1		1	1	1													74.0	approved	2062-78-4	McN-JR-6238;Neoperidole;PIMOZIDE;Orap;Pimozidum;Primozida;R6238;Opiran	461.23	3.0	1.0	7.0	5.0	4.0	5.86	41.03
PD001885	ATENOLOL	CC(C)NCC(O)COc1ccc(CC(N)=O)cc1	InChI=1S/C14H22N2O3/c1-10(2)16-8-12(17)9-19-13-5-3-11(4-6-13)7-14(15)18/h3-6,10,12,16-17H,7-9H2,1-2H3,(H2,15,18)	METKIMKYRPQLGS-UHFFFAOYSA-N				1	1													7.0	approved	29122-68-7;60966-51-0;106020-65-9	(RS)-Atenolol;Tenormin;Blokium;?(±)-Atenolol;ATENOLOL;ESATENOLOL;Normiten;Tenormin, Normiten, Blokium;(±)-Atenolol	266.16	4.0	3.0	8.0	1.0	1.0	0.45	84.58
PD001888	ACECLIDINE	CC(=O)OC1CN2CCC1CC2	InChI=1S/C9H15NO2/c1-7(11)12-9-6-10-4-2-8(9)3-5-10/h8-9H,2-6H2,1H3	WRJPSSPFHGNBMG-UHFFFAOYSA-N				1	1													5.0	approved;investigational	827-61-2	Aceclidine HCl;Quinuclidin-3-yl acetate;Glaucadrine;aceclidine,R(-);ACECLIDINE;aceclidine,S(+);Aceclidine Hydrochloride	169.11	3.0	0.0	1.0	3.0	0.0	0.64	29.54
PD001898	MEBENDAZOLE	COC(=O)Nc1nc2cc(C(=O)c3ccccc3)ccc2[nH]1	InChI=1S/C16H13N3O3/c1-22-16(21)19-15-17-12-8-7-11(9-13(12)18-15)14(20)10-5-3-2-4-6-10/h2-9H,1H3,(H2,17,18,19,21)	OPXLLQIJSORQAM-UHFFFAOYSA-N				1	1													14.0	approved;vet_approved	31431-39-7	Vermox;Mebenvet;CHLORFENSON;MEBENDAZOLE;Vermox, Telmin, Pantelmin, Mebenvet;Telmin;Pantelmin	295.1	4.0	2.0	3.0	3.0	3.0	2.97	84.08
PD001899	PROBUCOL	CC(C)(Sc1cc(C(C)(C)C)c(O)c(C(C)(C)C)c1)Sc1cc(C(C)(C)C)c(O)c(C(C)(C)C)c1	InChI=1S/C31H48O2S2/c1-27(2,3)21-15-19(16-22(25(21)32)28(4,5)6)34-31(13,14)35-20-17-23(29(7,8)9)26(33)24(18-20)30(10,11)12/h15-18,32-33H,1-14H3	FYPMFJGVHOHGLL-UHFFFAOYSA-N				1	1													6.0	approved;investigational;withdrawn	23288-49-5	Acetone bis(3,5-di-tert-butyl-4-hydroxyphenyl) mercaptole;PROBUCOL;DH-581	516.31	4.0	2.0	4.0	2.0	2.0	9.91	40.46
PD001903	MEFENAMIC ACID	Cc1cccc(Nc2ccccc2C(=O)O)c1C	InChI=1S/C15H15NO2/c1-10-6-5-9-13(11(10)2)16-14-8-4-3-7-12(14)15(17)18/h3-9,16H,1-2H3,(H,17,18)	HYYBABOKPJLUIN-UHFFFAOYSA-N				1	1													25.0	approved	61-68-7	CI 473;MEFENAMIC ACID;CN-35355	241.11	2.0	2.0	3.0	2.0	2.0	3.75	49.33
PD001928	Diiodohydroxyquinoline	Oc1c(I)cc(I)c2cccnc12	InChI=1S/C9H5I2NO/c10-6-4-7(11)9(13)8-5(6)2-1-3-12-8/h1-4,13H	UXZFQZANDVDGMM-UHFFFAOYSA-N				1	1						1				1			30.0	approved	83-73-8	IODOQUINOL;5,7-Diiodo-8-quinolinol;Diiodohydroxyquinoline;5,7-Diiodo-8-hydroxyquinoline	396.85	2.0	1.0	0.0	2.0	2.0	3.15	33.12
PD001930	INDOPROFEN	CC(C(=O)O)c1ccc(N2Cc3ccccc3C2=O)cc1	InChI=1S/C17H15NO3/c1-11(17(20)21)12-6-8-14(9-7-12)18-10-13-4-2-3-5-15(13)16(18)19/h2-9,11H,10H2,1H3,(H,20,21)	RJMIEHBSYVWVIN-UHFFFAOYSA-N				1	1													19.0	approved;withdrawn	31842-01-0;53022-60-9	DEXINDOPROFEN;(±)-Indoprofe;(¡À)-Indoprofe;INDOPROFEN;(??)-Indoprofe	281.11	2.0	1.0	3.0	3.0	2.0	3.04	57.61
PD001936	Diuron	CN(C)C(=O)Nc1ccc(Cl)c(Cl)c1	InChI=1S/C9H10Cl2N2O/c1-13(2)9(14)12-6-3-4-7(10)8(11)5-6/h3-5H,1-2H3,(H,12,14)	XMTQQYYKAHVGBJ-UHFFFAOYSA-N				1														5.0		330-54-1;102962-29-8	DCMU;3-[3,4-DICHLOROPHENYL]1,1-DIMETHYLUREA;Diuron	232.02	1.0	1.0	1.0	1.0	1.0	3.09	32.34
PD001939	DIMPYLATE	CCOP(=S)(OCC)Oc1cc(C)nc(C(C)C)n1	InChI=1S/C12H21N2O3PS/c1-6-15-18(19,16-7-2)17-11-8-10(5)13-12(14-11)9(3)4/h8-9H,6-7H2,1-5H3	FHIVAFMUCKRCQO-UHFFFAOYSA-N				1														6.0		333-41-5;27936-40-9	Diazinon;DIMPYLATE	304.1	6.0	0.0	7.0	1.0	1.0	3.58	53.47
PD001944	BENZO[a]PYRENE	c1ccc2c(c1)cc1ccc3cccc4ccc2c1c34	InChI=1S/C20H12/c1-2-7-17-15(4-1)12-16-9-8-13-5-3-6-14-10-11-18(17)20(16)19(13)14/h1-12H	FMMWHPNWAFZXNH-UHFFFAOYSA-N				1														6.0	investigational	192-97-2;42299-33-2;50-32-8;34505-58-3;6699-27-0	Benzo(a)pyrene;BENZO[a]PYRENE;3,4-Benzopyrene;BENZO[DEF]CHRYSENE	252.09	0.0	0.0	0.0	5.0	5.0	5.74	0.0
PD002007	PHLORIZIN	O=C(CCc1ccc(O)cc1)c1c(O)cc(O)cc1O[C@@H]1O[C@H](CO)[C@@H](O)[C@H](O)[C@H]1O	InChI=1S/C21H24O10/c22-9-16-18(27)19(28)20(29)21(31-16)30-15-8-12(24)7-14(26)17(15)13(25)6-3-10-1-4-11(23)5-2-10/h1-2,4-5,7-8,16,18-24,26-29H,3,6,9H2/t16-,18-,19+,20-,21-/m1/s1	IOUVKUPGCMBWBT-QNDFHXLGSA-N				1														11.0	experimental	60-81-1;112318-65-7	Phlorhizin, Phlorizoside ;PHLORIDZIN;NSC 2833;Floridzin;PHLORIZIN;Phlorizin (Phloridzin)	436.14	10.0	7.0	7.0	3.0	2.0	-0.2	177.14
PD002044	JUGLONE	O=C1C=CC(=O)c2c(O)cccc21	InChI=1S/C10H6O3/c11-7-4-5-9(13)10-6(7)2-1-3-8(10)12/h1-5,12H	KQPYUDDGWXQXHS-UHFFFAOYSA-N				1				1			1	1						32.0		481-39-0	JUGLONE;5-Hydroxy-1,4-naphthoquinone;5-Hydroxy-1,4-naphthalenedione;Regianin;Avastin+/-Tarceva	174.03	3.0	1.0	0.0	2.0	1.0	1.33	54.37
PD002073	PD002073	COc1ccc(-c2cc(=O)c3ccccc3o2)cc1	InChI=1S/C16H12O3/c1-18-12-8-6-11(7-9-12)16-10-14(17)13-4-2-3-5-15(13)19-16/h2-10H,1H3	OMICQBVLCVRFGN-UHFFFAOYSA-N				1														20.0		4143-74-2	4'-METHOXYFLAVONE	252.08	3.0	0.0	2.0	3.0	3.0	3.47	39.44
PD002087	UMBELLIFERONE	O=c1ccc2ccc(O)cc2o1	InChI=1S/C9H6O3/c10-7-3-1-6-2-4-9(11)12-8(6)5-7/h1-5,10H	ORHBXUUXSCNDEV-UHFFFAOYSA-N				1				1			1				1			20.0		93-35-6;142044-47-1	NSC 19790;7-Hydroxycoumarin;UMBELLIFERONE;7-hydroxycoumarin, hydrangine, skimmetine, beta-umbelliferone;hydrangine;Hydrangin;skimmetine	162.03	3.0	1.0	0.0	2.0	2.0	1.5	50.44
PD002101	TRIMETHOPRIM	COc1cc(Cc2cnc(N)nc2N)cc(OC)c1OC	InChI=1S/C14H18N4O3/c1-19-10-5-8(6-11(20-2)12(10)21-3)4-9-7-17-14(16)18-13(9)15/h5-7H,4H2,1-3H3,(H4,15,16,17,18)	IEDVJHCEMCRBQM-UHFFFAOYSA-N				1	1						1				1			29.0	approved;vet_approved	738-70-5;8064-90-2	NIH 204;TRIMETHOPRIM;BW 56-72;N/A ;NSC-106568;Trimethoprim	290.14	7.0	2.0	5.0	2.0	2.0	1.26	105.51
PD002106	TRICHLORMETHIAZIDE	NS(=O)(=O)c1cc2c(cc1Cl)NC(C(Cl)Cl)NS2(=O)=O	InChI=1S/C8H8Cl3N3O4S2/c9-3-1-4-6(2-5(3)19(12,15)16)20(17,18)14-8(13-4)7(10)11/h1-2,7-8,13-14H,(H2,12,15,16)	LMJSLTNSBFUCMU-UHFFFAOYSA-N				1	1													14.0	approved;vet_approved;withdrawn	133-67-5	Metahydrin;Trichlormetazid;TRICHLORMETHIAZIDE;Naqua;Achletin, Diu-Hydrin, Triflumen;Trichlormethiazide (Achletin)	378.9	5.0	3.0	2.0	2.0	1.0	0.82	118.36
PD002113	CHLORQUINALDOL	Cc1ccc2c(Cl)cc(Cl)c(O)c2n1	InChI=1S/C10H7Cl2NO/c1-5-2-3-6-7(11)4-8(12)10(14)9(6)13-5/h2-4,14H,1H3	GPTXWRGISTZRIO-UHFFFAOYSA-N				1	1													5.0	approved	72-80-0	Chloquinan;5,7-Dichloro-8-hydroxy-2-methylquinoline;CHLORQUINALDOL	226.99	2.0	1.0	0.0	2.0	2.0	3.56	33.12
PD002119	APIGETRIN	O=c1cc(-c2ccc(O)cc2)oc2cc(O[C@@H]3O[C@H](CO)[C@@H](O)[C@H](O)[C@H]3O)cc(O)c12	InChI=1S/C21H20O10/c22-8-16-18(26)19(27)20(28)21(31-16)29-11-5-12(24)17-13(25)7-14(30-15(17)6-11)9-1-3-10(23)4-2-9/h1-7,16,18-24,26-28H,8H2/t16-,18-,19+,20-,21-/m1/s1	KMOUJOKENFFTPU-QNDFHXLGSA-N				1														6.0		578-74-5	Apigenin-7-O-¦Â-D-glucopyranoside;APIGETRIN;Cosmetin;Thalictiin;COSMOSIIN;Apigenin-7-O-??D-glucopyranoside;Apigenin-7-O-β-D-glucopyranoside;Apigenin-7-O-??-D-glucopyranoside;Cosmosioside;Apigenin 7-glucoside	432.11	10.0	6.0	4.0	4.0	3.0	0.05	170.05
PD002122	PD002122	O=c1oc2ccccc2cc1O	InChI=1S/C9H6O3/c10-7-5-6-3-1-2-4-8(6)12-9(7)11/h1-5,10H	MJKVTPMWOKAVMS-UHFFFAOYSA-N				1														4.0		939-19-5	3-HYDROXYCOUMARIN	162.03	3.0	1.0	0.0	2.0	2.0	1.5	50.44
PD002130	DIPHENYLUREA	O=C(Nc1ccccc1)Nc1ccccc1	InChI=1S/C13H12N2O/c16-13(14-11-7-3-1-4-8-11)15-12-9-5-2-6-10-12/h1-10H,(H2,14,15,16)	GWEHVDNNLFDJLR-UHFFFAOYSA-N				1														9.0	experimental	102-07-8	1,3-DIPHENYLUREA;DIPHENYLUREA	212.09	1.0	2.0	2.0	2.0	2.0	3.33	41.13
PD002136	KHELLIN	COc1c2occc2c(OC)c2c(=O)cc(C)oc12	InChI=1S/C14H12O5/c1-7-6-9(15)10-11(16-2)8-4-5-18-12(8)14(17-3)13(10)19-7/h4-6H,1-3H3	HSMPDPBYAYSOBC-UHFFFAOYSA-N				1	1													9.0	approved	82-02-0	Amicardine, Corafurone, Methafrone;Amicardine;KHELLIN;Methafrone;Quelina;Visammin	260.07	5.0	0.0	2.0	3.0	3.0	2.86	61.81
PD002143	PURPUROGALLIN	O=c1c(O)cccc2cc(O)c(O)c(O)c12	InChI=1S/C11H8O5/c12-6-3-1-2-5-4-7(13)10(15)11(16)8(5)9(6)14/h1-4,13,15-16H,(H,12,14)	WDGFFVCWBZVLCE-UHFFFAOYSA-N				1														53.0		569-77-7	PURPUROGALLIN	220.04	5.0	4.0	0.0	2.0	2.0	1.02	97.99
PD002144	TYRAMINE	NCCc1ccc(O)cc1	InChI=1S/C8H11NO/c9-6-5-7-1-3-8(10)4-2-7/h1-4,10H,5-6,9H2	DZGWFCGJZKJUFP-UHFFFAOYSA-N				1	1													13.0	approved;investigational;nutraceutical	51-67-2	Tocosine;TYRAMINE;4-hydroxyphenethylamine, para-tyramine, mydrial, uteramin;4-hydroxyphenethylamine;para-tyramine;mydrial;Uteramine;p-Tyramine;Triton WR1339	137.08	2.0	2.0	2.0	1.0	1.0	0.89	46.25
PD002145	GALLIC ACID	O=C(O)c1cc(O)c(O)c(O)c1	InChI=1S/C7H6O5/c8-4-1-3(7(11)12)2-5(9)6(4)10/h1-2,8-10H,(H,11,12)	LNTHITQWFMADLM-UHFFFAOYSA-N				1							1						1	41.0	investigational	149-91-7;137657-43-3	3,4,5-Trihydroxybenzoic acid;BENZOIC ACID;GALLIC ACID;3,4,5-Trihydroxybenzoic acid, Gallate, Benzoic acid;Benzoic acid, 3,4,5-trihydroxy-;Gallate;GALLICACID	170.02	4.0	4.0	1.0	1.0	1.0	0.5	97.99
PD002146	GENISTEIN	O=c1c(-c2ccc(O)cc2)coc2cc(O)cc(O)c12	InChI=1S/C15H10O5/c16-9-3-1-8(2-4-9)11-7-20-13-6-10(17)5-12(18)14(13)15(11)19/h1-7,16-18H	TZBJGXHYKVUXJN-UHFFFAOYSA-N				1							1						1	90.0	investigational	446-72-0	GENISTEIN;Genestein;NPI 031L	270.05	5.0	3.0	1.0	3.0	3.0	2.58	90.9
PD002149	(-)-Epicatechin gallate	O=C(O[C@@H]1Cc2c(O)cc(O)cc2O[C@@H]1c1ccc(O)c(O)c1)c1cc(O)c(O)c(O)c1	InChI=1S/C22H18O10/c23-11-6-14(25)12-8-19(32-22(30)10-4-16(27)20(29)17(28)5-10)21(31-18(12)7-11)9-1-2-13(24)15(26)3-9/h1-7,19,21,23-29H,8H2/t19-,21-/m1/s1	LSHVYAFMTMFKBA-TZIWHRDSSA-N				1														21.0		1257-08-5	(-)-Epicatechin 3-O-gallate;EPICATECHIN GALLATE;ECG;(?)-Epicatechin 3-gallate;(?)-Epicatechin-3-O-gallate;(-)-Epicatechin gallate;EPICATECHIN MONOGALLATE;(-)-ECG, (-)-Epicatechin 3-gallate, (-)-Epicatechin-3-O-gallate;(-)-Epicatechin 3-gallate;(?)-ECG;ECG(-)-Epicatechin 3-gallate(?)-Epicatechin 3-gallate	442.09	10.0	7.0	3.0	4.0	3.0	2.53	177.14
PD002152	EPICATECHIN	Oc1cc(O)c2c(c1)O[C@H](c1ccc(O)c(O)c1)[C@H](O)C2	InChI=1S/C15H14O6/c16-8-4-11(18)9-6-13(20)15(21-14(9)5-8)7-1-2-10(17)12(19)3-7/h1-5,13,15-20H,6H2/t13-,15-/m1/s1	PFTAWBLQPZVEMU-UKRRQHHQSA-N				1							1						1	26.0	investigational	490-46-0;2545-08-6;17334-50-8	EPICATECHIN;epi-Catechin;L-Epicatechin, (-)-Epicatechol;(-)Epicatechin;(-)-EPICATECHIN;L-Epicatechin;(-)-Epicatechin(-)-Epicatechol;(-)-Epicatechol	290.08	6.0	5.0	1.0	3.0	2.0	1.55	110.38
PD002240	ROTENONE	C=C(C)[C@H]1Cc2c(ccc3c2O[C@@H]2COc4cc(OC)c(OC)cc4[C@@H]2C3=O)O1	InChI=1S/C23H22O6/c1-11(2)16-8-14-15(28-16)6-5-12-22(24)21-13-7-18(25-3)19(26-4)9-17(13)27-10-20(21)29-23(12)14/h5-7,9,16,20-21H,1,8,10H2,2-4H3/t16-,20-,21+/m1/s1	JUVIOZPCNVVQFO-HBGVWJBISA-N	1		1	1							1						1	27.0	vet_approved	83-79-4;12679-58-2	Dactinol;Rotenon;Barbasco;Paraderil;ROTENONE;Rotocide	394.14	6.0	0.0	3.0	5.0	2.0	3.7	63.22
PD002254	FORMONONETIN	COc1ccc(-c2coc3cc(O)ccc3c2=O)cc1	InChI=1S/C16H12O4/c1-19-12-5-2-10(3-6-12)14-9-20-15-8-11(17)4-7-13(15)16(14)18/h2-9,17H,1H3	HKQYGTCOTHHOMP-UHFFFAOYSA-N				1							1						1	18.0	investigational	485-72-3	FORMONONETIN;Biochanin B;Formononetin, Formononetol, Biochanin B, ;Biochanin B, Formononetol ;Formononetol;Flavosil;Formononetin (Formononetol)	268.07	4.0	1.0	2.0	3.0	3.0	3.17	59.67
PD002295	IBUPROFEN	CC(C)Cc1ccc(C(C)C(=O)O)cc1	InChI=1S/C13H18O2/c1-9(2)8-11-4-6-12(7-5-11)10(3)13(14)15/h4-7,9-10H,8H2,1-3H3,(H,14,15)	HEFNNWSXXWATRW-UHFFFAOYSA-N				1	1													28.0	approved	15687-27-1;139466-08-3;1010396-31-2	(±)-Ibuprofen;Motrin;Advil;(¡À)-Ibuprofen;R(-)-IBUPROFEN;Ibuprofen (Advil);(¡À)-Ibuprofe;(??)-Ibuprofe;IBUPROFEN;DEXIBUPROFEN;Brufen;Brufen, Nurofen, Motrin	206.13	1.0	1.0	4.0	1.0	1.0	3.07	37.3
PD002304	HYDROCHLOROTHIAZIDE	NS(=O)(=O)c1cc2c(cc1Cl)NCNS2(=O)=O	InChI=1S/C7H8ClN3O4S2/c8-4-1-5-7(2-6(4)16(9,12)13)17(14,15)11-3-10-5/h1-2,10-11H,3H2,(H2,9,12,13)	JZUFKLXOESDKRF-UHFFFAOYSA-N				1	1													18.0	approved;vet_approved	58-93-5;125727-50-6	HCTZ;Diovan HCT-hydrochlorothiazide;HYDROCHLOROTHIAZIDE;Hydrochlorothiazide	296.96	5.0	3.0	1.0	2.0	1.0	-0.35	118.36
PD002309	HEXYLRESORCINOL	CCCCCCc1ccc(O)cc1O	InChI=1S/C12H18O2/c1-2-3-4-5-6-10-7-8-11(13)9-12(10)14/h7-9,13-14H,2-6H2,1H3	WFJIVOKAWHGMBH-UHFFFAOYSA-N				1	1													15.0	approved	136-77-6	HEXYLRESORCINOL;4-hexyl resorcinol;Acrisorcinum;4-Hexylresorcinol	194.13	2.0	2.0	5.0	1.0	1.0	3.22	40.46
PD002310	HEXACHLOROPHENE	Oc1c(Cl)cc(Cl)c(Cl)c1Cc1c(O)c(Cl)cc(Cl)c1Cl	InChI=1S/C13H6Cl6O2/c14-6-2-8(16)12(20)4(10(6)18)1-5-11(19)7(15)3-9(17)13(5)21/h2-3,20-21H,1H2	ACGUYXCXAPNIKK-UHFFFAOYSA-N				1	1						1				1			82.0	approved;withdrawn	70-30-4;139411-96-4	Hexachlorofen;pHisoHex;Phenol, 2,2'-methylenebis(3,4,6-trichloro)-;Nabac;HEXACHLOROPHENE;Fostril	403.85	2.0	2.0	2.0	2.0	2.0	6.61	40.46
PD002312	HALOPERIDOL	O=C(CCCN1CCC(O)(c2ccc(Cl)cc2)CC1)c1ccc(F)cc1	InChI=1S/C21H23ClFNO2/c22-18-7-5-17(6-8-18)21(26)11-14-24(15-12-21)13-1-2-20(25)16-3-9-19(23)10-4-16/h3-10,26H,1-2,11-15H2	LNEPOXFFQSENCJ-UHFFFAOYSA-N				1	1													98.0	approved	52-86-8;1511-16-6	HALOPERIDOL;Aloperidin;Serenace;Aloperidin, Bioperidolo, Brotopon, Dozic, Duraperidol, Einalon S;Haloperidol (Haldol);Haldol	375.14	3.0	1.0	6.0	3.0	2.0	4.43	40.54
PD002321	GEMFIBROZIL	Cc1ccc(C)c(OCCCC(C)(C)C(=O)O)c1	InChI=1S/C15H22O3/c1-11-6-7-12(2)13(10-11)18-9-5-8-15(3,4)14(16)17/h6-7,10H,5,8-9H2,1-4H3,(H,16,17)	HEMJJKBWTPKOJG-UHFFFAOYSA-N				1	1													15.0	approved	25812-30-0;114413-98-8	GEMFIBROZIL;Gemcor, Lopid, Jezil, Gen-Fibro;Decrelip;Jezil;Gemfibrozil (Lopid);CI-719;Lopid	250.16	2.0	1.0	6.0	1.0	1.0	3.57	46.53
PD002326	FLURBIPROFEN	CC(C(=O)O)c1ccc(-c2ccccc2)c(F)c1	InChI=1S/C15H13FO2/c1-10(15(17)18)12-7-8-13(14(16)9-12)11-5-3-2-4-6-11/h2-10H,1H3,(H,17,18)	SYTBZMRGLBWNTM-UHFFFAOYSA-N				1	1													11.0	approved;investigational	5104-49-4;51543-40-9;51543-38-5;1185133-81-6	R-flurbiprofen;(±)-Flurbiprofen;esflurbiprofen;FLURBIPROFEN;DL-Flurbiprofen;TARENFLURBIL;(R)-Flurbiprofen;MPC7869;Flubiprofen	244.09	1.0	1.0	3.0	2.0	2.0	3.68	37.3
PD002327	FLUOROURACIL	O=c1[nH]cc(F)c(=O)[nH]1	InChI=1S/C4H3FN2O2/c5-2-1-6-4(9)7-3(2)8/h1H,(H2,6,7,8,9)	GHASVSINZRGABV-UHFFFAOYSA-N				1	1													13.0	approved	51-21-8;1004-03-1	5-FU;Adrucil (Fluorouracil);5-Fluoracil;5-Fluoro-2,4-pyrimidinedione;5-Fluoropyrimidine-2,4-dione;Uracil, 5-fluoro-;5-Fluoro-2,4(1H,3H)-pyrimidinedione;Effluderm (free base);5-fluorouracil;NSC 19893;Efudex;FLUOROURACIL;Fluorouracil (Adrucil);Adrucil;5-FU, Carac, Efudex, Fluoroplex	130.02	2.0	2.0	0.0	1.0	1.0	-0.8	65.72
PD002345	ERYTHROMYCIN	CC[C@H]1OC(=O)[C@H](C)[C@@H](O[C@H]2C[C@@](C)(OC)[C@@H](O)[C@H](C)O2)[C@H](C)[C@@H](O[C@@H]2O[C@H](C)C[C@H](N(C)C)[C@H]2O)[C@](C)(O)C[C@@H](C)C(=O)[C@H](C)[C@@H](O)[C@]1(C)O	InChI=1S/C37H67NO13/c1-14-25-37(10,45)30(41)20(4)27(39)18(2)16-35(8,44)32(51-34-28(40)24(38(11)12)15-19(3)47-34)21(5)29(22(6)33(43)49-25)50-26-17-36(9,46-13)31(42)23(7)48-26/h18-26,28-32,34,40-42,44-45H,14-17H2,1-13H3/t18-,19-,20+,21+,22-,23+,24+,25-,26+,28-,29+,30-,31+,32-,34+,35-,36-,37-/m1/s1	ULGZDMOVFRHVEP-RWJQBGPGSA-N				1	1													13.0	approved;investigational;vet_approved	114-07-8;82343-12-2	E-Mycin;ERYTHROMYCIN;erythromycin-A	733.46	14.0	5.0	7.0	3.0	0.0	1.79	193.91
PD002346	erythromycin ethyl succinate	CCOC(=O)CCC(=O)O[C@H]1[C@H](O[C@@H]2[C@@H](C)[C@H](O[C@H]3C[C@@](C)(OC)[C@@H](O)[C@H](C)O3)[C@@H](C)C(=O)O[C@H](CC)[C@@](C)(O)[C@H](O)[C@@H](C)C(=O)[C@H](C)C[C@@]2(C)O)O[C@H](C)C[C@@H]1N(C)C	InChI=1S/C43H75NO16/c1-15-29-43(11,52)36(48)24(5)33(47)22(3)20-41(9,51)38(25(6)34(26(7)39(50)57-29)59-32-21-42(10,53-14)37(49)27(8)56-32)60-40-35(28(44(12)13)19-23(4)55-40)58-31(46)18-17-30(45)54-16-2/h22-29,32,34-38,40,48-49,51-52H,15-21H2,1-14H3/t22-,23-,24+,25+,26-,27+,28+,29-,32+,34+,35-,36-,37+,38-,40+,41-,42-,43-/m1/s1	NSYZCCDSJNWWJL-YXOIYICCSA-N				1	1													4.0	approved	1264-62-6;41342-53-4;54597-56-7;114-07-8	ERYTHROMYCIN ETHYLSUCCINATE;E-Mycin;EES;erythromycin ethyl succinate	861.51	17.0	4.0	12.0	3.0	0.0	2.68	226.28
PD002369	DIMENHYDRINATE	CN(C)CCOC(c1ccccc1)c1ccccc1.Cn1c(=O)c2[nH]c(Cl)nc2n(C)c1=O	InChI=1S/C17H21NO.C7H7ClN4O2/c1-18(2)13-14-19-17(15-9-5-3-6-10-15)16-11-7-4-8-12-16;1-11-4-3(9-6(8)10-4)5(13)12(2)7(11)14/h3-12,17H,13-14H2,1-2H3;1-2H3,(H,9,10)	NFLLKCVHYJRNRH-UHFFFAOYSA-N				1	1													20.0	approved	523-87-5;133294-22-1	Dramamine;DIMENHYDRINATE;Vomex A;Chloranautine	469.19	7.0	1.0	6.0	4.0	4.0	2.97	85.15
PD002375	DIETHYLSTILBESTROL	CC/C(=C(/CC)c1ccc(O)cc1)c1ccc(O)cc1	InChI=1S/C18H20O2/c1-3-17(13-5-9-15(19)10-6-13)18(4-2)14-7-11-16(20)12-8-14/h5-12,19-20H,3-4H2,1-2H3/b18-17+	RGLYKWWBQGJZGM-ISLYRVAYSA-N				1	1													63.0	approved;investigational;withdrawn	56-53-1;22610-99-7	DES;estrogen;DIETHYLSTILBESTROL;Stilbestrol;Stilboestrol	268.15	2.0	2.0	4.0	2.0	2.0	4.83	40.46
PD002380	Dicoumarol	O=c1oc2ccccc2c(O)c1Cc1c(O)c2ccccc2oc1=O	InChI=1S/C19H12O6/c20-16-10-5-1-3-7-14(10)24-18(22)12(16)9-13-17(21)11-6-2-4-8-15(11)25-19(13)23/h1-8,20-21H,9H2	DOBMPNYZJYQDGZ-UHFFFAOYSA-N				1	1													20.0	approved;withdrawn	66-76-2	DICUMAROL;Dicoumarol	336.06	6.0	2.0	2.0	4.0	4.0	2.9	100.88
PD002399	CYCLOSERINE	N[C@@H]1CONC1=O	InChI=1S/C3H6N2O2/c4-2-1-7-5-3(2)6/h2H,1,4H2,(H,5,6)/t2-/m1/s1	DYDCUQKUCUHJBH-UWTATZPHSA-N				1	1													15.0	approved	68-41-7;339-72-0	CYCLOSERINE (D);Seromycin;D-Cycloserine;CYCLOSERINE;RO-1-9213;Orientomycin;(S)-(-)-Cycloserine	102.04	3.0	2.0	0.0	1.0	0.0	-1.62	64.35
PD002408	COLCHICINE	COc1cc2c(c(OC)c1OC)-c1ccc(OC)c(=O)cc1[C@@H](NC(C)=O)CC2	InChI=1S/C22H25NO6/c1-12(24)23-16-8-6-13-10-19(27-3)21(28-4)22(29-5)20(13)14-7-9-18(26-2)17(25)11-15(14)16/h7,9-11,16H,6,8H2,1-5H3,(H,23,24)/t16-/m0/s1	IAKHMKGGTNLKSZ-INIZCTEOSA-N				1	1						1						1	30.0	approved	64-86-8;30512-31-3	Colchineos, Colchisol, Colcin;Colchisol;Colchineos;Colcin;COLCHICINE	399.17	6.0	1.0	5.0	3.0	2.0	2.87	83.09
PD002410	CLOXACILLIN SODIUM	Cc1onc(-c2ccccc2Cl)c1C(=O)N[C@@H]1C(=O)N2[C@@H](C(=O)[O-])C(C)(C)S[C@H]12.[Na+]	InChI=1S/C19H18ClN3O5S.Na/c1-8-11(12(22-28-8)9-6-4-5-7-10(9)20)15(24)21-13-16(25)23-14(18(26)27)19(2,3)29-17(13)23;/h4-7,13-14,17H,1-3H3,(H,21,24)(H,26,27);/q;+1/p-1/t13-,14+,17-;/m1./s1	SCLZRKVZRBKZCR-SLINCCQESA-M				1	1													2.0		7081-44-9;642-78-4;1252-37-5	CLOXACILLIN SODIUM;Cloxacillin (sodium salt);Cloxacillin sodium salt;OXACILLIN SODIUM SALT	457.05	7.0	1.0	4.0	4.0	2.0	-1.78	115.57
PD002411	CLOTRIMAZOLE	Clc1ccccc1C(c1ccccc1)(c1ccccc1)n1ccnc1	InChI=1S/C22H17ClN2/c23-21-14-8-7-13-20(21)22(25-16-15-24-17-25,18-9-3-1-4-10-18)19-11-5-2-6-12-19/h1-17H	VNFPBHJOKIVQEB-UHFFFAOYSA-N				1	1						1				1			117.0	approved;vet_approved	23593-75-1;117829-71-7	CLOTRIMAZOLE;B 5097, ba;BAY b 5097;FB 5097;Lotrimin, Mycelex, Canesten;Clotrimazole (Canesten)	344.11	2.0	0.0	4.0	4.0	4.0	5.38	17.82
PD002423	CHLORPROPAMIDE	CCCNC(=O)NS(=O)(=O)c1ccc(Cl)cc1	InChI=1S/C10H13ClN2O3S/c1-2-7-12-10(14)13-17(15,16)9-5-3-8(11)4-6-9/h3-6H,2,7H2,1H3,(H2,12,13,14)	RKWGIWYCVPQPMF-UHFFFAOYSA-N				1	1													9.0	approved;investigational	94-20-2	CHLORPROPAMIDE;Diabinese	276.03	3.0	2.0	4.0	1.0	1.0	1.74	75.27
PD002451	BITHIONOL	Oc1c(Cl)cc(Cl)cc1Sc1cc(Cl)cc(Cl)c1O	InChI=1S/C12H6Cl4O2S/c13-5-1-7(15)11(17)9(3-5)19-10-4-6(14)2-8(16)12(10)18/h1-4,17-18H	JFIOVJDNOJYLKP-UHFFFAOYSA-N				1	1													64.0	approved;withdrawn	97-18-7	Helmoral b;BITHIONOL;Actamer;Bithionol	353.88	3.0	2.0	2.0	2.0	2.0	5.86	40.46
PD002452	BISACODYL	CC(=O)Oc1ccc(C(c2ccc(OC(C)=O)cc2)c2ccccn2)cc1	InChI=1S/C22H19NO4/c1-15(24)26-19-10-6-17(7-11-19)22(21-5-3-4-14-23-21)18-8-12-20(13-9-18)27-16(2)25/h3-14,22H,1-2H3	KHOITXIGCFIULA-UHFFFAOYSA-N				1	1													15.0	approved	603-50-9;30652-11-0	Dulcolax;BISACODYL;Brocalax;Fenilaxan	361.13	5.0	0.0	5.0	3.0	3.0	4.11	65.49
PD002470	ANTHRALIN	O=C1c2c(O)cccc2Cc2cccc(O)c21	InChI=1S/C14H10O3/c15-10-5-1-3-8-7-9-4-2-6-11(16)13(9)14(17)12(8)10/h1-6,15-16H,7H2	NUZWLKWWNNJHPT-UHFFFAOYSA-N				1	1						1				1			19.0	approved	480-22-8;1143-38-0	ANTHRALIN;Dithranol;cignoline;1,8,9-trihydroxyanthracene	226.06	3.0	2.0	0.0	3.0	2.0	2.23	57.53
PD002488	ACETYLCYSTEINE	CC(=O)N[C@@H](CS)C(=O)O	InChI=1S/C5H9NO3S/c1-3(7)6-4(2-10)5(8)9/h4,10H,2H2,1H3,(H,6,7)(H,8,9)/t4-/m0/s1	PWKSKIMOESPYIA-BYPYZUCNSA-N				1	1													19.0	approved;investigational	616-91-1;91918-35-3	NAC;N-Acetylcysteine;ACETYLCYSTEINE;N-acetyl-L-Cysteine;LNAC;N-acetylcysteine, N-acetyl-L-cysteine, NAC, A	163.03	3.0	3.0	3.0	0.0	0.0	-0.49	66.4
PD002505	TRICHLOROETHYLENE	ClC=C(Cl)Cl	InChI=1S/C2HCl3/c3-1-2(4)5/h1H	XSTXAVWGXDQKEL-UHFFFAOYSA-N				1	1													2.0	approved	79-01-6;52037-46-4	TRICHLOROETHYLENE	129.91	0.0	0.0	0.0	0.0	0.0	2.5	0.0
PD002515	CYCLAMIC ACID	O=S(=O)(O)NC1CCCCC1	InChI=1S/C6H13NO3S/c8-11(9,10)7-6-4-2-1-3-5-6/h6-7H,1-5H2,(H,8,9,10)	HCAJEUSONLESMK-UHFFFAOYSA-N				1														0.0		100-88-9	Calcium cyclamate;CYCLAMIC ACID;Cyclamate;Cyclohexylsulfamic acid	179.06	2.0	2.0	2.0	1.0	0.0	0.71	66.4
PD002599	Arotinoid acid	C/C(=C\c1ccc(C(=O)O)cc1)c1ccc2c(c1)C(C)(C)CCC2(C)C	InChI=1S/C24H28O2/c1-16(14-17-6-8-18(9-7-17)22(25)26)19-10-11-20-21(15-19)24(4,5)13-12-23(20,2)3/h6-11,14-15H,12-13H2,1-5H3,(H,25,26)/b16-14+	FOIVPCKZDPCJJY-JQIJEIRASA-N				1							1				1			32.0	experimental	71441-28-6	Ro 13-7410;AGN191183;AGN-191183;TTNPB;Ro 13-7410,AGN-191183;Arotinoid acid	348.21	1.0	1.0	3.0	3.0	2.0	6.29	37.3
PD002603	TYRPHOSTIN 23	N#CC(C#N)=Cc1ccc(O)c(O)c1	InChI=1S/C10H6N2O2/c11-5-8(6-12)3-7-1-2-9(13)10(14)4-7/h1-4,13-14H	VTJXFTPMFYAJJU-UHFFFAOYSA-N				1							1		1				1	40.0		118409-57-7	AG 18;TYRPHOSTIN A23;RG-50810;AG18;AG-18;AG 18 (Tyrphostin 23);TYRPHOSTIN 23;TX 825;AG-18 (Tyrphostin 23)	186.04	4.0	2.0	1.0	1.0	1.0	1.53	88.04
PD002607	TYRPHOSTIN AG-1478	COc1cc2ncnc(Nc3cccc(Cl)c3)c2cc1OC	InChI=1S/C16H14ClN3O2/c1-21-14-7-12-13(8-15(14)22-2)18-9-19-16(12)20-11-5-3-4-10(17)6-11/h3-9H,1-2H3,(H,18,19,20)	GFNNBHLJANVSQV-UHFFFAOYSA-N	1		1	1														31.0		153436-53-4	AG 1478;Tyrphostin AG 1478;AG-1478 (Tyrphostin AG-1478);NSC 693255;TYRPHOSTIN AG-1478;AG-1478;Tyrphostin;AG1478	315.08	5.0	1.0	4.0	3.0	3.0	4.04	56.27
PD002610	SEMAXANIB	Cc1cc(C)c(/C=C2\C(=O)Nc3ccccc32)[nH]1	InChI=1S/C15H14N2O/c1-9-7-10(2)16-14(9)8-12-11-5-3-4-6-13(11)17-15(12)18/h3-8,16H,1-2H3,(H,17,18)/b12-8-	WUWDLXZGHZSWQZ-WQLSENKSSA-N				1							1				1			34.0	investigational	194413-58-6;204005-46-9	SU 5416 (Semaxinib);SU 5416;(Z)-Semaxinib;Semaxinib;Romiplostim;Semaxanib (SU5416);SU5416;NSC-696819;SU005416;N/A ;SEMAXANIB;SU-5416	238.11	1.0	2.0	1.0	3.0	2.0	3.12	44.89
PD002616	LEVOSULPIRIDE	CCN1CCC[C@H]1CNC(=O)c1cc(S(N)(=O)=O)ccc1OC	InChI=1S/C15H23N3O4S/c1-3-18-8-4-5-11(18)10-17-15(19)13-9-12(23(16,20)21)6-7-14(13)22-2/h6-7,9,11H,3-5,8,10H2,1-2H3,(H,17,19)(H2,16,20,21)/t11-/m0/s1	BGRJTUBHPOOWDU-NSHDSACASA-N				1	1													14.0	approved;investigational;experimental	23672-07-3	RV-12309;(S)-(-)-Sulpiride;Levosulpiride (Levogastrol);LEVOSULPIRIDE;(-)-sulpiride;S-(-)-Sulpiride	341.14	5.0	2.0	6.0	2.0	1.0	0.56	101.73
PD002618	ROLIPRAM	COc1ccc(C2CNC(=O)C2)cc1OC1CCCC1	InChI=1S/C16H21NO3/c1-19-14-7-6-11(12-9-16(18)17-10-12)8-15(14)20-13-4-2-3-5-13/h6-8,12-13H,2-5,9-10H2,1H3,(H,17,18)	HJORMJIFDVBMOB-UHFFFAOYSA-N				1														15.0	investigational	61413-54-5;85416-75-7	ROLIPRAM;(R,S)-Rolipram;(±)-Rolipram;SB 95952;ZK 62711;ZK 62711(R,S)-Rolipram;[<sup>3</sup>H]rolipram	275.15	3.0	1.0	4.0	3.0	1.0	2.62	47.56
PD002623	SU6656	CN(C)S(=O)(=O)c1ccc2c(c1)/C(=C/c1cc3c([nH]1)CCCC3)C(=O)N2	InChI=1S/C19H21N3O3S/c1-22(2)26(24,25)14-7-8-18-15(11-14)16(19(23)21-18)10-13-9-12-5-3-4-6-17(12)20-13/h7-11,20H,3-6H2,1-2H3,(H,21,23)/b16-10-	LOGJQOUIVKBFGH-YBEGLDIGSA-N	1	1		1							1				1			43.0	experimental	330161-87-0;1240328-42-0	(3Z)-N,N-DIMETHYL-2-OXO-3-(4,5,6,7-TETRAHYDRO-1H-INDOL-2-YLMETHYLIDENE)-2,3-DIHYDRO-1H-INDOLE-5-SULFONAMIDE;SU 6656;SU6656;SU-6656;K88	371.13	3.0	2.0	3.0	4.0	2.0	2.64	82.27
PD002627	XCT790	COc1cc(/C=C(\C#N)C(=O)Nc2nnc(C(F)(F)F)s2)ccc1OCc1ccc(C(F)(F)F)cc1C(F)(F)F	InChI=1S/C23H13F9N4O3S/c1-38-17-7-11(6-13(9-33)18(37)34-20-36-35-19(40-20)23(30,31)32)2-5-16(17)39-10-12-3-4-14(21(24,25)26)8-15(12)22(27,28)29/h2-8H,10H2,1H3,(H,34,36,37)/b13-6+	HQFNFOOGGLSBBT-AWNIVKPZSA-N				1														3.0		725247-18-7	XCT 790;XCT790	596.06	7.0	1.0	7.0	3.0	3.0	6.73	97.13
PD002632	TYRPHOSTIN A9	CC(C)(C)c1cc(C=C(C#N)C#N)cc(C(C)(C)C)c1O	InChI=1S/C18H22N2O/c1-17(2,3)14-8-12(7-13(10-19)11-20)9-15(16(14)21)18(4,5)6/h7-9,21H,1-6H3	MZOPWQKISXCCTP-UHFFFAOYSA-N				1							1		1					28.0		10537-47-0	Tyrphostin AG 17, Malonaben, NSC 242557, RG-50872;Malonoben;SF 6847;AG-17;TYRPHOSTIN A9;Tyrphostin 9 (SF 6847);AG 17;RG-50872;Tyrphostin 9	282.17	3.0	1.0	1.0	1.0	1.0	4.42	67.81
PD002637	ZAPRINAST	CCCOc1ccccc1-c1nc2[nH]nnc2c(=O)[nH]1	InChI=1S/C13H13N5O2/c1-2-7-20-9-6-4-3-5-8(9)11-14-12-10(13(19)15-11)16-18-17-12/h3-6H,2,7H2,1H3,(H2,14,15,16,17,18,19)	REZGGXNDEMKIQB-UHFFFAOYSA-N				1														26.0		37762-06-4;1110670-37-5	ZAPRINAST;M&B 22948	271.11	5.0	2.0	4.0	3.0	3.0	1.5	96.55
PD002638	AC55649	CCCCCCCCc1ccc(-c2ccc(C(=O)O)cc2)cc1	InChI=1S/C21H26O2/c1-2-3-4-5-6-7-8-17-9-11-18(12-10-17)19-13-15-20(16-14-19)21(22)23/h9-16H,2-8H2,1H3,(H,22,23)	HXBKPYIEQLLNBK-UHFFFAOYSA-N				1														7.0		59662-49-6	AC55649;PMID27336223-Compound-8;AC 55649;AC-55649	310.19	1.0	1.0	9.0	2.0	2.0	5.95	37.3
PD002646	SU9516	COc1ccc2c(c1)/C(=C/c1cnc[nH]1)C(=O)N2	InChI=1S/C13H11N3O2/c1-18-9-2-3-12-10(5-9)11(13(17)16-12)4-8-6-14-7-15-8/h2-7H,1H3,(H,14,15)(H,16,17)/b11-4-	QNUKRWAIZMBVCU-WCIBSUBMSA-N				1														100.0	experimental;investigational	377090-84-1	SU 9516;SU9516;INDIRUBIN SULFATE;SU-9516	241.09	3.0	2.0	2.0	3.0	2.0	1.91	67.01
PD002651	TPCA-1	NC(=O)Nc1sc(-c2ccc(F)cc2)cc1C(N)=O	InChI=1S/C12H10FN3O2S/c13-7-3-1-6(2-4-7)9-5-8(10(14)17)11(19-9)16-12(15)18/h1-5H,(H2,14,17)(H3,15,16,18)	SAYGKHKXGCPTLX-UHFFFAOYSA-N				1														4.0	investigational	507475-17-4	IKK2 Inhibitor IV;TPCA-1;TPCA1;IKK-2 inhibitor IV;N/A ;TPCA 1;GW683965	279.05	3.0	3.0	3.0	2.0	2.0	2.14	98.21
PD002656	progesterone	CC(=O)[C@H]1CC[C@H]2[C@@H]3CCC4=CC(=O)CC[C@]4(C)[C@H]3CC[C@]12C	InChI=1S/C21H30O2/c1-13(22)17-6-7-18-16-5-4-14-12-15(23)8-10-20(14,2)19(16)9-11-21(17,18)3/h12,16-19H,4-11H2,1-3H3/t16-,17+,18-,19-,20-,21+/m0/s1	RJKFOVLPORLFTN-LEKSSAKUSA-N				1	1													47.0	approved;vet_approved	57-83-0;257630-50-5;137940-28-4	progesterone;Progesterone (Prometrium);Pregn-4-ene-3,20-dione;Prometrium, Agolutin, Corlutin	314.22	2.0	0.0	1.0	4.0	0.0	4.72	34.14
PD002657	TG003	CCN1/C(=C/C(C)=O)Sc2ccc(OC)cc21	InChI=1S/C13H15NO2S/c1-4-14-11-8-10(16-3)5-6-12(11)17-13(14)7-9(2)15/h5-8H,4H2,1-3H3/b13-7-	BGVLELSCIHASRV-QPEQYQDCSA-N				1														29.0		300801-52-9;719277-26-6;1164521-02-1	TG-003;TG003;WAY-298129;Cdc2-like kinase inhibitor;TG 003	249.08	4.0	0.0	3.0	2.0	1.0	3.06	29.54
PD002659	DEXFOSFOSERINE	N[C@@H](COP(=O)(O)O)C(=O)O	InChI=1S/C3H8NO6P/c4-2(3(5)6)1-10-11(7,8)9/h2H,1,4H2,(H,5,6)(H2,7,8,9)/t2-/m0/s1	BZQFBWGGLXLEPQ-REOHCLBHSA-N				1	1													13.0	approved;experimental	407-41-0;68762-59-4	DEXFOSFOSERINE;L-Serine O-phosphate;Phosphoserine;L-SOP;O-Phospho-L-Serine;L-serine-O-phosphate	185.01	4.0	4.0	4.0	0.0	0.0	-1.49	130.08
PD002662	NITRENDIPINE	CCOC(=O)C1=C(C)NC(C)=C(C(=O)OC)C1c1cccc([N+](=O)[O-])c1	InChI=1S/C18H20N2O6/c1-5-26-18(22)15-11(3)19-10(2)14(17(21)25-4)16(15)12-7-6-8-13(9-12)20(23)24/h6-9,16,19H,5H2,1-4H3	PVHUJELLJLJGLN-UHFFFAOYSA-N				1	1													32.0	approved;investigational	39562-70-4	NITRENDIPINE;BAY-E-5009;Bayotensin	360.13	7.0	1.0	5.0	2.0	1.0	2.57	107.77
PD002671	mevastatin	CC[C@H](C)C(=O)O[C@H]1CCC=C2C=C[C@H](C)[C@H](CC[C@@H]3C[C@@H](O)CC(=O)O3)[C@H]21	InChI=1S/C23H34O5/c1-4-14(2)23(26)28-20-7-5-6-16-9-8-15(3)19(22(16)20)11-10-18-12-17(24)13-21(25)27-18/h6,8-9,14-15,17-20,22,24H,4-5,7,10-13H2,1-3H3/t14-,15-,17+,18+,19-,20-,22-/m0/s1	AJLFOPYRIVGYMJ-INTXDZFKSA-N				1														11.0	experimental	73573-88-3;58948-09-7	mevastatin;ML236B;Compactin;ML-236B;ML 236B	390.24	5.0	1.0	6.0	3.0	0.0	3.95	72.83
PD002679	Quisqualic acid	N[C@@H](Cn1oc(=O)[nH]c1=O)C(=O)O	InChI=1S/C5H7N3O5/c6-2(3(9)10)1-8-4(11)7-5(12)13-8/h2H,1,6H2,(H,9,10)(H,7,11,12)/t2-/m0/s1	ASNFTDCKZKHJSW-REOHCLBHSA-N				1														23.0	experimental	52809-07-1	[3H]quisqualate;Quisqualic acid;(+)-Quisqualic acid;L-Quisqualic Acid ;QUISQUALATE;L-Quisqualic acid	189.04	6.0	3.0	3.0	1.0	1.0	-2.46	131.32
PD002683	IC261	COc1cc(OC)c(/C=C2/C(=O)Nc3ccccc32)c(OC)c1	InChI=1S/C18H17NO4/c1-21-11-8-16(22-2)14(17(9-11)23-3)10-13-12-6-4-5-7-15(12)19-18(13)20/h4-10H,1-3H3,(H,19,20)/b13-10+	JBJYTZXCZDNOJW-JLHYYAGUSA-N				1														22.0	experimental	186611-52-9	IC261;SU-5607;IC 261	311.12	4.0	1.0	4.0	3.0	2.0	3.21	56.79
PD002690	MYRICETIN	O=c1c(O)c(-c2cc(O)c(O)c(O)c2)oc2cc(O)cc(O)c12	InChI=1S/C15H10O8/c16-6-3-7(17)11-10(4-6)23-15(14(22)13(11)21)5-1-8(18)12(20)9(19)2-5/h1-4,16-20,22H	IKMDFBPHZNJCSN-UHFFFAOYSA-N	1	1		1				1			1				1		1	109.0	experimental	529-44-2	MYRICETIN;Myricetol;ML061;Cannabiscetin;Cannabiscetin, Myricetol, Myricitin;Myricetin (Cannabiscetin)	318.04	8.0	6.0	1.0	3.0	3.0	1.69	151.59
PD002693	metergoline	CN1C[C@H](CNC(=O)OCc2ccccc2)C[C@@H]2c3cccc4c3c(cn4C)C[C@H]21	InChI=1S/C25H29N3O2/c1-27-14-18(13-26-25(29)30-16-17-7-4-3-5-8-17)11-21-20-9-6-10-22-24(20)19(12-23(21)27)15-28(22)2/h3-10,15,18,21,23H,11-14,16H2,1-2H3,(H,26,29)/t18-,21+,23+/m0/s1	WZHJKEUHNJHDLS-QTGUNEKASA-N				1	1													55.0	approved	17692-51-2	Liserdol;Methergoline;metergolin;Metergoline ;metergoline	403.23	4.0	1.0	4.0	5.0	3.0	4.06	46.5
PD002697	H-Tyr(3-I)-OH	N[C@@H](Cc1ccc(O)c(I)c1)C(=O)O	InChI=1S/C9H10INO3/c10-6-3-5(1-2-8(6)12)4-7(11)9(13)14/h1-3,7,12H,4,11H2,(H,13,14)/t7-/m0/s1	UQTZMGFTRHFAAM-ZETCQYMHSA-N				1														3.0	experimental	70-78-0;2751-18-0	H-Tyr(3-I)-OH;IOTYROSINE;3-Iodo-Tyrosine;3-Iodo-L-tyrosine;3-iodotyrosine	306.97	3.0	3.0	3.0	1.0	1.0	0.95	83.55
PD002704	IMAZODAN	O=C1CCC(c2ccc(-n3ccnc3)cc2)=NN1	InChI=1S/C13H12N4O/c18-13-6-5-12(15-16-13)10-1-3-11(4-2-10)17-8-7-14-9-17/h1-4,7-9H,5-6H2,(H,16,18)	VXMYWVMXSWJFCV-UHFFFAOYSA-N				1														12.0		84243-58-3	IMAZODAN;Imazodan hydrochloride	240.1	4.0	1.0	2.0	3.0	2.0	1.49	59.28
PD002707	FENRETINIDE	CC1=C(/C=C/C(C)=C/C=C/C(C)=C/C(=O)Nc2ccc(O)cc2)C(C)(C)CCC1	InChI=1S/C26H33NO2/c1-19(11-16-24-21(3)10-7-17-26(24,4)5)8-6-9-20(2)18-25(29)27-22-12-14-23(28)15-13-22/h6,8-9,11-16,18,28H,7,10,17H2,1-5H3,(H,27,29)/b9-6+,16-11+,19-8+,20-18+	AKJHMTWEGVYYSE-FXILSDISSA-N				1														29.0	investigational	65646-68-6	FENRETINIDE;Retinoic acid p-hydroxyanilide;4-hydroxy(phenyl)retinamide, 4-HPR, MK-4016;4-HPR;4-hydroxy(phenyl)retinamide;MK-4016	391.25	2.0	2.0	6.0	2.0	1.0	6.86	49.33
PD002708	L-165041	CCCc1c(OCCCOc2ccc(OCC(=O)O)cc2)ccc(C(C)=O)c1O	InChI=1S/C22H26O7/c1-3-5-19-20(11-10-18(15(2)23)22(19)26)28-13-4-12-27-16-6-8-17(9-7-16)29-14-21(24)25/h6-11,26H,3-5,12-14H2,1-2H3,(H,24,25)	HBBVCKCCQCQCTJ-UHFFFAOYSA-N				1														14.0	experimental	79558-09-1;242149-08-2	L-165041;{4-[3-(4-acetyl-3-hydroxy-2-propylphenoxy)propoxy]phenoxy}acetic acid;L-165,041	402.17	6.0	2.0	12.0	2.0	2.0	3.86	102.29
PD002710	idarubicin	CC(=O)[C@]1(O)Cc2c(O)c3c(c(O)c2[C@@H](O[C@H]2C[C@H](N)[C@H](O)[C@H](C)O2)C1)C(=O)c1ccccc1C3=O	InChI=1S/C26H27NO9/c1-10-21(29)15(27)7-17(35-10)36-16-9-26(34,11(2)28)8-14-18(16)25(33)20-19(24(14)32)22(30)12-5-3-4-6-13(12)23(20)31/h3-6,10,15-17,21,29,32-34H,7-9,27H2,1-2H3/t10-,15-,16-,17-,21+,26-/m0/s1	XDXDZDZNSLXDNA-TZNDIEGXSA-N				1	1						1	1						21.0	approved	58957-92-9	IDARUBICIN HYDROCHLORIDE;idarubicin;Zavedos;Idamycin	497.17	10.0	5.0	3.0	5.0	2.0	1.02	176.61
PD002711	IBUDILAST	CC(C)C(=O)c1c(C(C)C)nn2ccccc12	InChI=1S/C14H18N2O/c1-9(2)13-12(14(17)10(3)4)11-7-5-6-8-16(11)15-13/h5-10H,1-4H3	ZJVFLBOZORBYFE-UHFFFAOYSA-N				1	1													18.0	approved;investigational	50847-11-5;050847-11-5	KC-404, AV411, MN166;IBUDILAST;Ibudilast (KC-404);KC-404;AV-411;MN-166	230.14	3.0	0.0	3.0	2.0	2.0	3.3	34.37
PD002713	HYDROCORTISONE	C[C@]12C[C@H](O)[C@H]3[C@@H](CCC4=CC(=O)CC[C@@]43C)[C@@H]1CC[C@]2(O)C(=O)CO	InChI=1S/C21H30O5/c1-19-7-5-13(23)9-12(19)3-4-14-15-6-8-21(26,17(25)11-22)20(15,2)10-16(24)18(14)19/h9,14-16,18,22,24,26H,3-8,10-11H2,1-2H3/t14-,15-,16-,18+,19-,20-,21-/m0/s1	JYGXADMDTFJGBT-VWUMJDOOSA-N				1	1						1				1			13.0	approved;vet_approved	50-23-7	HYDROCORTISONE;Hydrocortisone (Cortisol);Hydrocortisone base;Hydrocortisone(Cortisol);cortisol	362.21	5.0	3.0	2.0	4.0	0.0	1.78	94.83
PD002715	FELBAMATE	NC(=O)OCC(COC(N)=O)c1ccccc1	InChI=1S/C11H14N2O4/c12-10(14)16-6-9(7-17-11(13)15)8-4-2-1-3-5-8/h1-5,9H,6-7H2,(H2,12,14)(H2,13,15)	WKGXYQFOCVYPAC-UHFFFAOYSA-N				1	1													9.0	approved	25451-15-4;1177501-39-1	FELBAMATE;Felbatol;W-554;ADD-03055	238.1	4.0	2.0	5.0	1.0	1.0	0.96	104.64
PD002716	PHENSERINE	CN1CC[C@@]2(C)c3cc(OC(=O)Nc4ccccc4)ccc3N(C)[C@@H]12	InChI=1S/C20H23N3O2/c1-20-11-12-22(2)18(20)23(3)17-10-9-15(13-16(17)20)25-19(24)21-14-7-5-4-6-8-14/h4-10,13,18H,11-12H2,1-3H3,(H,21,24)/t18-,20+/m1/s1	PBHFNBQPZCRWQP-QUCCMNQESA-N				1														6.0	investigational	109349-04-4;101246-66-6	(-)-Eseroline phenylcarbamate;PHENSERINE;(+)-Phenserine;(-)-Phenserine	337.18	4.0	1.0	2.0	4.0	2.0	3.67	44.81
PD002719	estrone	C[C@]12CC[C@@H]3c4ccc(O)cc4CC[C@H]3[C@@H]1CCC2=O	InChI=1S/C18H22O2/c1-18-9-8-14-13-5-3-12(19)10-11(13)2-4-15(14)16(18)6-7-17(18)20/h3,5,10,14-16,19H,2,4,6-9H2,1H3/t14-,15-,16+,18+/m1/s1	DNXHEGUUPJUMQT-CBZIJGRNSA-N				1	1													24.0	approved	53-16-7;37242-41-4	estrogen;Aquacrine;ketohydroxyestrin;E1;estrone;Oestrone;Fluoroethyl	270.16	2.0	1.0	0.0	4.0	1.0	3.82	37.3
PD002721	MIFEPRISTONE	CC#C[C@]1(O)CC[C@H]2[C@@H]3CCC4=CC(=O)CCC4=C3[C@@H](c3ccc(N(C)C)cc3)C[C@@]21C	InChI=1S/C29H35NO2/c1-5-15-29(32)16-14-26-24-12-8-20-17-22(31)11-13-23(20)27(24)25(18-28(26,29)2)19-6-9-21(10-7-19)30(3)4/h6-7,9-10,17,24-26,32H,8,11-14,16,18H2,1-4H3/t24-,25+,26-,28-,29-/m0/s1	VKHAHZOOUSRJNA-GCNJZUOMSA-N				1	1													35.0	approved;investigational	84371-65-3;122742-25-0;83203-42-3	C-1073;Mifegyne;RU486;RU 38486;RU-486, Mifegyne ;Mifepristone (Mifeprex);MIFEPRISTONE;RU-486	429.27	3.0	1.0	2.0	5.0	1.0	5.41	40.54
PD002727	BIO	O=C1Nc2cc(Br)ccc2/C1=C1/Nc2ccccc2/C1=N\O	InChI=1S/C16H10BrN3O2/c17-8-5-6-9-12(7-8)19-16(21)13(9)15-14(20-22)10-3-1-2-4-11(10)18-15/h1-7,18,22H,(H,19,21)/b15-13-,20-14+	DDLZLOKCJHBUHD-WAVHTBQISA-N				1							1					1		25.0	experimental	667463-62-9	GSK 3 IX;BIO;6-Bromoindirubin-3'-oxime;GSK 3 Inhibitor IX;6-bromoindirubin-3-oxime;6-BIO;GSK-3 Inhibitor IX, 6-bromoindirubin-3-oxime;MLS 2052;6BIO	355.0	4.0	3.0	0.0	4.0	2.0	3.42	73.72
PD002731	ESTRADIOL	C[C@]12CC[C@@H]3c4ccc(O)cc4CC[C@H]3[C@@H]1CC[C@@H]2O	InChI=1S/C18H24O2/c1-18-9-8-14-13-5-3-12(19)10-11(13)2-4-15(14)16(18)6-7-17(18)20/h3,5,10,14-17,19-20H,2,4,6-9H2,1H3/t14-,15-,16+,17+,18+/m1/s1	VOXZDWNPVJITMN-ZBRFXRBCSA-N				1	1													42.0	approved;investigational;vet_approved	50-28-2;73459-61-7;17916-67-5	beta-Estradiol;17¦Â-Estradiol;17¦Â-Oestradiol;estrogen;17beta-Estradiol;E2;17β-estradiol;¦Â-Estradiol;17??Oestradiol;17β-Oestradiol;17¦Â-estradiol, oestradiol, 17¦Â-Oestradiol, ¦Â-Estradiol ;17β-estradiol, oestradiol, 17β-Oestradiol, β-Estradiol ;??Estradiol;Alfatradiol;ESTRADIOL;17??Estradiol;Estradiol-17 beta;17??estradiol, oestradiol, 17??Oestradiol, ??Estradiol ;Premphase-estrogen;17.beta.-Es…	272.18	2.0	2.0	0.0	4.0	1.0	3.61	40.46
PD002735	SB 415286	O=C1NC(=O)C(c2ccccc2[N+](=O)[O-])=C1Nc1ccc(O)c(Cl)c1	InChI=1S/C16H10ClN3O5/c17-10-7-8(5-6-12(10)21)18-14-13(15(22)19-16(14)23)9-3-1-2-4-11(9)20(24)25/h1-7,21H,(H2,18,19,22,23)	PQCXVIPXISBFPN-UHFFFAOYSA-N				1														35.0		264218-23-7	SB 415286;SB-415286;SB415286	359.03	6.0	3.0	4.0	3.0	2.0	2.43	121.57
PD002736	OR-486	O=[N+]([O-])c1cc(O)c(O)c([N+](=O)[O-])c1	InChI=1S/C6H4N2O6/c9-5-2-3(7(11)12)1-4(6(5)10)8(13)14/h1-2,9-10H	VDCDWNDTNSWDFJ-UHFFFAOYSA-N				1														21.0	experimental	7659-29-2	3,5-DINITROCATECHOL (OR-486);3,5-Dinitrocatechol;OR-486	200.01	6.0	2.0	2.0	1.0	1.0	0.91	126.74
PD002737	pyrazolanthrone	O=C1c2ccccc2-c2n[nH]c3cccc1c23	InChI=1S/C14H8N2O/c17-14-9-5-2-1-4-8(9)13-12-10(14)6-3-7-11(12)15-16-13/h1-7H,(H,15,16)	ACPOUJIDANTYHO-UHFFFAOYSA-N				1														9.0	experimental	129-56-6;120093-15-4	SP600125;pyrazolanthrone;SP 600125;2,6-Dihydroanthra/1,9-Cd/Pyrazol-6-One;1PMV;JNK Inhibitor II;Nsc75890	220.06	2.0	1.0	0.0	4.0	3.0	2.77	45.75
PD002738	ELIPRODIL	OC(CN1CCC(Cc2ccc(F)cc2)CC1)c1ccc(Cl)cc1	InChI=1S/C20H23ClFNO/c21-18-5-3-17(4-6-18)20(24)14-23-11-9-16(10-12-23)13-15-1-7-19(22)8-2-15/h1-8,16,20,24H,9-14H2	GGUSQTSTQSHJAH-UHFFFAOYSA-N				1														21.0	investigational	119431-25-3	SL-820715;Eliprodil (SL-820715);ELIPRODIL	347.15	2.0	1.0	5.0	3.0	2.0	4.47	23.47
PD002745	icilin	O=C1NC(c2cccc([N+](=O)[O-])c2)=CCN1c1ccccc1O	InChI=1S/C16H13N3O4/c20-15-7-2-1-6-14(15)18-9-8-13(17-16(18)21)11-4-3-5-12(10-11)19(22)23/h1-8,10,20H,9H2,(H,17,21)	RCEFMOGVOYEGJN-UHFFFAOYSA-N				1														15.0	investigational	36945-98-9	icilin;AG-3-5;ICILLIN	311.09	4.0	2.0	3.0	3.0	2.0	2.87	95.71
PD002749	DISOPYRAMIDE	CC(C)N(CCC(C(N)=O)(c1ccccc1)c1ccccn1)C(C)C	InChI=1S/C21H29N3O/c1-16(2)24(17(3)4)15-13-21(20(22)25,18-10-6-5-7-11-18)19-12-8-9-14-23-19/h5-12,14,16-17H,13,15H2,1-4H3,(H2,22,25)	UVTNFZQICZKOEM-UHFFFAOYSA-N				1	1													15.0	approved	3737-09-5;1216989-88-6	Hypaque sodium;DISOPYRAMIDE PHOSPHATE;Dicorantil;SC-7031;DISOPYRAMIDE;amidotrizoate sodium;Triombrin	339.23	3.0	1.0	8.0	2.0	2.0	3.36	59.22
PD002750	PD-169316	O=[N+]([O-])c1ccc(-c2nc(-c3ccc(F)cc3)c(-c3ccncc3)[nH]2)cc1	InChI=1S/C20H13FN4O2/c21-16-5-1-13(2-6-16)18-19(14-9-11-22-12-10-14)24-20(23-18)15-3-7-17(8-4-15)25(26)27/h1-12H,(H,23,24)	BGIYKDUASORTBB-UHFFFAOYSA-N				1														21.0	investigational	152121-53-4	PD 169316;PD-169316	360.1	4.0	1.0	4.0	4.0	4.0	4.85	84.71
PD002752	CX546	O=C(c1ccc2c(c1)OCCO2)N1CCCCC1	InChI=1S/C14H17NO3/c16-14(15-6-2-1-3-7-15)11-4-5-12-13(10-11)18-9-8-17-12/h4-5,10H,1-3,6-9H2	LJUNPHMOGNFFOS-UHFFFAOYSA-N				1														8.0		215923-54-9	CX546;CX 546	247.12	3.0	0.0	1.0	3.0	1.0	2.08	38.77
PD002756	PHENYTOIN	O=C1NC(=O)C(c2ccccc2)(c2ccccc2)N1	InChI=1S/C15H12N2O2/c18-13-15(17-14(19)16-13,11-7-3-1-4-8-11)12-9-5-2-6-10-12/h1-10H,(H2,16,17,18,19)	CXOFVDLJLONNDW-UHFFFAOYSA-N				1	1													26.0	approved;vet_approved	57-41-0;125-59-7	PHENYTOIN;Diphenylhydantoin;Phenytek;5,5-Diphenylhydantoin;PHENYTOIN SODIUM;Di-Hydan, Dihycon, Dilabid, Diphedan, Diphenat, Diphenylan, Diphenylhydantoin, Hydantol, Lehydan, NS;Phenytoin (Lepitoin)	252.09	2.0	2.0	2.0	3.0	2.0	1.77	58.2
PD002760	DMAT	CN(C)c1nc2c(Br)c(Br)c(Br)c(Br)c2[nH]1	InChI=1S/C9H7Br4N3/c1-16(2)9-14-7-5(12)3(10)4(11)6(13)8(7)15-9/h1-2H3,(H,14,15)	SLPJGDQJLTYWCI-UHFFFAOYSA-N				1														25.0	experimental	749234-11-5	CK2 Inhibitor;Casein kinase II Inhibitor;DMAT;DIMETHYL-(4,5,6,7-TETRABROMO-1H-BENZOIMIDAZOL-2-YL)-AMINE;PMID28766366-Compound-Scheme16DMAT;CK2 Inhibitor 2	472.74	2.0	1.0	1.0	2.0	2.0	4.68	31.92
PD002761	CYPROTERONE ACETATE	CC(=O)O[C@]1(C(C)=O)CC[C@H]2[C@@H]3C=C(Cl)C4=CC(=O)[C@@H]5C[C@@H]5[C@]4(C)[C@H]3CC[C@@]21C	InChI=1S/C24H29ClO4/c1-12(26)24(29-13(2)27)8-6-16-14-10-20(25)19-11-21(28)15-9-18(15)23(19,4)17(14)5-7-22(16,24)3/h10-11,14-18H,5-9H2,1-4H3/t14-,15+,16-,17-,18-,22-,23-,24-/m0/s1	UWFYSQMTEOIJJG-FDTZYFLXSA-N				1	1													12.0	approved;investigational	427-51-0	Androcur;CYPROTERONE;Cyproterone 17-O-acetate;CYPROTERONE ACETATE	416.18	4.0	0.0	2.0	5.0	0.0	4.61	60.44
PD002771	CILOSTAMIDE	CN(C(=O)CCCOc1ccc2[nH]c(=O)ccc2c1)C1CCCCC1	InChI=1S/C20H26N2O3/c1-22(16-6-3-2-4-7-16)20(24)8-5-13-25-17-10-11-18-15(14-17)9-12-19(23)21-18/h9-12,14,16H,2-8,13H2,1H3,(H,21,23)	UIAYVIIHMORPSJ-UHFFFAOYSA-N				1														17.0		68550-75-4	OPC3689;OPC 3689;CILOSTAMIDE;Cilostamidum	342.19	3.0	1.0	6.0	3.0	2.0	3.48	62.4
PD002785	CORTICOSTERONE	C[C@]12C[C@H](O)[C@H]3[C@@H](CCC4=CC(=O)CC[C@@]43C)[C@@H]1CC[C@@H]2C(=O)CO	InChI=1S/C21H30O4/c1-20-8-7-13(23)9-12(20)3-4-14-15-5-6-16(18(25)11-22)21(15,2)10-17(24)19(14)20/h9,14-17,19,22,24H,3-8,10-11H2,1-2H3/t14-,15-,16+,17-,19+,20-,21-/m0/s1	OMFXVFTZEKFJBZ-HJTSIMOOSA-N				1														18.0	experimental;investigational	50-22-6	11¦Â,21-dihydroxyprogesterone;Kendall's compound B;17-deoxycortisol;17-deoxycortisol, 11β,21-dihydroxyprogesterone;17-deoxycortisol, 11??21-dihydroxyprogesterone;11??,21-Dihydroxyprogesterone;11??21-Dihydroxyprogesterone;(11-BETA)-11,21-DIHYDROXY-PREGN-4-ENE-3,20-DIONE;11β,21-Dihydroxyprogesterone;17-deoxycortisol, 11¦Â,21-dihydroxyprogesterone;CORTICOSTERONE	346.21	4.0	2.0	2.0	4.0	0.0	2.67	74.6
PD002790	TRETAZICAR	NC(=O)c1cc(N2CC2)c([N+](=O)[O-])cc1[N+](=O)[O-]	InChI=1S/C9H8N4O5/c10-9(14)5-3-7(11-1-2-11)8(13(17)18)4-6(5)12(15)16/h3-4H,1-2H2,(H2,10,14)	WOCXQMCIOTUMJV-UHFFFAOYSA-N				1														5.0	investigational	21919-05-1	5-Aziridino-2,4-dinitrobenzamide;CB1954;NSC 115829;CB-1954;TRETAZICAR;CB 1954	252.05	6.0	1.0	4.0	2.0	1.0	0.42	132.38
PD002793	O6-Benzylguanine	Nc1nc(OCc2ccccc2)c2[nH]cnc2n1	InChI=1S/C12H11N5O/c13-12-16-10-9(14-7-15-10)11(17-12)18-6-8-4-2-1-3-5-8/h1-5,7H,6H2,(H3,13,14,15,16,17)	KRWMERLEINMZFT-UHFFFAOYSA-N	1		1	1				1										14.0	investigational	19916-73-5;1000874-21-4	O-6-benzylguanine;O6-BG;O6-Benzylguanine;CHEMBL407874;NSC-637037;6-O-BENZYLGUANINE;BENZYLGUANINE;6-Benzyloxy-9H-purin-2-ylamine	241.1	5.0	2.0	3.0	3.0	3.0	1.51	89.71
PD002794	BRIVUDINE	O=c1[nH]c(=O)n([C@H]2C[C@H](O)[C@@H](CO)O2)cc1/C=C/Br	InChI=1S/C11H13BrN2O5/c12-2-1-6-4-14(11(18)13-10(6)17)9-3-7(16)8(5-15)19-9/h1-2,4,7-9,15-16H,3,5H2,(H,13,17,18)/b2-1+/t7-,8+,9+/m0/s1	ODZBBRURCPAEIQ-PIXDULNESA-N				1	1						1				1			11.0	approved;investigational	69304-47-8	BVDU;RP101;(E)-5-(2-Bromovinyl)-2'-deoxyuridine;BRIVUDINE;Bromovinyldeoxyuridine	332.0	6.0	3.0	3.0	2.0	1.0	-0.46	104.55
PD002795	budesonide	CCCC1O[C@@H]2C[C@H]3[C@@H]4CCC5=CC(=O)C=C[C@]5(C)[C@H]4[C@@H](O)C[C@]3(C)[C@]2(C(=O)CO)O1	InChI=1S/C25H34O6/c1-4-5-21-30-20-11-17-16-7-6-14-10-15(27)8-9-23(14,2)22(16)18(28)12-24(17,3)25(20,31-21)19(29)13-26/h8-10,16-18,20-22,26,28H,4-7,11-13H2,1-3H3/t16-,17-,18-,20+,21?,22+,23-,24-,25+/m0/s1	VOVIALXJUBGFJZ-KWVAZRHASA-N				1	1													18.0	approved	51333-22-3	budesonide;17-PA;Pulmicort;CPD000058337;Rhinocort;Entocort;Symbicort-budesonide	430.24	6.0	2.0	4.0	5.0	0.0	2.72	93.06
PD002796	SB 202190	Oc1ccc(-c2nc(-c3ccc(F)cc3)c(-c3ccncc3)[nH]2)cc1	InChI=1S/C20H14FN3O/c21-16-5-1-13(2-6-16)18-19(14-9-11-22-12-10-14)24-20(23-18)15-3-7-17(25)8-4-15/h1-12,25H,(H,23,24)	QHKYPYXTTXKZST-UHFFFAOYSA-N				1														81.0		152121-30-7	FHPI;SB-202190;SB 202190;SB202190 (FHPI);Oxindole 94;SB202190	331.11	3.0	2.0	3.0	4.0	4.0	4.65	61.8
PD002817	SB 222200	CC[C@H](NC(=O)c1c(C)c(-c2ccccc2)nc2ccccc12)c1ccccc1	InChI=1S/C26H24N2O/c1-3-22(19-12-6-4-7-13-19)28-26(29)24-18(2)25(20-14-8-5-9-15-20)27-23-17-11-10-16-21(23)24/h4-17,22H,3H2,1-2H3,(H,28,29)/t22-/m0/s1	MQNYRKWJSMQECI-QFIPXVFZSA-N				1														18.0		174635-69-9	SB222200;SB 222200;SB-222200	380.19	2.0	1.0	5.0	4.0	4.0	6.09	41.99
PD002818	CYCLIC ADENOSINE MONOPHOSPHATE	Nc1ncnc2c1ncn2[C@@H]1O[C@@H]2COP(=O)(O)O[C@H]2[C@H]1O	InChI=1S/C10H12N5O6P/c11-8-5-9(13-2-12-8)15(3-14-5)10-6(16)7-4(20-10)1-19-22(17,18)21-7/h2-4,6-7,10,16H,1H2,(H,17,18)(H2,11,12,13)/t4-,6-,7-,10-/m1/s1	IVOMOUWHDPKRLL-KQYNXXCUSA-N				1														11.0	experimental	60-92-4;11002-78-1;54532-48-8	Adenosine 3',5'-cyclic monophosphate;Adenosine 3',5'-cyclophosphate;Adenosine cyclic 3',5'-phosphate;cAMP;Adenosine Cyclophosphate;CYCLIC ADENOSINE MONOPHOSPHATE;Cyclic 3',5'-monophosphate adenosine;3',5'-AMP;[3H]cAMP;Adenosine cyclic 3', 5'-monophosphate;cyclic AMP;[<sup>3</sup>H]cAMP	329.05	10.0	3.0	1.0	4.0	2.0	-0.82	154.84
PD002819	AMINOCAPROIC ACID	NCCCCCC(=O)O	InChI=1S/C6H13NO2/c7-5-3-1-2-4-6(8)9/h1-5,7H2,(H,8,9)	SLXKOJJOQWFEFD-UHFFFAOYSA-N				1	1													8.0	approved;investigational	60-32-2;1319-82-0	??6-????-?Aminocaproic acid;Acido aminocaproico;6-Aminohexanoic acid;Aminocaproic acid (Amicar);Amicar, ¦Å-amino caproic acid, ¦Å-Ahx, 6-aminohexanoic acid;AMINOCAPROIC ACID;Amicar, ε-amino caproic acid, ε-Ahx, 6-aminohexanoic acid;（6-）ε-Aminocaproic acid ;EACA£¨6-£©¦Å-?Aminocaproic acid;??6-????Aminocaproic acid ;Amicar, ??amino caproic acid, ??Ahx, 6-aminohexanoic acid;epsilon-Aminocaproic acid…	131.09	2.0	2.0	5.0	0.0	0.0	0.59	63.32
PD002823	METHOTREXATE	CN(Cc1cnc2nc(N)nc(N)c2n1)c1ccc(C(=O)N[C@@H](CCC(=O)O)C(=O)O)cc1	InChI=1S/C20H22N8O5/c1-28(9-11-8-23-17-15(24-11)16(21)26-20(22)27-17)12-4-2-10(3-5-12)18(31)25-13(19(32)33)6-7-14(29)30/h2-5,8,13H,6-7,9H2,1H3,(H,25,31)(H,29,30)(H,32,33)(H4,21,22,23,26,27)/t13-/m0/s1	FBOZXECLQNJBKD-ZDUSSCGKSA-N				1	1													49.0	approved	51865-79-3;102613-64-9;59-05-2	Rheumatrex;MTX;Methotrexate (Abitrexate);Abitrexate;Methylaminopterin;Abitrexate (Methotrexate);CL14377;WR19039;Amethopterin;Mexate;Folex;Metatrexan;Methotrexate, Rheumatrex, Trexall;METHOTREXATE;METHOTREXATE HYDRATE;NCI-C04671;Trexall;HDMTX	454.17	10.0	5.0	9.0	3.0	3.0	0.27	210.54
PD002824	PD002824	Cc1cn([C@H]2C[C@@H](N=[N+]=[N-])[C@@H](CO)O2)c(=O)[nH]c1=O	InChI=1S/C10H13N5O4/c1-5-3-15(10(18)12-9(5)17)8-2-6(13-14-11)7(4-16)19-8/h3,6-8,16H,2,4H2,1H3,(H,12,17,18)/t6-,7-,8-/m1/s1	HBOMLICNUCNMMY-BWZBUEFSSA-N				1							1	1						3.0		73971-82-1	3'-Azido-3'-deoxythymidine	267.1	6.0	2.0	3.0	2.0	1.0	-0.2	133.08
PD002827	GAMMA-AMINOBUTYRIC ACID	NCCCC(=O)O	InChI=1S/C4H9NO2/c5-3-1-2-4(6)7/h1-3,5H2,(H,6,7)	BTCSSZJGUNDROE-UHFFFAOYSA-N				1	1													41.0	approved;investigational	56-12-2;3131-86-0;28805-76-7;20-79-1;123774-72-1	GABA;¦Ã-Aminobutyric acid;4-Aminobutanoic acid;SARGRAMOSTIM;4-Aminobutanoic acid, GABA, Gamma-aminobutyric acid, Piperidic acid;Piperidic acid;??Aminobutyric acid;GSK683699;aminobutyric acid;GAMMA-AMINOBUTYRIC ACID;4-Aminobutyric acid;??-Aminobutyric acid;[<sup>3</sup>H]GABA;γ-Aminobutyric acid	103.06	2.0	2.0	3.0	0.0	0.0	-0.19	63.32
PD002828	ACETAMIDE	CC(N)=O	InChI=1S/C2H5NO/c1-2(3)4/h1H3,(H2,3,4)	DLFVBJFMPXGRIB-UHFFFAOYSA-N				1														3.0	experimental	60-35-5	ACETAMIDE;ethanamide, Acetic acid amide	59.04	1.0	1.0	0.0	0.0	0.0	-0.51	43.09
PD002869	SALMETEROL	OCc1cc(C(O)CNCCCCCCOCCCCc2ccccc2)ccc1O	InChI=1S/C25H37NO4/c27-20-23-18-22(13-14-24(23)28)25(29)19-26-15-7-1-2-8-16-30-17-9-6-12-21-10-4-3-5-11-21/h3-5,10-11,13-14,18,25-29H,1-2,6-9,12,15-17,19-20H2	GIIZNNXWQWCKIB-UHFFFAOYSA-N	1		1	1	1	1			1									26.0	approved	89365-50-4	CHEMBL1263;Astmerole, GR-33343X, SN408D;SALMETEROL;SALMETEROL XINAFOATE;Advair-salmeterol xinafoate;Cryogenine;GR33343X;VERTINE	415.27	5.0	4.0	16.0	2.0	2.0	4.11	81.95
PD002892	RALTITREXED	Cc1nc2ccc(CN(C)c3ccc(C(=O)N[C@@H](CCC(=O)O)C(=O)O)s3)cc2c(=O)[nH]1	InChI=1S/C21H22N4O6S/c1-11-22-14-4-3-12(9-13(14)19(28)23-11)10-25(2)17-7-6-16(32-17)20(29)24-15(21(30)31)5-8-18(26)27/h3-4,6-7,9,15H,5,8,10H2,1-2H3,(H,24,29)(H,26,27)(H,30,31)(H,22,23,28)/t15-/m0/s1	IVTVGDXNLFLDRM-HNNXBMFYSA-N	1		1	1	1													13.0	approved;investigational	112887-68-0	RALTITREXED;D1694;Raltitrexed (Tomudex);ZD1694;ICI-D1694;Tomudex;N/A	458.13	7.0	4.0	9.0	3.0	3.0	1.98	152.69
PD002898	ALPROSTADIL	CCCCC[C@H](O)/C=C/[C@H]1[C@H](O)CC(=O)[C@@H]1CCCCCCC(=O)O	InChI=1S/C20H34O5/c1-2-3-6-9-15(21)12-13-17-16(18(22)14-19(17)23)10-7-4-5-8-11-20(24)25/h12-13,15-17,19,21,23H,2-11,14H2,1H3,(H,24,25)/b13-12+/t15-,16+,17+,19+/m0/s1	GMVPRGQOIOIIMI-DWKJAMRDSA-N				1	1													14.0	approved;investigational	745-65-3;119314-69-1	ALPROSTADIL;Prostaglandin E1, Edex, Muse, Liprostin;PGE1;Prostaglandin E1;Alprostadil(Caverject);Prostaglandin E1 (PGE1);PGE<sub>1</sub>	354.24	4.0	3.0	13.0	1.0	0.0	3.48	94.83
PD002902	prednisolone	C[C@]12C[C@H](O)[C@H]3[C@@H](CCC4=CC(=O)C=C[C@@]43C)[C@@H]1CC[C@]2(O)C(=O)CO	InChI=1S/C21H28O5/c1-19-7-5-13(23)9-12(19)3-4-14-15-6-8-21(26,17(25)11-22)20(15,2)10-16(24)18(14)19/h5,7,9,14-16,18,22,24,26H,3-4,6,8,10-11H2,1-2H3/t14-,15-,16-,18+,19-,20-,21-/m0/s1	OIGNJSKKLXVSLS-VWUMJDOOSA-N	1	1		1	1													12.0	approved;vet_approved	50-24-8	Dilacort;NSC-9120;Pred-G;Desowen;Servisone;Hydeltra;Sterane;Neo-Delta-Cortef;Poly-Pred;Decaprednil, Predonine;Hydroretrocortine;Predonine;Meti-derm;Hydeltra-Tba;NSC-9900;Delta-cortef;Deltalone;Precortisyl fte;Fernisolone-p;Prelone;Deltacortril;prednisolone;Metacortandralone;Dekotil;Meticortelone;Verdeso;Scheriproct;Tridesilon;Pevanti;Cortalone;Precortisyl	360.19	5.0	3.0	2.0	4.0	0.0	1.56	94.83
PD002907	pramipexole	CCCN[C@H]1CCc2nc(N)sc2C1	InChI=1S/C10H17N3S/c1-2-5-12-7-3-4-8-9(6-7)14-10(11)13-8/h7,12H,2-6H2,1H3,(H2,11,13)/t7-/m0/s1	FASDKYOPVNHBLU-ZETCQYMHSA-N				1	1													16.0	approved;investigational	104632-26-0;104617-85-8	Pramipexole dihydrochloride;Pramipexole (Mirapex);Mirapexin, Sifrol;pramipexole;SND 919	211.11	4.0	2.0	3.0	2.0	1.0	1.58	50.94
PD002918	PHENELZINE	NNCCc1ccccc1	InChI=1S/C8H12N2/c9-10-7-6-8-4-2-1-3-5-8/h1-5,10H,6-7,9H2	RMUCZJUITONUFY-UHFFFAOYSA-N				1	1													33.0	approved	51-71-8;14847-47-3	PHENELZINE SULFATE;PHENELZINE	136.1	2.0	2.0	3.0	1.0	1.0	0.69	38.05
PD002921	PENICILLIN V	CC1(C)SC2C(NC(=O)COc3ccccc3)C(=O)N2C1C(=O)O	InChI=1S/C16H18N2O5S/c1-16(2)12(15(21)22)18-13(20)11(14(18)24-16)17-10(19)8-23-9-6-4-3-5-7-9/h3-7,11-12,14H,8H2,1-2H3,(H,17,19)(H,21,22)	BPLBGHOLXOTWMN-UHFFFAOYSA-N				1														0.0			PENICILLIN V	350.09	5.0	2.0	5.0	3.0	1.0	0.7	95.94
PD002937	orlistat	CCCCCCCCCCC[C@@H](C[C@@H]1OC(=O)[C@H]1CCCCCC)OC(=O)[C@H](CC(C)C)NC=O	InChI=1S/C29H53NO5/c1-5-7-9-11-12-13-14-15-16-18-24(34-29(33)26(30-22-31)20-23(3)4)21-27-25(28(32)35-27)19-17-10-8-6-2/h22-27H,5-21H2,1-4H3,(H,30,31)/t24-,25-,26-,27-/m0/s1	AHLBNYSZXLDEJQ-FWEHEUNISA-N				1	1			1										19.0	approved;investigational	96829-58-2;111397-16-1;104872-04-0	Orlistat (Alli, Xenical);Xenical;orlistat;Ro-18-0647;Tetrahydrolipstatin;Ro 18-0647	495.39	5.0	1.0	23.0	1.0	0.0	6.88	81.7
PD002938	ONDANSETRON	Cc1nccn1CC1CCc2c(c3ccccc3n2C)C1=O	InChI=1S/C18H19N3O/c1-12-19-9-10-21(12)11-13-7-8-16-17(18(13)22)14-5-3-4-6-15(14)20(16)2/h3-6,9-10,13H,7-8,11H2,1-2H3	FELGMEQIXOGIFQ-UHFFFAOYSA-N				1	1													27.0	approved;withdrawn	99614-02-5;108303-49-7;103639-04-9	ONDANSETRON HYDROCHLORIDE;Ondansetron (Zofran);ONDANSETRON;GR 38032;SN 307	293.15	4.0	0.0	2.0	4.0	3.0	3.13	39.82
PD002940	LAMIVUDINE	Nc1ccn([C@@H]2CS[C@H](CO)O2)c(=O)n1	InChI=1S/C8H11N3O3S/c9-5-1-2-11(8(13)10-5)6-4-15-7(3-12)14-6/h1-2,6-7,12H,3-4H2,(H2,9,10,13)/t6-,7+/m0/s1	JTEGQNOMFQHVDC-NKWVEPMBSA-N				1	1													7.0	approved;investigational	134678-17-4;1117764-41-6	GR109714X;LAMIVUDINE;Triumeq-lamivudine;CPD000466319;Lamivudine (Epivir);BCH-189;3TC, Zeffix, Heptovir, Epivir, Epivir-HBV	229.05	7.0	2.0	2.0	2.0	1.0	-0.59	90.37
PD002942	ZONISAMIDE	NS(=O)(=O)Cc1noc2ccccc12	InChI=1S/C8H8N2O3S/c9-14(11,12)5-7-6-3-1-2-4-8(6)13-10-7/h1-4H,5H2,(H2,9,11,12)	UBQNRHZMVUUOMG-UHFFFAOYSA-N				1	1													48.0	approved;investigational	68291-97-4	CI 912;ZONISAMIDE;Ad 810;Zonegran	212.03	4.0	1.0	2.0	2.0	2.0	0.62	86.19
PD002956	VALDECOXIB	Cc1onc(-c2ccccc2)c1-c1ccc(S(N)(=O)=O)cc1	InChI=1S/C16H14N2O3S/c1-11-15(12-7-9-14(10-8-12)22(17,19)20)16(18-21-11)13-5-3-2-4-6-13/h2-10H,1H3,(H2,17,19,20)	LNPDTQAFDNKSHK-UHFFFAOYSA-N				1	1													31.0	approved;withdrawn;investigational	181695-72-7	VALDECOXIB;SC-65872, YM-974;SC 65872	314.07	4.0	1.0	3.0	3.0	3.0	2.96	86.19
PD002988	fluvastatin	CC(C)n1c(/C=C/[C@@H](O)C[C@@H](O)CC(=O)O)c(-c2ccc(F)cc2)c2ccccc21	InChI=1S/C24H26FNO4/c1-15(2)26-21-6-4-3-5-20(21)24(16-7-9-17(25)10-8-16)22(26)12-11-18(27)13-19(28)14-23(29)30/h3-12,15,18-19,27-28H,13-14H2,1-2H3,(H,29,30)/b12-11+/t18-,19-/m1/s1	FJLGEFLZQAZZCD-MCBHFWOFSA-N				1	1													5.0	approved	93957-54-1	XU 62320;fluvastatin;XU 62-320 (free acid)	411.18	4.0	3.0	8.0	3.0	3.0	4.63	82.69
PD002989	FLUTICASONE PROPIONATE	CCC(=O)O[C@]1(C(=O)SCF)[C@H](C)C[C@H]2[C@@H]3C[C@H](F)C4=CC(=O)C=C[C@]4(C)[C@@]3(F)[C@@H](O)C[C@@]21C	InChI=1S/C25H31F3O5S/c1-5-20(31)33-25(21(32)34-12-26)13(2)8-15-16-10-18(27)17-9-14(29)6-7-22(17,3)24(16,28)19(30)11-23(15,25)4/h6-7,9,13,15-16,18-19,30H,5,8,10-12H2,1-4H3/t13-,15+,16+,18+,19+,22+,23+,24+,25+/m1/s1	WMWTYOKRWGGJOA-CENSZEJFSA-N	1		1	1	1													5.0	approved	80474-14-2	FLUTICASONE PROPIONATE;FLUTICASONE;Fluticasone propionate ;Fluticasone propionate (Flonase, Veramyst);Flixonase;Fluticasone (propionate);CCI-187881;N/A ;Advair-fluticasone propionate	500.18	6.0	1.0	4.0	4.0	0.0	4.43	80.67
PD002991	fluorometholone	CC(=O)C1(O)CCC2C3CC(C)C4=CC(=O)C=CC4(C)C3(F)C(O)CC21C	InChI=1S/C22H29FO4/c1-12-9-17-15-6-8-21(27,13(2)24)20(15,4)11-18(26)22(17,23)19(3)7-5-14(25)10-16(12)19/h5,7,10,12,15,17-18,26-27H,6,8-9,11H2,1-4H3	FAOZLTXFLGPHNG-UHFFFAOYSA-N				1														0.0			fluorometholone	376.2	4.0	2.0	1.0	4.0	0.0	2.92	74.6
PD002992	flunisolide	CC1(C)O[C@@H]2C[C@H]3[C@@H]4C[C@H](F)C5=CC(=O)C=C[C@]5(C)[C@H]4[C@@H](O)C[C@]3(C)[C@]2(C(=O)CO)O1	InChI=1S/C24H31FO6/c1-21(2)30-19-9-14-13-8-16(25)15-7-12(27)5-6-22(15,3)20(13)17(28)10-23(14,4)24(19,31-21)18(29)11-26/h5-7,13-14,16-17,19-20,26,28H,8-11H2,1-4H3/t13-,14-,16-,17-,19+,20+,22-,23-,24+/m0/s1	XSFJVAJPIHIPKU-XWCQMRHXSA-N				1	1													2.0	approved;investigational	3385-03-3	flunisolide;Synaclyn;Rhinalar;FLUNISOLIDE ANHYDROUS;Aerobid	434.21	6.0	2.0	2.0	5.0	0.0	2.27	93.06
PD002993	FLUDARABINE	Nc1nc(F)nc2c1ncn2[C@@H]1O[C@H](CO)[C@@H](O)[C@@H]1O	InChI=1S/C10H12FN5O4/c11-10-14-7(12)4-8(15-10)16(2-13-4)9-6(19)5(18)3(1-17)20-9/h2-3,5-6,9,17-19H,1H2,(H2,12,14,15)/t3-,5-,6+,9-/m1/s1	HBUBKKRHXORPQB-FJFJXFQQSA-N				1	1													9.0	approved	21679-14-1	Fludarabine (Fludara);NSC 118218;FLUDARABINE;F-ara-A;F-ara-A, NSC 118218 ;Fludarabinum	285.09	9.0	4.0	2.0	3.0	2.0	-1.84	139.54
PD002995	finasteride	CC(C)(C)NC(=O)[C@H]1CC[C@H]2[C@@H]3CC[C@H]4NC(=O)C=C[C@]4(C)[C@H]3CC[C@]12C	InChI=1S/C23H36N2O2/c1-21(2,3)25-20(27)17-8-7-15-14-6-9-18-23(5,13-11-19(26)24-18)16(14)10-12-22(15,17)4/h11,13-18H,6-10,12H2,1-5H3,(H,24,26)(H,25,27)/t14-,15-,16-,17+,18+,22-,23+/m0/s1	DBEPLOCGEIEOCV-WSBQPABSSA-N	1		1	1	1													16.0	approved	98319-26-7;140375-21-9	CHEMBL710;MK-906;N/A ;finasteride;Proscar	372.28	2.0	2.0	1.0	4.0	0.0	3.81	58.2
PD002999	ezetimibe	O=C1[C@H](CC[C@H](O)c2ccc(F)cc2)[C@@H](c2ccc(O)cc2)N1c1ccc(F)cc1	InChI=1S/C24H21F2NO3/c25-17-5-1-15(2-6-17)22(29)14-13-21-23(16-3-11-20(28)12-4-16)27(24(21)30)19-9-7-18(26)8-10-19/h1-12,21-23,28-29H,13-14H2/t21-,22+,23-/m1/s1	OLNTVTPDXPETLC-XPWALMASSA-N				1	1													6.0	approved	163222-33-1	ezetimibe;SCH-58235;SCH 58235;Vytorin-ezetimibe;Ezetimibe (Zetia);Zetia, Ezetrol	409.15	3.0	2.0	6.0	4.0	3.0	4.89	60.77
PD003002	ethinylestradiol	C#C[C@]1(O)CC[C@H]2[C@@H]3CCc4cc(O)ccc4[C@H]3CC[C@@]21C	InChI=1S/C20H24O2/c1-3-20(22)11-9-18-17-6-4-13-12-14(21)5-7-15(13)16(17)8-10-19(18,20)2/h1,5,7,12,16-18,21-22H,4,6,8-11H2,2H3/t16-,17-,18+,19+,20+/m1/s1	BFPYWIDHMRZLRN-SLHNCBLASA-N	1		1	1	1													27.0	approved	57-63-6;406932-93-2;1050678-65-3	Ethynyl Estradiol;estrogen;Marvelon-ethinylestradiol;ETHINYL ESTRADIOL;17¦Á-Ethynylestradiol;Ethynylestradiol;17α-Ethynylestradiol;17??-Ethynylestradiol;ethinylestradiol	296.18	2.0	2.0	0.0	4.0	1.0	3.61	40.46
PD003010	EFAVIRENZ	O=C1Nc2ccc(Cl)cc2[C@@](C#CC2CC2)(C(F)(F)F)O1	InChI=1S/C14H9ClF3NO2/c15-9-3-4-11-10(7-9)13(14(16,17)18,21-12(20)19-11)6-5-8-1-2-8/h3-4,7-8H,1-2H2,(H,19,20)/t13-/m0/s1	XPOQHMRABVBWPR-ZDUSSCGKSA-N				1	1													12.0	approved;investigational	154598-52-4	EFAVIRENZ;DMP 266;Stocrin;EFV;L-743726;Sustiva, Stocrin, DMP-266, DMP 266;Sustiva	315.03	2.0	1.0	0.0	3.0	1.0	4.07	38.33
PD003013	duloxetine	CNCC[C@H](Oc1cccc2ccccc12)c1cccs1	InChI=1S/C18H19NOS/c1-19-12-11-17(18-10-5-13-21-18)20-16-9-4-7-14-6-2-3-8-15(14)16/h2-10,13,17,19H,11-12H2,1H3/t17-/m0/s1	ZEUITGRIYCTCEM-KRWDZBQOSA-N				1	1													69.0	approved	116539-59-4;116539-58-3	LY-248686;Cymbalta;duloxetine;LY248686;(S)-Duloxetine;DULOXETINE HYDROCHLORIDE	297.12	3.0	1.0	6.0	3.0	3.0	4.63	21.26
PD003016	DOXAZOSIN	COc1cc2nc(N3CCN(C(=O)C4COc5ccccc5O4)CC3)nc(N)c2cc1OC	InChI=1S/C23H25N5O5/c1-30-18-11-14-15(12-19(18)31-2)25-23(26-21(14)24)28-9-7-27(8-10-28)22(29)20-13-32-16-5-3-4-6-17(16)33-20/h3-6,11-12,20H,7-10,13H2,1-2H3,(H2,24,25,26)	RUZYUOTYCVRMRZ-UHFFFAOYSA-N				1	1													35.0	approved	74191-85-8;137888-77-8	DOXAZOSIN;UK 33274;(S)-Doxazosin;DOXAZOSIN MESYLATE	451.19	9.0	1.0	4.0	5.0	3.0	1.72	112.27
PD003019	DOFETILIDE	CN(CCOc1ccc(NS(C)(=O)=O)cc1)CCc1ccc(NS(C)(=O)=O)cc1	InChI=1S/C19H27N3O5S2/c1-22(13-12-16-4-6-17(7-5-16)20-28(2,23)24)14-15-27-19-10-8-18(9-11-19)21-29(3,25)26/h4-11,20-21H,12-15H2,1-3H3	IXTMWRCNAAVVAI-UHFFFAOYSA-N				1	1													6.0	approved;investigational	115256-11-6	UK-68798;DOFETILIDE;Dofetilide (Tikosyn);Tikosyn, UK68798;UK 68789;Tikosyn	441.14	6.0	2.0	11.0	2.0	2.0	1.98	104.81
PD003028	DESOXIMETASONE	C[C@@H]1C[C@H]2[C@@H]3CCC4=CC(=O)C=C[C@]4(C)[C@@]3(F)[C@@H](O)C[C@]2(C)[C@H]1C(=O)CO	InChI=1S/C22H29FO4/c1-12-8-16-15-5-4-13-9-14(25)6-7-21(13,3)22(15,23)18(27)10-20(16,2)19(12)17(26)11-24/h6-7,9,12,15-16,18-19,24,27H,4-5,8,10-11H2,1-3H3/t12-,15+,16+,18+,19-,20+,21+,22+/m1/s1	VWVSBHGCDBMOOT-IIEHVVJPSA-N				1	1													6.0	approved	382-67-2;140218-14-0	Desoxymethasone;Topicort;Desoxymethasone, Desoximetasonum;Desoximetasona;Desoximetasonum;D¨¦soxim¨¦tasone;DESOXIMETASONE	376.2	4.0	2.0	2.0	4.0	0.0	2.78	74.6
PD003041	HYDROCORTISONE ACETATE	CC(=O)OCC(=O)[C@@]1(O)CC[C@H]2[C@@H]3CCC4=CC(=O)CC[C@]4(C)[C@H]3[C@@H](O)C[C@@]21C	InChI=1S/C23H32O6/c1-13(24)29-12-19(27)23(28)9-7-17-16-5-4-14-10-15(25)6-8-21(14,2)20(16)18(26)11-22(17,23)3/h10,16-18,20,26,28H,4-9,11-12H2,1-3H3/t16-,17-,18-,20+,21-,22-,23-/m0/s1	ALEXXDVDDISNDU-JZYPGELDSA-N				1	1													5.0	approved;vet_approved	50-03-3;42016-02-4	Hydrocortisone 21-acetate;Cortisol 21-acetate;HYDROCORTISONE ACETATE;Cortisol acetate	404.22	6.0	2.0	3.0	4.0	0.0	2.35	100.9
PD003042	clopidogrel	COC(=O)[C@H](c1ccccc1Cl)N1CCc2sccc2C1	InChI=1S/C16H16ClNO2S/c1-20-16(19)15(12-4-2-3-5-13(12)17)18-8-6-14-11(10-18)7-9-21-14/h2-5,7,9,15H,6,8,10H2,1H3/t15-/m0/s1	GKTWGGQPFAXNFI-HNNXBMFYSA-N				1	1						1				1			5.0	approved	113665-84-2	Plavix;CLOPIDOGREL BISULFATE;clopidogrel hydrogensulfate;clopidogrel;Iscover	321.06	4.0	0.0	3.0	3.0	2.0	3.67	29.54
PD003054	cephalexin	CC1=C(C(=O)O)N2C(=O)[C@@H](NC(=O)[C@H](N)c3ccccc3)[C@H]2SC1	InChI=1S/C16H17N3O4S/c1-8-7-24-15-11(14(21)19(15)12(8)16(22)23)18-13(20)10(17)9-5-3-2-4-6-9/h2-6,10-11,15H,7,17H2,1H3,(H,18,20)(H,22,23)/t10-,11-,15-/m1/s1	ZAIPMKNFIOOWCQ-UEKVPHQBSA-N				1	1			1										15.0	approved;investigational;vet_approved	15686-71-2;14101-75-8	cefalexin;Cephalexin (Cefalexin);cephalexin;Cephacillin;Cefalexin, Alcephin, Cefablan, keflex,Cefadin, Tepaxin;CEPHALEXIN ANHYDROUS	347.09	5.0	3.0	4.0	3.0	1.0	0.44	112.73
PD003065	ZUCAPSAICIN	COc1cc(CNC(=O)CCCC/C=C\C(C)C)ccc1O	InChI=1S/C18H27NO3/c1-14(2)8-6-4-5-7-9-18(21)19-13-15-10-11-16(20)17(12-15)22-3/h6,8,10-12,14,20H,4-5,7,9,13H2,1-3H3,(H,19,21)/b8-6-	YKPUWZUDDOIDPM-VURMDHGXSA-N				1	1													13.0	approved;investigational	25775-90-0	CPD000449294;Civamide(Z)-Capsaicin;Cis-Capsaicin;(Z)-Capsaicin;ZUCAPSAICIN;Civamide	305.2	3.0	2.0	9.0	1.0	1.0	3.79	58.56
PD003092	miglitol	OCCN1C[C@H](O)[C@@H](O)[C@H](O)[C@H]1CO	InChI=1S/C8H17NO5/c10-2-1-9-3-6(12)8(14)7(13)5(9)4-11/h5-8,10-14H,1-4H2/t5-,6+,7-,8-/m1/s1	IBAQFPQHRJAVAV-ULAWRXDQSA-N				1	1													12.0	approved	72432-03-2;1204250-58-7	Diastabol;BAY1099;N/A ;miglitol;Miglitol (Glyset);BAY-m1099	207.11	6.0	5.0	3.0	1.0	0.0	-3.26	104.39
PD003103	MEROPENEM	C[C@@H](O)[C@H]1C(=O)N2C(C(=O)O)=C(S[C@@H]3CN[C@H](C(=O)N(C)C)C3)[C@H](C)[C@H]12	InChI=1S/C17H25N3O5S/c1-7-12-11(8(2)21)16(23)20(12)13(17(24)25)14(7)26-9-5-10(18-6-9)15(22)19(3)4/h7-12,18,21H,5-6H2,1-4H3,(H,24,25)/t7-,8-,9+,10+,11-,12-/m1/s1	DMJNNHOOLUXYBV-PQTSNVLCSA-N				1	1			1										18.0	approved;investigational	96036-03-2	MEROPENEM ANHYDROUS;MEROPENEM;SM 7338;Merrem	383.15	6.0	3.0	5.0	3.0	0.0	-0.31	110.18
PD003106	MEGESTROL ACETATE	CC(=O)O[C@]1(C(C)=O)CC[C@H]2[C@@H]3C=C(C)C4=CC(=O)CC[C@]4(C)[C@H]3CC[C@@]21C	InChI=1S/C24H32O4/c1-14-12-18-19(22(4)9-6-17(27)13-21(14)22)7-10-23(5)20(18)8-11-24(23,15(2)25)28-16(3)26/h12-13,18-20H,6-11H2,1-5H3/t18-,19+,20+,22-,23+,24+/m1/s1	RQZAXGRLVPAYTJ-GQFGMJRRSA-N				1	1													11.0	approved;investigational;vet_approved	595-33-5;51154-23-5	megestrol;Megace;Progesterone, 6-dehydro-17-hydroxy-6-methyl-, acetate;6-Dehydro-6-methyl-17.alpha.-acetoxyprogesterone;BDH1298;6-Methyl-6-dehydro-17.alpha.-acetylprogesterone;17.alpha.-Acetoxy-6-dehydro-6-methylprogesterone;MEGESTROL ACETATE;SC10363;17-Acetoxy-6-methylpregna-4,6-diene-3,20-dione;Megestryl acetate;6-Methyl-6-dehydro-17.alpha.-acetoxyprogesterone;Megestryl Acetate ;Megace, Megace …	384.23	4.0	0.0	2.0	4.0	0.0	4.58	60.44
PD003108	MEDROXYPROGESTERONE ACETATE	CC(=O)O[C@]1(C(C)=O)CC[C@H]2[C@@H]3C[C@H](C)C4=CC(=O)CC[C@]4(C)[C@H]3CC[C@@]21C	InChI=1S/C24H34O4/c1-14-12-18-19(22(4)9-6-17(27)13-21(14)22)7-10-23(5)20(18)8-11-24(23,15(2)25)28-16(3)26/h13-14,18-20H,6-12H2,1-5H3/t14-,18+,19-,20-,22+,23-,24-/m0/s1	PSGAAPLEWMOORI-PEINSRQWSA-N				1	1													21.0	approved;investigational	71-58-9;135843-32-2	Medroxyprogesterone 17-acetate;NSC-26386;Metigestrona;Medroxyprogesterone (acetate)Medroxyprogesterone 17-acetate;medroxyprogesterone;Medroxyprogesterone (acetate);Provera;Medroxyprogesterone 17-acetate, MPA ;MPA;MEDROXYPROGESTERONE ACETATE;Farlutin	386.25	4.0	0.0	2.0	4.0	0.0	4.66	60.44
PD003114	lovastatin	CC[C@H](C)C(=O)O[C@H]1C[C@@H](C)C=C2C=C[C@H](C)[C@H](CC[C@@H]3C[C@@H](O)CC(=O)O3)[C@H]21	InChI=1S/C24H36O5/c1-5-15(3)24(27)29-21-11-14(2)10-17-7-6-16(4)20(23(17)21)9-8-19-12-18(25)13-22(26)28-19/h6-7,10,14-16,18-21,23,25H,5,8-9,11-13H2,1-4H3/t14-,15-,16-,18+,19+,20-,21-,23-/m0/s1	PCZOHLXUXFIOCF-BXMDZJJMSA-N	1		1	1	1	1												34.0	approved;investigational	75330-75-5;71949-96-7	MK-803;lovastatin;Lovastatin (Mevacor);Mevacor;Mevinolin	404.26	5.0	1.0	6.0	3.0	0.0	4.2	72.83
PD003128	UBENIMEX	CC(C)C[C@H](NC(=O)[C@@H](O)[C@H](N)Cc1ccccc1)C(=O)O	InChI=1S/C16H24N2O4/c1-10(2)8-13(16(21)22)18-15(20)14(19)12(17)9-11-6-4-3-5-7-11/h3-7,10,12-14,19H,8-9,17H2,1-2H3,(H,18,20)(H,21,22)/t12-,13+,14+/m1/s1	VGGGPCQERPFHOB-RDBSUJKOSA-N				1	1													15.0	approved;investigational	58970-76-6;100992-60-7	bestatin;Bestatin ;UBENIMEX	308.17	4.0	4.0	8.0	1.0	1.0	0.53	112.65
PD003134	BECLOMETHASONE DIPROPIONATE	CCC(=O)OCC(=O)[C@@]1(OC(=O)CC)[C@@H](C)C[C@H]2[C@@H]3CCC4=CC(=O)C=C[C@]4(C)[C@@]3(Cl)[C@@H](O)C[C@@]21C	InChI=1S/C28H37ClO7/c1-6-23(33)35-15-22(32)28(36-24(34)7-2)16(3)12-20-19-9-8-17-13-18(30)10-11-25(17,4)27(19,29)21(31)14-26(20,28)5/h10-11,13,16,19-21,31H,6-9,12,14-15H2,1-5H3/t16-,19-,20-,21-,25-,26-,27-,28-/m0/s1	KUVIULQEHSCUHY-XYWKZLDCSA-N				1	1													4.0	approved;investigational	5534-09-8;34135-07-4	beclometasone dipropionate;Beclomethasone dipropionate ;beclometasone;BECLOMETHASONE DIPROPIONATE;Beconase;Vancenase;Beclovent	520.22	7.0	1.0	6.0	4.0	0.0	4.09	106.97
PD003142	ARGATROBAN	CC1CNc2c(cccc2S(=O)(=O)N[C@@H](CCCNC(=N)N)C(=O)N2CC[C@@H](C)C[C@@H]2C(=O)O)C1	InChI=1S/C23H36N6O5S/c1-14-8-10-29(18(12-14)22(31)32)21(30)17(6-4-9-26-23(24)25)28-35(33,34)19-7-3-5-16-11-15(2)13-27-20(16)19/h3,5,7,14-15,17-18,27-28H,4,6,8-13H2,1-2H3,(H,31,32)(H4,24,25,26)/t14-,15?,17+,18-/m1/s1	KXNPVXPOPUZYGB-IOVMHBDKSA-N				1	1													5.0	approved;investigational	74863-84-6;121785-71-5	ARGATROBAN;MCI-9038;ARGATROBAN ANHYDROUS;Argatroban Monohydrate;Argipidine;MD-805	508.25	6.0	6.0	9.0	3.0	1.0	0.91	177.71
PD003168	O-Methylserotonin	COc1ccc2[nH]cc(CCN)c2c1	InChI=1S/C11H14N2O/c1-14-9-2-3-11-10(6-9)8(4-5-12)7-13-11/h2-3,6-7,13H,4-5,12H2,1H3	JTEJPPKMYBDEMY-UHFFFAOYSA-N				1														24.0		608-07-1	O-Methylserotonin;5-METHOXYTRYPTAMINE;3-(2-Aminoethyl)-5-methoxyindole;Mexamine, Methoxytryptamine;5-MeOT	190.11	2.0	2.0	3.0	2.0	2.0	1.68	51.04
PD003171	MOCLOBEMIDE	O=C(NCCN1CCOCC1)c1ccc(Cl)cc1	InChI=1S/C13H17ClN2O2/c14-12-3-1-11(2-4-12)13(17)15-5-6-16-7-9-18-10-8-16/h1-4H,5-10H2,(H,15,17)	YHXISWVBGDMDLQ-UHFFFAOYSA-N				1	1													6.0	approved;investigational	71320-77-9;108375-13-9	Aurorix;Moclobemide (Ro 111163);Ro111163;N/A ;MOCLOBEMIDE	268.1	3.0	1.0	4.0	2.0	1.0	1.4	41.57
PD003180	PD003180	Nc1nc(Cl)nc2c1ncn2[C@@H]1O[C@H](CO)[C@@H](O)[C@H]1O	InChI=1S/C10H12ClN5O4/c11-10-14-7(12)4-8(15-10)16(2-13-4)9-6(19)5(18)3(1-17)20-9/h2-3,5-6,9,17-19H,1H2,(H2,12,14,15)/t3-,5-,6-,9-/m1/s1	BIXYYZIIJIXVFW-UUOKFMHZSA-N	1		1	1														15.0		146-77-0;103090-47-7	2-chloroadenosine	301.06	9.0	4.0	2.0	3.0	2.0	-1.33	139.54
PD003183	MK-886	CC(C)c1ccc2c(c1)c(SC(C)(C)C)c(CC(C)(C)C(=O)O)n2Cc1ccc(Cl)cc1	InChI=1S/C27H34ClNO2S/c1-17(2)19-10-13-22-21(14-19)24(32-26(3,4)5)23(15-27(6,7)25(30)31)29(22)16-18-8-11-20(28)12-9-18/h8-14,17H,15-16H2,1-7H3,(H,30,31)	QAOAOVKBIIKRNL-UHFFFAOYSA-N				1							1				1			48.0	experimental	118414-82-7	MK 886;L 663536;MK886;MK-886 ;MK-886 (L-663,536);L-663536;MK-886	471.2	3.0	1.0	7.0	3.0	3.0	8.01	42.23
PD003190	BENZYLIMIDAZOLE	c1ccc(Cn2ccnc2)cc1	InChI=1S/C10H10N2/c1-2-4-10(5-3-1)8-12-7-6-11-9-12/h1-7,9H,8H2	KKKDZZRICRFGSD-UHFFFAOYSA-N				1														13.0	experimental	4238-71-5	1-Benzylimidazole;BENZYLIMIDAZOLE	158.08	2.0	0.0	2.0	2.0	2.0	1.93	17.82
PD003197	FLUOCINONIDE	CC(=O)OCC(=O)[C@@]12OC(C)(C)O[C@@H]1C[C@H]1[C@@H]3C[C@H](F)C4=CC(=O)C=C[C@]4(C)[C@@]3(F)[C@@H](O)C[C@@]12C	InChI=1S/C26H32F2O7/c1-13(29)33-12-20(32)26-21(34-22(2,3)35-26)10-15-16-9-18(27)17-8-14(30)6-7-23(17,4)25(16,28)19(31)11-24(15,26)5/h6-8,15-16,18-19,21,31H,9-12H2,1-5H3/t15-,16-,18-,19-,21+,23-,24-,25-,26+/m0/s1	WJOHZNCJWYWUJD-IUGZLZTKSA-N				1	1													4.0	approved;investigational	356-12-7	FLUOCINONIDE;Lidex;Topsyn;Fluocinonide (Vanos);Fluocinonide(Vanos);Fluonex, Lidex, Lidex-E, Lonide, Lyderm ;Metosyn	494.21	7.0	1.0	3.0	5.0	0.0	2.94	99.13
PD003199	CLOBETASOL PROPIONATE	CCC(=O)O[C@]1(C(=O)CCl)[C@@H](C)C[C@H]2[C@@H]3CCC4=CC(=O)C=C[C@]4(C)[C@@]3(F)[C@@H](O)C[C@@]21C	InChI=1S/C25H32ClFO5/c1-5-21(31)32-25(20(30)13-26)14(2)10-18-17-7-6-15-11-16(28)8-9-22(15,3)24(17,27)19(29)12-23(18,25)4/h8-9,11,14,17-19,29H,5-7,10,12-13H2,1-4H3/t14-,17-,18-,19-,22-,23-,24-,25-/m0/s1	CBGUOGMQLZIXBE-XGQKBEPLSA-N				1	1													14.0	approved	25122-46-7	CGP9555;Temovate;CCl 4725;Clobetasol 17-propionate;Dermovate;Impoyz;CLOBETASOL PROPIONATE;Clobetasol Propionate	466.19	5.0	1.0	4.0	4.0	0.0	4.1	80.67
PD003200	fluocinolone acetonide	CC1(C)O[C@@H]2C[C@H]3[C@@H]4C[C@H](F)C5=CC(=O)C=C[C@]5(C)[C@@]4(F)[C@@H](O)C[C@]3(C)[C@]2(C(=O)CO)O1	InChI=1S/C24H30F2O6/c1-20(2)31-19-9-13-14-8-16(25)15-7-12(28)5-6-21(15,3)23(14,26)17(29)10-22(13,4)24(19,32-20)18(30)11-27/h5-7,13-14,16-17,19,27,29H,8-11H2,1-4H3/t13-,14-,16-,17-,19+,21-,22-,23-,24+/m0/s1	FEBLZLNTKCEFIT-VSXGLTOVSA-N				1	1													12.0	approved;investigational;vet_approved	67-73-2	Fluocinolone acetonide (Flucort-N);FLUOCINOLONE;Flucort-N;Fluocinolone (Acetonide);fluocinolone acetonide	452.2	6.0	2.0	2.0	5.0	0.0	2.37	93.06
PD003202	ETOPOSIDE	COc1cc([C@@H]2c3cc4c(cc3[C@@H](O[C@@H]3O[C@@H]5CO[C@@H](C)O[C@H]5[C@H](O)[C@H]3O)[C@H]3COC(=O)[C@H]23)OCO4)cc(OC)c1O	InChI=1S/C29H32O13/c1-11-36-9-20-27(40-11)24(31)25(32)29(41-20)42-26-14-7-17-16(38-10-39-17)6-13(14)21(22-15(26)8-37-28(22)33)12-4-18(34-2)23(30)19(5-12)35-3/h4-7,11,15,20-22,24-27,29-32H,8-10H2,1-3H3/t11-,15+,20-,21-,22+,24-,25-,26-,27-,29+/m1/s1	VJJPUSNTGOMMGY-MRVIYFEKSA-N				1	1						1						1	8.0	approved	33419-42-0;121471-01-0	ETOPOSIDE;VP-16-213;VePesid;Vepesid ;Etoposide (VP-16);VP-16;Toposar	588.18	13.0	3.0	5.0	7.0	2.0	1.34	160.83
PD003208	MRT67307	O=C(NCCCNc1nc(Nc2cccc(CN3CCOCC3)c2)ncc1C1CC1)C1CCC1	InChI=1S/C26H36N6O2/c33-25(21-5-2-6-21)28-11-3-10-27-24-23(20-8-9-20)17-29-26(31-24)30-22-7-1-4-19(16-22)18-32-12-14-34-15-13-32/h1,4,7,16-17,20-21H,2-3,5-6,8-15,18H2,(H,28,33)(H2,27,29,30,31)	UKBGBACORPRCGG-UHFFFAOYSA-N				1														8.0		1190378-57-4	MRT67307;MRT 67307;MRT67307 HCl;IKK¦Å/TBK1 Inhibitor II	464.29	7.0	3.0	11.0	5.0	2.0	3.65	91.41
PD003210	MPS1-IN-1	COc1cc(N2CCC(O)CC2)ccc1Nc1cc(Nc2ccccc2S(=O)(=O)C(C)C)c2cc[nH]c2n1	InChI=1S/C28H33N5O4S/c1-18(2)38(35,36)26-7-5-4-6-23(26)30-24-17-27(32-28-21(24)10-13-29-28)31-22-9-8-19(16-25(22)37-3)33-14-11-20(34)12-15-33/h4-10,13,16-18,20,34H,11-12,14-15H2,1-3H3,(H3,29,30,31,32)	NMJMRSQTDLRCRQ-UHFFFAOYSA-N	1	1	1	1														1.0		1125593-20-5	MPS-1-IN-1;MPS1-IN-1;HG-5-125-01	535.23	8.0	4.0	8.0	5.0	4.0	5.2	119.58
PD003212	LY2109761	c1ccc(-c2nn3c(c2-c2ccnc4cc(OCCN5CCOCC5)ccc24)CCC3)nc1	InChI=1S/C26H27N5O2/c1-2-9-27-22(4-1)26-25(24-5-3-11-31(24)29-26)21-8-10-28-23-18-19(6-7-20(21)23)33-17-14-30-12-15-32-16-13-30/h1-2,4,6-10,18H,3,5,11-17H2	IHLVSLOZUHKNMQ-UHFFFAOYSA-N				1														2.0		700874-71-1	LY2109761	441.22	7.0	0.0	6.0	6.0	4.0	3.82	65.3
PD003213	URMC-099	CN1CCN(Cc2ccc(-c3cnc4[nH]cc(-c5ccc6[nH]ccc6c5)c4c3)cc2)CC1	InChI=1S/C27H27N5/c1-31-10-12-32(13-11-31)18-19-2-4-20(5-3-19)23-15-24-25(17-30-27(24)29-16-23)21-6-7-26-22(14-21)8-9-28-26/h2-9,14-17,28H,10-13,18H2,1H3,(H,29,30)	QKKIWEILHCXECO-UHFFFAOYSA-N	1	1	1	1														38.0		1229582-33-5	URMC099;URMC 099;URMC-099-C;URMC-099	421.23	3.0	2.0	4.0	6.0	5.0	5.13	50.95
PD003214	GNE7915	CCNc1nc(Nc2cc(F)c(C(=O)N3CCOCC3)cc2OC)ncc1C(F)(F)F	InChI=1S/C19H21F4N5O3/c1-3-24-16-12(19(21,22)23)10-25-18(27-16)26-14-9-13(20)11(8-15(14)30-2)17(29)28-4-6-31-7-5-28/h8-10H,3-7H2,1-2H3,(H2,24,25,26,27)	XCFLWTZSJYBCPF-UHFFFAOYSA-N	1	1	1	1		1												2.0		1351761-44-8	GNE 7915;GNE7915;GNE-7915	443.16	7.0	2.0	6.0	3.0	2.0	3.29	88.61
PD003215	CABOZANTINIB	COc1cc2nccc(Oc3ccc(NC(=O)C4(C(=O)Nc5ccc(F)cc5)CC4)cc3)c2cc1OC	InChI=1S/C28H24FN3O5/c1-35-24-15-21-22(16-25(24)36-2)30-14-11-23(21)37-20-9-7-19(8-10-20)32-27(34)28(12-13-28)26(33)31-18-5-3-17(29)4-6-18/h3-11,14-16H,12-13H2,1-2H3,(H,31,33)(H,32,34)	ONIQOQHATWINJY-UHFFFAOYSA-N	1	1		1	1	1												33.0	approved;investigational	849217-68-1;1140909-48-3	CABOZANTINIB S-MALATE;XL184 free base;CT-XL184;CABOZANTINIB;XL 184;Cabozantinib (XL184, BMS-907351);COMETRIQ;CABOMETYX;XL-184 FREE BASE;XL184;BMS-907351 FREE BASE;XL-184;BMS-907351, Cometriq, Cabozantinib S-Malate, XL-184;BMS-907351;C3627	501.17	6.0	2.0	8.0	5.0	4.0	5.54	98.78
PD003217	GNE-3511	N#Cc1ccnc(Nc2cc(C3CCN(C4COC4)CC3)cc(N3CCC(F)(F)C3)n2)c1	InChI=1S/C23H26F2N6O/c24-23(25)4-8-31(15-23)22-11-18(17-2-6-30(7-3-17)19-13-32-14-19)10-21(29-22)28-20-9-16(12-26)1-5-27-20/h1,5,9-11,17,19H,2-4,6-8,13-15H2,(H,27,28,29)	RHFIAUKMKYHHFA-UHFFFAOYSA-N	1	1		1														9.0		1496581-76-0	GNE-3511;GNE3511;GNE 3511;50D;cpd 26;GNE-3511	440.21	7.0	1.0	5.0	5.0	2.0	3.52	77.31
PD003219	SGX-523	Cn1cc(-c2ccc3nnc(Sc4ccc5ncccc5c4)n3n2)cn1	InChI=1S/C18H13N7S/c1-24-11-13(10-20-24)16-6-7-17-21-22-18(25(17)23-16)26-14-4-5-15-12(9-14)3-2-8-19-15/h2-11H,1H3	BCZUAADEACICHN-UHFFFAOYSA-N	1	1	1	1														10.0	investigational	1022150-57-7	SGX 523;SGX-523;SGX523	359.1	8.0	0.0	3.0	5.0	5.0	3.22	73.79
PD003221	QUIZARTINIB	CC(C)(C)c1cc(NC(=O)Nc2ccc(-c3cn4c(n3)sc3cc(OCCN5CCOCC5)ccc34)cc2)no1	InChI=1S/C29H32N6O4S/c1-29(2,3)25-17-26(33-39-25)32-27(36)30-20-6-4-19(5-7-20)22-18-35-23-9-8-21(16-24(23)40-28(35)31-22)38-15-12-34-10-13-37-14-11-34/h4-9,16-18H,10-15H2,1-3H3,(H2,30,32,33,36)	CVWXJKQAOSCOAB-UHFFFAOYSA-N	1	1	1	1	1		1											45.0	approved;investigational	950769-58-1	AC220;Quizartinib (AC220);AC220, AC-220, Quizartinib Dihydrochloride, AC010220.2HCl, AC010220, ASP-2689;AC010220;QUIZARTINIB;AC-220;ASP-2689;AC220 (Quizartinib);AC 220;AC-010220;N/A	560.22	9.0	2.0	7.0	6.0	5.0	5.86	106.16
PD003222	INFIGRATINIB	CCN1CCN(c2ccc(Nc3cc(N(C)C(=O)Nc4c(Cl)c(OC)cc(OC)c4Cl)ncn3)cc2)CC1	InChI=1S/C26H31Cl2N7O3/c1-5-34-10-12-35(13-11-34)18-8-6-17(7-9-18)31-21-15-22(30-16-29-21)33(2)26(36)32-25-23(27)19(37-3)14-20(38-4)24(25)28/h6-9,14-16H,5,10-13H2,1-4H3,(H,32,36)(H,29,30,31)	QADPYRIHXKWUSV-UHFFFAOYSA-N	1	1	1	1	1	1												32.0	approved;investigational	872511-34-7;1310746-10-1	KIN001-271;BGJ398;BGJ398 (NVP-BGJ398);MVP-BGJ398;NVP-BGJ398;INFIGRATINIB;BGJ398 (NVP-BGJ398;BGJ-398;Infigratinib);BGJ398 (NVP-BGJ398|Infigratinib)	559.19	8.0	2.0	8.0	4.0	3.0	5.35	95.09
PD003223	ALECTINIB	CCc1cc2c(cc1N1CCC(N3CCOCC3)CC1)C(C)(C)c1[nH]c3cc(C#N)ccc3c1C2=O	InChI=1S/C30H34N4O2/c1-4-20-16-23-24(17-26(20)34-9-7-21(8-10-34)33-11-13-36-14-12-33)30(2,3)29-27(28(23)35)22-6-5-19(18-31)15-25(22)32-29/h5-6,15-17,21,32H,4,7-14H2,1-3H3	KDGFLJKFZUIJMX-UHFFFAOYSA-N	1	1	1	1	1	1												19.0	approved;investigational	1256580-46-7	AF-802, CH-5424802, AF-802, CH-5424802;AF802;Alectinib (CH5424802);CH 5424802;CT-CH542;ALECENSA;RG7853;AF-802,RG-7853;RG-7853;AF-802;ALECTINIB HYDROCHLORIDE;CH-5424802;RO-5424802;RO5424802;ALECTINIB;CH5424802	482.27	5.0	1.0	3.0	6.0	3.0	4.77	72.36
PD003224	MK-1775	C=CCn1c(=O)c2cnc(Nc3ccc(N4CCN(C)CC4)cc3)nc2n1-c1cccc(C(C)(C)O)n1	InChI=1S/C27H32N8O2/c1-5-13-34-25(36)21-18-28-26(29-19-9-11-20(12-10-19)33-16-14-32(4)15-17-33)31-24(21)35(34)23-8-6-7-22(30-23)27(2,3)37/h5-12,18,37H,1,13-17H2,2-4H3,(H,28,29,31)	BKWJAKQVGHWELA-UHFFFAOYSA-N	1	1		1														38.0	investigational	955365-80-7;1075739-30-8	MK-1775 ;AZD-1775;AZD1775;Adavosertib ??MK-1775??;MK 1775;Adavosertib;Adavosertib £¨MK-1775£©;MK-1775;AZD 1775;MK1775;N/A	500.26	10.0	2.0	7.0	5.0	4.0	2.89	104.34
PD003225	BI 605906	CCC(F)(F)c1cc(N2CCC(S(C)(=O)=O)CC2)nc2sc(C(N)=O)c(N)c12	InChI=1S/C17H22F2N4O3S2/c1-3-17(18,19)10-8-11(23-6-4-9(5-7-23)28(2,25)26)22-16-12(10)13(20)14(27-16)15(21)24/h8-9H,3-7,20H2,1-2H3,(H2,21,24)	IYHHRZBKXXKDDY-UHFFFAOYSA-N	1	1		1														1.0		960293-88-3	BI605906;BI 605906;BI605906 ;BI-605906	432.11	7.0	2.0	5.0	3.0	2.0	2.49	119.38
PD003227	barasertib-hQPA	CCN(CCO)CCCOc1ccc2c(Nc3cc(CC(=O)Nc4cccc(F)c4)[nH]n3)ncnc2c1	InChI=1S/C26H30FN7O3/c1-2-34(10-11-35)9-4-12-37-21-7-8-22-23(16-21)28-17-29-26(22)31-24-14-20(32-33-24)15-25(36)30-19-6-3-5-18(27)13-19/h3,5-8,13-14,16-17,35H,2,4,9-12,15H2,1H3,(H,30,36)(H2,28,29,31,32,33)	QYZOGCMHVIGURT-UHFFFAOYSA-N				1														73.0		722544-51-6;1218904-24-5	AZD1152-HQPA;AZD1152-HQPA|AZD2811;AZD 1152-HQPA;AZD1152-HQPA (Barasertib);AZD1152 ;barasertib;Barasertib_HQPA;AZD2811;INH-34;AZD1152;Barasertib (AZD1152-HQPA);AZD-1152-HQPA;barasertib-hQPA;1H-Pyrazole-3-acetamide;AZD 1152-HQPA	507.24	8.0	4.0	13.0	4.0	4.0	3.5	128.29
PD003228	AMG-900	Cc1csc(-c2nnc(Nc3ccc(Oc4ncccc4-c4ccnc(N)n4)cc3)c3ccccc23)c1	InChI=1S/C28H21N7OS/c1-17-15-24(37-16-17)25-20-5-2-3-6-21(20)26(35-34-25)32-18-8-10-19(11-9-18)36-27-22(7-4-13-30-27)23-12-14-31-28(29)33-23/h2-16H,1H3,(H,32,35)(H2,29,31,33)	IVUGFMLRJOCGAS-UHFFFAOYSA-N	1	1	1	1														40.0	investigational	945595-80-2	AMG900;AMG-900;AMG 900	503.15	9.0	2.0	6.0	6.0	6.0	6.64	111.73
PD003232	CP-673451	COCCOc1ccc2c(c1)ncn2-c1ccc2cccc(N3CCC(N)CC3)c2n1	InChI=1S/C24H27N5O2/c1-30-13-14-31-19-6-7-21-20(15-19)26-16-29(21)23-8-5-17-3-2-4-22(24(17)27-23)28-11-9-18(25)10-12-28/h2-8,15-16,18H,9-14,25H2,1H3	DEEOXSOLTLIWMG-UHFFFAOYSA-N	1	1	1	1														3.0		343787-29-1	CP-673451;CP673451 ;CP 673451;CP 673,451;CP673451	417.22	7.0	1.0	6.0	5.0	4.0	3.53	78.43
PD003233	WH-4-023	COc1ccc(N(C(=O)Oc2c(C)cccc2C)c2ccnc(Nc3ccc(N4CCN(C)CC4)cc3)n2)c(OC)c1	InChI=1S/C32H36N6O4/c1-22-7-6-8-23(2)30(22)42-32(39)38(27-14-13-26(40-4)21-28(27)41-5)29-15-16-33-31(35-29)34-24-9-11-25(12-10-24)37-19-17-36(3)18-20-37/h6-16,21H,17-20H2,1-5H3,(H,33,34,35)	NBTNHSGBRGTFJS-UHFFFAOYSA-N	1	1	1	1														4.0		837422-57-8	KIN112;GTPL8068;WH-4-023;Dual LCK/SRC inhibitor;KIN001-112	568.28	9.0	1.0	8.0	5.0	4.0	5.94	92.29
PD003236	GW632580X	COc1ccc(COc2ccc(Cc3cnc(N)nc3N)cc2OC)cc1	InChI=1S/C20H22N4O3/c1-25-16-6-3-13(4-7-16)12-27-17-8-5-14(10-18(17)26-2)9-15-11-23-20(22)24-19(15)21/h3-8,10-11H,9,12H2,1-2H3,(H4,21,22,23,24)	MYQAUKPBNJWPIE-UHFFFAOYSA-N				1														4.0		870483-87-7	GW632580X;GW-2580;GW 2580;GW2580;SC-203877;PMID28270010-Compound-Figure24-a	366.17	7.0	2.0	7.0	3.0	3.0	2.83	105.51
PD003237	VS-4718	CNC(=O)c1ccccc1Nc1cc(Nc2ccc(N3CCOCC3)cc2OC)ncc1C(F)(F)F	InChI=1S/C25H26F3N5O3/c1-29-24(34)17-5-3-4-6-19(17)31-21-14-23(30-15-18(21)25(26,27)28)32-20-8-7-16(13-22(20)35-2)33-9-11-36-12-10-33/h3-8,13-15H,9-12H2,1-2H3,(H,29,34)(H2,30,31,32)	IGUBBWJDMLCRIK-UHFFFAOYSA-N				1														3.0	investigational	1061353-68-1	PND-1186;PND-1186 (VS-4718);SR-2516;PND 1186;VS-4718;PND1186;SR-2156	501.2	7.0	3.0	7.0	4.0	3.0	4.79	87.75
PD003239	CP-724714	COCC(=O)NC/C=C/c1ccc2ncnc(Nc3ccc(Oc4ccc(C)nc4)c(C)c3)c2c1	InChI=1S/C27H27N5O3/c1-18-13-21(8-11-25(18)35-22-9-6-19(2)29-15-22)32-27-23-14-20(7-10-24(23)30-17-31-27)5-4-12-28-26(33)16-34-3/h4-11,13-15,17H,12,16H2,1-3H3,(H,28,33)(H,30,31,32)/b5-4+	LLVZBTWPGQVVLW-SNAWJCMRSA-N	1	1	1	1		1												8.0	investigational	537705-08-1;383432-38-0;845680-17-3	CP-724714;CP724714;CP 724,714;CP 724714	469.21	7.0	2.0	9.0	4.0	4.0	4.95	98.26
PD003241	DDR-IN-1	CCN1CCN(Cc2ccc(C(=O)Nc3ccc(C)c(Oc4ccc5c(c4)CC(=O)N5)c3)cc2C(F)(F)F)CC1	InChI=1S/C30H31F3N4O3/c1-3-36-10-12-37(13-11-36)18-21-6-5-20(15-25(21)30(31,32)33)29(39)34-23-7-4-19(2)27(17-23)40-24-8-9-26-22(14-24)16-28(38)35-26/h4-9,14-15,17H,3,10-13,16,18H2,1-2H3,(H,34,39)(H,35,38)	AOZPVMOOEJAZGK-UHFFFAOYSA-N	1	1	1	1														2.0		1449685-96-4	DDR-IN-1;BDBM104009;DDR1-IN-1;CS-2808;ZINC96174842	552.23	5.0	2.0	7.0	5.0	3.0	5.69	73.91
PD003242	CGI1746	Cc1c(NC(=O)c2ccc(C(C)(C)C)cc2)cccc1-c1cn(C)c(=O)c(Nc2ccc(C(=O)N3CCOCC3)cc2)n1	InChI=1S/C34H37N5O4/c1-22-27(7-6-8-28(22)37-31(40)23-9-13-25(14-10-23)34(2,3)4)29-21-38(5)33(42)30(36-29)35-26-15-11-24(12-16-26)32(41)39-17-19-43-20-18-39/h6-16,21H,17-20H2,1-5H3,(H,35,36)(H,37,40)	JIFCFQDXHMUPGP-UHFFFAOYSA-N	1	1	1	1														1.0		910232-84-7	CGI 1746;CGI-1746;CGI1746;CGI-1316	579.28	7.0	2.0	6.0	5.0	4.0	5.52	105.56
PD003243	SPEBRUTINIB	C=CC(=O)Nc1cccc(Nc2nc(Nc3ccc(OCCOC)cc3)ncc2F)c1	InChI=1S/C22H22FN5O3/c1-3-20(29)25-16-5-4-6-17(13-16)26-21-19(23)14-24-22(28-21)27-15-7-9-18(10-8-15)31-12-11-30-2/h3-10,13-14H,1,11-12H2,2H3,(H,25,29)(H2,24,26,27,28)	KXBDTLQSDKGAEB-UHFFFAOYSA-N	1	1	1	1		1		1										9.0	investigational	1202757-89-8	BTK INHIBITOR CC-292;CC-292;AVL 292;CC-292 (AVL-292);SPEBRUTINIB;AVL-292;LMK-435;AVL292	423.17	7.0	3.0	10.0	3.0	3.0	4.25	97.4
PD003244	BMX-IN-1	C=CC(=O)Nc1cc(-n2c(=O)ccc3cnc4ccc(-c5ccc(NS(C)(=O)=O)cc5)cc4c32)ccc1C	InChI=1S/C29H24N4O4S/c1-4-27(34)31-26-16-23(12-5-18(26)2)33-28(35)14-9-21-17-30-25-13-8-20(15-24(25)29(21)33)19-6-10-22(11-7-19)32-38(3,36)37/h4-17,32H,1H2,2-3H3,(H,31,34)	SFMJNHNUOVADRW-UHFFFAOYSA-N	1	1	1	1				1										8.0		1431525-23-3	HY-80002;W-6056;BMX-IN-1;CS-1295;BMX kinase inhibitor	524.15	6.0	2.0	6.0	5.0	5.0	5.01	110.16
PD003245	GNF-5	O=C(NCCO)c1cccc(-c2cc(Nc3ccc(OC(F)(F)F)cc3)ncn2)c1	InChI=1S/C20H17F3N4O3/c21-20(22,23)30-16-6-4-15(5-7-16)27-18-11-17(25-12-26-18)13-2-1-3-14(10-13)19(29)24-8-9-28/h1-7,10-12,28H,8-9H2,(H,24,29)(H,25,26,27)	IIQUYGWWHIHOCF-UHFFFAOYSA-N	1	1	1	1														2.0		778277-15-9	GNF 5;GNF5;PMID25656651-Compound-10;GNF-5	418.13	6.0	3.0	7.0	3.0	3.0	3.51	96.37
PD003250	TRAMETINIB	CC(=O)Nc1cccc(-n2c(=O)n(C3CC3)c(=O)c3c(Nc4ccc(I)cc4F)n(C)c(=O)c(C)c32)c1	InChI=1S/C26H23FIN5O4/c1-13-22-21(23(31(3)24(13)35)30-20-10-7-15(28)11-19(20)27)25(36)33(17-8-9-17)26(37)32(22)18-6-4-5-16(12-18)29-14(2)34/h4-7,10-12,17,30H,8-9H2,1-3H3,(H,29,34)	LIRYPHYGHXZJBZ-UHFFFAOYSA-N	1	1		1	1													4.0	approved	871700-17-3;1187431-43-1	GSK1120212B;GSK1120212, GSK1120212B, Trametinib Dimethyl Sulfoxide;cpd 8b;TMT-212;TMT212;GSK1120212;TRAMETINIB;GSK212 ;JTP-74057;TRAMETINIB DIMETHYL SULFOXIDE;MEKINIST;G1357;JTP 74057;GSK1120212 (Trametinib);GSK-1120212;GSK 1120212;A-1083;N-(3-{3-Cyclopropyl-5-[(2-fluoro-4-iodophenyl)amino]-6,8-dimethyl-2,4,7-trioxo-3,4,6,7-tetrahydropyrido[4,3-d]pyrimidin-1(2H)-yl}phenyl)acetamide GENERAL	615.08	8.0	2.0	5.0	5.0	4.0	3.94	107.13
PD003253	PICTILISIB	CS(=O)(=O)N1CCN(Cc2cc3nc(-c4cccc5[nH]ncc45)nc(N4CCOCC4)c3s2)CC1	InChI=1S/C23H27N7O3S2/c1-35(31,32)30-7-5-28(6-8-30)15-16-13-20-21(34-16)23(29-9-11-33-12-10-29)26-22(25-20)17-3-2-4-19-18(17)14-24-27-19/h2-4,13-14H,5-12,15H2,1H3,(H,24,27)	LHNIIDJUOCFXAP-UHFFFAOYSA-N	1	1	1	1														64.0	investigational	957054-30-7	RG-7321, GDC-0941;RG-7321;GDC-0941;GDC0941;Pictilisib (GDC-0941);PICTILISIB;GDC 0941;CDC-0941;RG7321;Pictrelisib	513.16	9.0	1.0	5.0	6.0	4.0	2.15	107.55
PD003254	Neflamapimod	O=c1ncn2nc(Sc3ccc(F)cc3F)ccc2c1-c1c(Cl)cccc1Cl	InChI=1S/C19H9Cl2F2N3OS/c20-11-2-1-3-12(21)17(11)18-14-5-7-16(25-26(14)9-24-19(18)27)28-15-6-4-10(22)8-13(15)23/h1-9H	VEPKQEUBKLEPRA-UHFFFAOYSA-N	1	1	1	1														32.0	investigational	209410-46-8	VX 745;VD-31,745;VX-745;VD-31;745;Neflamapimod;VX745;VD-31745;VRT-031745	434.98	5.0	0.0	3.0	4.0	4.0	5.49	47.26
PD003256	CHIR-99021	Cc1c[nH]c(-c2cnc(NCCNc3ccc(C#N)cn3)nc2-c2ccc(Cl)cc2Cl)n1	InChI=1S/C22H18Cl2N8/c1-13-10-29-21(31-13)17-12-30-22(32-20(17)16-4-3-15(23)8-18(16)24)27-7-6-26-19-5-2-14(9-25)11-28-19/h2-5,8,10-12H,6-7H2,1H3,(H,26,28)(H,29,31)(H,27,30,32)	AQGNHMOJWBZFQQ-UHFFFAOYSA-N	1	1	1	1		1												12.0		252917-06-9	CHIR-99021;CHIR99021;GSK-3 Inhibitor XVI;CT-99021;CHIR-99021 (CT99021);CT 99021;laduviglusib;CHIR 99021;CT99021;KIN001-157	464.1	7.0	3.0	7.0	4.0	4.0	4.94	115.2
PD003257	XMD8-92	CCOc1cc(N2CCC(O)CC2)ccc1Nc1ncc2c(n1)N(C)c1ccccc1C(=O)N2C	InChI=1S/C26H30N6O3/c1-4-35-23-15-17(32-13-11-18(33)12-14-32)9-10-20(23)28-26-27-16-22-24(29-26)30(2)21-8-6-5-7-19(21)25(34)31(22)3/h5-10,15-16,18,33H,4,11-14H2,1-3H3,(H,27,28,29)	QAPAJIZPZGWAND-UHFFFAOYSA-N	1	1	1	1														8.0		1234480-50-2	XMD 8-92;XMD8-92	474.24	8.0	2.0	5.0	5.0	3.0	3.94	94.06
PD003259	AZ191	COc1cc(N2CCN(C)CC2)ccc1Nc1nccc(-c2cn(C)c3cnccc23)n1	InChI=1S/C24H27N7O/c1-29-10-12-31(13-11-29)17-4-5-21(23(14-17)32-3)28-24-26-9-7-20(27-24)19-16-30(2)22-15-25-8-6-18(19)22/h4-9,14-16H,10-13H2,1-3H3,(H,26,27,28)	ZYVXTMKTGDARKR-UHFFFAOYSA-N	1	1	1	1		1												4.0		1594092-37-1	AZ-191;AZ 191;AZ191;CHEMBL3421968	429.23	8.0	1.0	5.0	5.0	4.0	3.53	71.34
PD003261	SILMITASERTIB	O=C(O)c1ccc2c(c1)nc(Nc1cccc(Cl)c1)c1ccncc12	InChI=1S/C19H12ClN3O2/c20-12-2-1-3-13(9-12)22-18-15-6-7-21-10-16(15)14-5-4-11(19(24)25)8-17(14)23-18/h1-10H,(H,22,23)(H,24,25)	MUOKSQABCJCOPU-UHFFFAOYSA-N	1	1	1	1														55.0	investigational	1009820-21-6	CX-4945;CX 4945;CX-4945 FREE ACID;SILMITASERTIB;N/A ;CX-4945 (Silmitasertib);CX4945	349.06	4.0	2.0	3.0	4.0	4.0	4.88	75.11
PD003263	PALBOCICLIB	CC(=O)c1c(C)c2cnc(Nc3ccc(N4CCNCC4)cn3)nc2n(C2CCCC2)c1=O	InChI=1S/C24H29N7O2/c1-15-19-14-27-24(28-20-8-7-18(13-26-20)30-11-9-25-10-12-30)29-22(19)31(17-5-3-4-6-17)23(33)21(15)16(2)32/h7-8,13-14,17,25H,3-6,9-12H2,1-2H3,(H,26,27,28,29)	AHJRHEGDXFFMBM-UHFFFAOYSA-N	1	1	1	1	1													59.0	approved;investigational	571190-30-2;1279034-84-2	PFE-PKIS 32;CS-0019;A-1030;PD-0332991;PALBOCICLIB ISETHIONATE;PALBOCICLIB;PD-0332991, PF-0008066573, Palbociclib Isethionate, PD-03329910054;PD0332991;Ibrance, PD 0332991;PD 0332991;IBRANCE	447.24	9.0	2.0	5.0	5.0	3.0	2.97	105.04
PD003264	BMS-265246	CCCCOc1c(C(=O)c2c(F)cc(C)cc2F)cnc2[nH]ncc12	InChI=1S/C18H17F2N3O2/c1-3-4-5-25-17-11(8-21-18-12(17)9-22-23-18)16(24)15-13(19)6-10(2)7-14(15)20/h6-9H,3-5H2,1-2H3,(H,21,22,23)	SCFMWQIQBVZOQR-UHFFFAOYSA-N	1	1	1	1														12.0		582315-72-8	BMS 265246;cmpd 21h;BMS265246; N/A ;BMS-265246	345.13	4.0	1.0	6.0	3.0	3.0	3.95	67.87
PD003265	PF-4800567	Nc1ncnc2c1c(COc1cccc(Cl)c1)nn2C1CCOCC1	InChI=1S/C17H18ClN5O2/c18-11-2-1-3-13(8-11)25-9-14-15-16(19)20-10-21-17(15)23(22-14)12-4-6-24-7-5-12/h1-3,8,10,12H,4-7,9H2,(H2,19,20,21)	AUMDBEHGJRZSOO-UHFFFAOYSA-N	1	1	1	1														2.0		1188296-52-7	PF4800567;PF-4800567 hydrochloride;PF 4800567;PF-4800567	359.11	7.0	1.0	4.0	4.0	3.0	2.99	88.08
PD003266	HG-9-91-01	COc1ccc(N(C(=O)Nc2c(C)cccc2C)c2cc(Nc3ccc(N4CCN(C)CC4)cc3)ncn2)c(OC)c1	InChI=1S/C32H37N7O3/c1-22-7-6-8-23(2)31(22)36-32(40)39(27-14-13-26(41-4)19-28(27)42-5)30-20-29(33-21-34-30)35-24-9-11-25(12-10-24)38-17-15-37(3)16-18-38/h6-14,19-21H,15-18H2,1-5H3,(H,36,40)(H,33,34,35)	UYUHRKLITDJEHB-UHFFFAOYSA-N	1	1	1	1														4.0		1456858-58-4	HG-9-91-01;GTPL8049;CS-1749;SIK inhibitor 1	567.3	8.0	2.0	8.0	5.0	4.0	5.98	95.09
PD003267	WZ4003	CCC(=O)Nc1cccc(Oc2nc(Nc3ccc(N4CCN(C)CC4)cc3OC)ncc2Cl)c1	InChI=1S/C25H29ClN6O3/c1-4-23(33)28-17-6-5-7-19(14-17)35-24-20(26)16-27-25(30-24)29-21-9-8-18(15-22(21)34-3)32-12-10-31(2)11-13-32/h5-9,14-16H,4,10-13H2,1-3H3,(H,28,33)(H,27,29,30)	SDGJBAUIGHSMRI-UHFFFAOYSA-N	1	1	1	1														2.0		1214265-58-3	WZ-4003;WZ4003;WZ 4003	496.2	8.0	2.0	8.0	4.0	3.0	4.77	91.85
PD003276	VE-821	CS(=O)(=O)c1ccc(-c2cnc(N)c(C(=O)Nc3ccccc3)n2)cc1	InChI=1S/C18H16N4O3S/c1-26(24,25)14-9-7-12(8-10-14)15-11-20-17(19)16(22-15)18(23)21-13-5-3-2-4-6-13/h2-11H,1H3,(H2,19,20)(H,21,23)	DUIHHZKTCSNTGM-UHFFFAOYSA-N	1	1	1	1														2.0		1232410-49-9	VE821;VE 821;ATR Inhibitor IV;3-amino-6-(4-(methylsulfonyl)phenyl)-N-phenylpyrazine-2-carboxamide (VE-821);VE-821	368.09	6.0	2.0	4.0	3.0	3.0	2.38	115.04
PD003278	GSK650394	O=C(O)c1ccc(-c2c[nH]c3ncc(-c4ccccc4)cc23)cc1C1CCCC1	InChI=1S/C25H22N2O2/c28-25(29)20-11-10-18(12-21(20)17-8-4-5-9-17)23-15-27-24-22(23)13-19(14-26-24)16-6-2-1-3-7-16/h1-3,6-7,10-15,17H,4-5,8-9H2,(H,26,27)(H,28,29)	WVSBGSNVCDAMCF-UHFFFAOYSA-N				1														5.0		890842-28-1	GSK 650394;GSK-650394;GSK650394	382.17	2.0	2.0	4.0	5.0	4.0	6.25	65.98
PD003280	BI-D1870	CC(C)CCN1c2nc(Nc3cc(F)c(O)c(F)c3)ncc2N(C)C(=O)C1C	InChI=1S/C19H23F2N5O2/c1-10(2)5-6-26-11(3)18(28)25(4)15-9-22-19(24-17(15)26)23-12-7-13(20)16(27)14(21)8-12/h7-11,27H,5-6H2,1-4H3,(H,22,23,24)	DTEKTGDVSARYDS-UHFFFAOYSA-N	1	1	1	1														13.0		501437-28-1	BI-D1870	391.18	6.0	2.0	5.0	3.0	2.0	3.42	81.59
PD003281	GSK-269962A	CCn1c(-c2nonc2N)nc2cnc(Oc3cccc(NC(=O)c4ccc(OCCN5CCOCC5)cc4)c3)cc21	InChI=1S/C29H30N8O5/c1-2-37-24-17-25(31-18-23(24)33-28(37)26-27(30)35-42-34-26)41-22-5-3-4-20(16-22)32-29(38)19-6-8-21(9-7-19)40-15-12-36-10-13-39-14-11-36/h3-9,16-18H,2,10-15H2,1H3,(H2,30,35)(H,32,38)	YOVNFNXUCOWYSG-UHFFFAOYSA-N				1														47.0	investigational	850664-21-0;925213-63-4	KIN001-155;GSK-269962A;GSK269962A HCl;GSK269962B;GSK 269962A;GSK269962A;GSK 269962	570.23	12.0	2.0	10.0	6.0	5.0	3.84	155.68
PD003283	SOTRASTAURIN	CN1CCN(c2nc(C3=C(c4c[nH]c5ccccc45)C(=O)NC3=O)c3ccccc3n2)CC1	InChI=1S/C25H22N6O2/c1-30-10-12-31(13-11-30)25-27-19-9-5-3-7-16(19)22(28-25)21-20(23(32)29-24(21)33)17-14-26-18-8-4-2-6-15(17)18/h2-9,14,26H,10-13H2,1H3,(H,29,32,33)	OAVGBZOFDPFGPJ-UHFFFAOYSA-N				1														68.0	investigational	425637-18-9;949935-06-2;1058706-31-2	SOTRASTAURIN;Sotrastaurin (AEB071);NVP-AEB071;AEB071, AEB-071, Sotrastaurin Acetate, NVP-AEB071;AEB071;AEB-071;N/A	438.18	6.0	2.0	3.0	6.0	4.0	2.43	94.22
PD003285	PF-4708671	CCc1cncnc1N1CCN(Cc2nc3ccc(C(F)(F)F)cc3[nH]2)CC1	InChI=1S/C19H21F3N6/c1-2-13-10-23-12-24-18(13)28-7-5-27(6-8-28)11-17-25-15-4-3-14(19(20,21)22)9-16(15)26-17/h3-4,9-10,12H,2,5-8,11H2,1H3,(H,25,26)	FBLPQCAQRNSVHB-UHFFFAOYSA-N				1														1.0		1255517-76-0	PF-04708671;PF 4708671;PF-4708671;PF4708671	390.18	5.0	1.0	4.0	4.0	3.0	3.26	60.94
PD003295	GSK-J4	CCOC(=O)CCNc1cc(N2CCc3ccccc3CC2)nc(-c2ccccn2)n1	InChI=1S/C24H27N5O2/c1-2-31-23(30)10-14-26-21-17-22(28-24(27-21)20-9-5-6-13-25-20)29-15-11-18-7-3-4-8-19(18)12-16-29/h3-9,13,17H,2,10-12,14-16H2,1H3,(H,26,27,28)	WBKCKEHGXNWYMO-UHFFFAOYSA-N	1	1	1	1														4.0		1373423-53-0	GSK J4;GSK J4 HCl;GSK-J4;GTPL8979;GSKJ4	417.22	7.0	1.0	7.0	4.0	3.0	3.51	80.24
PD003297	AZD-7762	NC(=O)Nc1cc(-c2cccc(F)c2)sc1C(=O)N[C@H]1CCCNC1	InChI=1S/C17H19FN4O2S/c18-11-4-1-3-10(7-11)14-8-13(22-17(19)24)15(25-14)16(23)21-12-5-2-6-20-9-12/h1,3-4,7-8,12,20H,2,5-6,9H2,(H,21,23)(H3,19,22,24)/t12-/m0/s1	IAYGCINLNONXHY-LBPRGKRZSA-N				1														73.0	investigational	860352-01-8;1019773-80-8	AZD 7762;AZD-7762;AZD7762	362.12	4.0	4.0	4.0	3.0	2.0	2.53	96.25
PD003298	NERATINIB	CCOc1cc2ncc(C#N)c(Nc3ccc(OCc4ccccn4)c(Cl)c3)c2cc1NC(=O)/C=C/CN(C)C	InChI=1S/C30H29ClN6O3/c1-4-39-28-16-25-23(15-26(28)36-29(38)9-7-13-37(2)3)30(20(17-32)18-34-25)35-21-10-11-27(24(31)14-21)40-19-22-8-5-6-12-33-22/h5-12,14-16,18H,4,13,19H2,1-3H3,(H,34,35)(H,36,38)/b9-7+	JWNPDZNEKVCWMY-VQHVLOKHSA-N				1	1			1										108.0	approved;investigational	698387-09-6	CDP-820, HKI-272, WAY-179272;Nerlynx;Neratinib (HKI-272);NERATINIB;N/A ;HKI-272;N-6404;CDP-820;WAY-179272	556.2	8.0	2.0	11.0	4.0	4.0	5.93	112.4
PD003300	Spautin 1	Fc1ccc(CNc2ncnc3ccc(F)cc23)cc1	InChI=1S/C15H11F2N3/c16-11-3-1-10(2-4-11)8-18-15-13-7-12(17)5-6-14(13)19-9-20-15/h1-7,9H,8H2,(H,18,19,20)	AWIVHRPYFSSVOG-UHFFFAOYSA-N				1														3.0		1262888-28-7	spautin-1;Spautin 1	271.09	3.0	1.0	3.0	3.0	3.0	3.52	37.81
PD003305	skepinone-L	O=C1c2ccc(Nc3ccc(F)cc3F)cc2CCc2ccc(OC[C@H](O)CO)cc21	InChI=1S/C24H21F2NO4/c25-16-4-8-23(22(26)10-16)27-17-5-7-20-15(9-17)2-1-14-3-6-19(11-21(14)24(20)30)31-13-18(29)12-28/h3-11,18,27-29H,1-2,12-13H2/t18-/m1/s1	HXMGCTFLLWPVFM-GOSISDBHSA-N	1	1		1														3.0		1221485-83-1	2-(2,4-Difluorophenylamino)-7-[2R-,3-dihydroxypropoxy]-10,11-dihydro-dibenzo[a,d]-cyclohepten-5-one;skepinone-L;L-Skepinone;CBS3830;Skepinone L	425.14	5.0	3.0	6.0	4.0	3.0	3.77	78.79
PD003310	vincristine	CC[C@]1(O)C[C@@H]2CN(CCc3c([nH]c4ccccc34)[C@@](C(=O)OC)(c3cc4c(cc3OC)N(C=O)[C@H]3[C@@](O)(C(=O)OC)[C@H](OC(C)=O)[C@]5(CC)C=CCN6CC[C@]43[C@@H]65)C2)C1	InChI=1S/C46H56N4O10/c1-7-42(55)22-28-23-45(40(53)58-5,36-30(14-18-48(24-28)25-42)29-12-9-10-13-33(29)47-36)32-20-31-34(21-35(32)57-4)50(26-51)38-44(31)16-19-49-17-11-15-43(8-2,37(44)49)39(60-27(3)52)46(38,56)41(54)59-6/h9-13,15,20-21,26,28,37-39,47,55-56H,7-8,14,16-19,22-25H2,1-6H3/t28-,37-,38+,39+,42-,43+,44+,45-,46-/m0/s1	OGWKCGZFUXNPDA-CFWMRBGOSA-N				1	1													5.0	approved;investigational	132142-73-5;57-22-7	Leurocristine;NSC-67574;22-Oxovincaleukoblastine;vincristine	824.4	12.0	3.0	8.0	9.0	3.0	3.52	171.17
PD003312	NILOTINIB	Cc1cn(-c2cc(NC(=O)c3ccc(C)c(Nc4nccc(-c5cccnc5)n4)c3)cc(C(F)(F)F)c2)cn1	InChI=1S/C28H22F3N7O/c1-17-5-6-19(10-25(17)37-27-33-9-7-24(36-27)20-4-3-8-32-14-20)26(39)35-22-11-21(28(29,30)31)12-23(13-22)38-15-18(2)34-16-38/h3-16H,1-2H3,(H,35,39)(H,33,36,37)	HHZIURLSWUIHRB-UHFFFAOYSA-N				1	1													90.0	approved;investigational	641571-10-0;1353151-22-0	Nilotinib (AMN-107);AMN107;Tasigna;AMN-107, Tasigna, Nilotinib Hydrochloride Monohydrate;AMN 107;NILOTINIB;NILOTINIB HYDROCHLORIDE MONOHYDRATE;Benzamide, 4-methyl-N-[3-(4-methyl-1H-imidazol-1-yl)-5-(trifluoromethyl)phenyl]-3-[[4-(3-pyridinyl)-2-pyrimidinyl]amino]-;NSC-747599;Tasigna ;AMN-107;Nilotinib hydrochloride	529.18	7.0	2.0	6.0	5.0	5.0	6.36	97.62
PD003314	TANESPIMYCIN	C=CCNC1=C2C[C@@H](C)C[C@H](OC)[C@H](O)[C@@H](C)/C=C(\C)[C@H](OC(N)=O)[C@@H](OC)/C=C\C=C(/C)C(=O)NC(=CC1=O)C2=O	InChI=1S/C31H43N3O8/c1-8-12-33-26-21-13-17(2)14-25(41-7)27(36)19(4)15-20(5)29(42-31(32)39)24(40-6)11-9-10-18(3)30(38)34-22(28(21)37)16-23(26)35/h8-11,15-17,19,24-25,27,29,33,36H,1,12-14H2,2-7H3,(H2,32,39)(H,34,38)/b11-9-,18-10+,20-15+/t17-,19+,24+,25+,27-,29+/m1/s1	AYUNIORJHRXIBJ-TXHRRWQRSA-N				1							1	1				1	1	13.0	investigational	75747-14-7;106-95-6	TANESPIMYCIN;CP 127374;NSC 330507;KOS 953;17-AAG;KOS-953;Tanespimycin (17-AAG);17-AAG (Tanespimycin);CNF-1010;NSC-330507;CNF1010;BMS-722782;N/A	585.31	9.0	4.0	6.0	2.0	0.0	2.54	166.28
PD003318	PF-543	Cc1cc(CS(=O)(=O)c2ccccc2)cc(OCc2ccc(CN3CCC[C@@H]3CO)cc2)c1	InChI=1S/C27H31NO4S/c1-21-14-24(20-33(30,31)27-7-3-2-4-8-27)16-26(15-21)32-19-23-11-9-22(10-12-23)17-28-13-5-6-25(28)18-29/h2-4,7-12,14-16,25,29H,5-6,13,17-20H2,1H3/t25-/m1/s1	NPUXORBZRBIOMQ-RUZDIDTESA-N				1														2.0		1415562-82-1	PF-543;PF543;PF 543;Sphingosine Kinase 1 Inhibitor II	465.2	5.0	1.0	9.0	4.0	3.0	4.5	66.84
PD003320	PF 573228	CS(=O)(=O)c1cccc(CNc2nc(Nc3ccc4c(c3)CCC(=O)N4)ncc2C(F)(F)F)c1	InChI=1S/C22H20F3N5O3S/c1-34(32,33)16-4-2-3-13(9-16)11-26-20-17(22(23,24)25)12-27-21(30-20)28-15-6-7-18-14(10-15)5-8-19(31)29-18/h2-4,6-7,9-10,12H,5,8,11H2,1H3,(H,29,31)(H2,26,27,28,30)	HESLKTSGTIBHJU-UHFFFAOYSA-N				1														5.0		869288-64-2	PF-573228;PF 573228;PF-228	491.12	7.0	3.0	6.0	4.0	3.0	4.14	113.08
PD003322	GSK4112	CC(C)(C)OC(=O)CN(Cc1ccc(Cl)cc1)Cc1ccc([N+](=O)[O-])s1	InChI=1S/C18H21ClN2O4S/c1-18(2,3)25-17(22)12-20(10-13-4-6-14(19)7-5-13)11-15-8-9-16(26-15)21(23)24/h4-9H,10-12H2,1-3H3	WYSLOKHVFKLWOU-UHFFFAOYSA-N				1														2.0		1216744-19-2	GSK4112;1,1-Dimethylethyl-N-[(4-chlorophenyl)methyl]-N-[(5-nitro-2-thienyl)methyl])glycinate;GSK-4112;SR6452;GSK4112?;GSK 4112	396.09	6.0	0.0	7.0	2.0	2.0	4.65	72.68
PD003323	ixazomib	CC(C)C[C@H](NC(=O)CNC(=O)c1cc(Cl)ccc1Cl)B(O)O	InChI=1S/C14H19BCl2N2O4/c1-8(2)5-12(15(22)23)19-13(20)7-18-14(21)10-6-9(16)3-4-11(10)17/h3-4,6,8,12,22-23H,5,7H2,1-2H3,(H,18,21)(H,19,20)/t12-/m0/s1	MXAYKZJJDUDWDS-LBPRGKRZSA-N				1	1			1			1						1	9.0	approved;investigational	1072833-77-2	MLN2238;Ninlaro;Ixazomib (MLN2238);ixazomib;MLN 2238	360.08	4.0	4.0	7.0	1.0	1.0	1.27	98.66
PD003327	GALUNISERTIB	Cc1cccc(-c2nn3c(c2-c2ccnc4ccc(C(N)=O)cc24)CCC3)n1	InChI=1S/C22H19N5O/c1-13-4-2-5-18(25-13)21-20(19-6-3-11-27(19)26-21)15-9-10-24-17-8-7-14(22(23)28)12-16(15)17/h2,4-5,7-10,12H,3,6,11H2,1H3,(H2,23,28)	IVRXNBXKWIJUQB-UHFFFAOYSA-N				1														16.0	investigational	700874-72-2	GALUNISERTIB;LY-2157299;LY 2157299;Galunisertib (LY2157299);LY2157299;N/A	369.16	5.0	1.0	3.0	5.0	4.0	3.51	86.69
PD003331	A-804598	C[C@H](/N=C(/NC#N)Nc1cccc2ncccc12)c1ccccc1	InChI=1S/C19H17N5/c1-14(15-7-3-2-4-8-15)23-19(22-13-20)24-18-11-5-10-17-16(18)9-6-12-21-17/h2-12,14H,1H3,(H2,22,23,24)/t14-/m0/s1	PQYCRDPLPKGSME-AWEZNQCLSA-N				1														1.0		1125758-85-1	A-804598;A 804598;A804598	315.15	3.0	2.0	3.0	3.0	3.0	3.83	73.1
PD003333	OMACETAXINE MEPESUCCINATE	COC(=O)C[C@](O)(CCCC(C)(C)O)C(=O)O[C@@H]1C(OC)=C[C@]23CCCN2CCc2cc4c(cc2[C@H]13)OCO4	InChI=1S/C29H39NO9/c1-27(2,33)8-5-10-29(34,16-23(31)36-4)26(32)39-25-22(35-3)15-28-9-6-11-30(28)12-7-18-13-20-21(38-17-37-20)14-19(18)24(25)28/h13-15,24-25,33-34H,5-12,16-17H2,1-4H3/t24-,25-,28+,29-/m1/s1	HYFHYPWGAURHIV-JFIAXGOJSA-N				1	1						1						1	1.0	approved;investigational	26833-87-4	Homoharringtonine;H1196;HHT;Myelostat;Synribo;OMACETAXINE MEPESUCCINATE;Ceflatonin;CGX-635;Cephalotaxine, 3-[4-methyl (2R)-2-hydroxy-2-(4-hydroxy-4-methylpentyl)butanedioate]	545.26	10.0	2.0	9.0	5.0	1.0	2.58	123.99
PD003335	IC-87114	Cc1ccccc1-n1c(Cn2cnc3c(N)ncnc32)nc2cccc(C)c2c1=O	InChI=1S/C22H19N7O/c1-13-6-3-4-9-16(13)29-17(27-15-8-5-7-14(2)18(15)22(29)30)10-28-12-26-19-20(23)24-11-25-21(19)28/h3-9,11-12H,10H2,1-2H3,(H2,23,24,25)	GNWHRHGTIBRNSM-UHFFFAOYSA-N				1														4.0		371242-69-2	IC87114;IC-87114;IC 87114	397.17	8.0	1.0	3.0	5.0	5.0	2.77	104.51
PD003336	XL765	COc1cc(Nc2nc3ccccc3nc2NS(=O)(=O)c2ccc(NC(=O)c3ccc(C)c(OC)c3)cc2)cc(OC)c1	InChI=1S/C31H29N5O6S/c1-19-9-10-20(15-28(19)42-4)31(37)33-21-11-13-25(14-12-21)43(38,39)36-30-29(34-26-7-5-6-8-27(26)35-30)32-22-16-23(40-2)18-24(17-22)41-3/h5-18H,1-4H3,(H,32,34)(H,33,37)(H,35,36)	HJSSPYJVWLTYHG-UHFFFAOYSA-N				1														7.0		1349796-36-6	SAR245409;Voxtalisib (SAR245409, XL765) Analogue;Voxtalisib Analogue;XL-147 derivative 1;XL765;PI3K-IN-1;voxtalisib;N/A	599.18	9.0	3.0	10.0	5.0	5.0	5.76	140.77
PD003337	ALISERTIB	COc1cc(Nc2ncc3c(n2)-c2ccc(Cl)cc2C(c2c(F)cccc2OC)=NC3)ccc1C(=O)O	InChI=1S/C27H20ClFN4O4/c1-36-21-5-3-4-20(29)23(21)25-19-10-15(28)6-8-17(19)24-14(12-30-25)13-31-27(33-24)32-16-7-9-18(26(34)35)22(11-16)37-2/h3-11,13H,12H2,1-2H3,(H,34,35)(H,31,32,33)	ZLHFILGSQDJULK-UHFFFAOYSA-N	1		1	1														53.0	investigational	1028486-01-2	CHEMBL483158;MLN-8237, MLN-8237-004, Alisertib Sodium;MLN-8237;ALISERTIB;MLN8237 (Alisertib);MLN8237;MLN 8237	518.12	7.0	2.0	6.0	5.0	4.0	5.75	105.93
PD003339	PAZOPANIB	Cc1ccc(Nc2nccc(N(C)c3ccc4c(C)n(C)nc4c3)n2)cc1S(N)(=O)=O	InChI=1S/C21H23N7O2S/c1-13-5-6-15(11-19(13)31(22,29)30)24-21-23-10-9-20(25-21)27(3)16-7-8-17-14(2)28(4)26-18(17)12-16/h5-12H,1-4H3,(H2,22,29,30)(H,23,24,25)	CUIHSIWYWATEQL-UHFFFAOYSA-N				1	1													121.0	approved	444731-52-6;790713-33-6	GW786034;PAZOPANIB HYDROCHLORIDE;Pazopanib(GW-786034);PAZOPANIB;GW786034, Votrient, Pazopanib HCl, GW786034B;Votrient;NSC-752782	437.16	8.0	2.0	5.0	4.0	4.0	3.14	119.03
PD003341	UNC0321	COc1cc2c(NC3CCN(C)CC3)nc(N3CCCN(C)CC3)nc2cc1OCCOCCN(C)C	InChI=1S/C27H45N7O3/c1-31(2)15-16-36-17-18-37-25-20-23-22(19-24(25)35-5)26(28-21-7-11-33(4)12-8-21)30-27(29-23)34-10-6-9-32(3)13-14-34/h19-21H,6-18H2,1-5H3,(H,28,29,30)	AULLUGALUBVBDD-UHFFFAOYSA-N				1														2.0		1238673-32-9	UNC0321	515.36	10.0	1.0	11.0	4.0	2.0	2.24	78.46
PD003343	DORAMAPIMOD	Cc1ccc(-n2nc(C(C)(C)C)cc2NC(=O)Nc2ccc(OCCN3CCOCC3)c3ccccc23)cc1	InChI=1S/C31H37N5O3/c1-22-9-11-23(12-10-22)36-29(21-28(34-36)31(2,3)4)33-30(37)32-26-13-14-27(25-8-6-5-7-24(25)26)39-20-17-35-15-18-38-19-16-35/h5-14,21H,15-20H2,1-4H3,(H2,32,33,37)	MVCOAUNKQVWQHZ-UHFFFAOYSA-N	1	1		1														97.0	investigational	285983-48-4;1283526-53-3	BIRB-796;BIRB 0796;DORAMAPIMOD;BIRB 796 BS;BIRB 796 (Doramapimod);BIRB 796;Doramapimod (BIRB-796);BIRB-796 BS	527.29	6.0	2.0	7.0	5.0	4.0	5.99	80.65
PD003346	WZ4002	C=CC(=O)Nc1cccc(Oc2nc(Nc3ccc(N4CCN(C)CC4)cc3OC)ncc2Cl)c1	InChI=1S/C25H27ClN6O3/c1-4-23(33)28-17-6-5-7-19(14-17)35-24-20(26)16-27-25(30-24)29-21-9-8-18(15-22(21)34-3)32-12-10-31(2)11-13-32/h4-9,14-16H,1,10-13H2,2-3H3,(H,28,33)(H,27,29,30)	ITTRLTNMFYIYPA-UHFFFAOYSA-N	1	1		1				1										14.0		1213269-23-8	WZ4002;WZ-4002;WZ 4002;0UN	494.18	8.0	2.0	8.0	4.0	3.0	4.55	91.85
PD003353	SNX-2112	CC1(C)CC(=O)c2c(C(F)(F)F)nn(-c3ccc(C(N)=O)c(N[C@H]4CC[C@H](O)CC4)c3)c2C1	InChI=1S/C23H27F3N4O3/c1-22(2)10-17-19(18(32)11-22)20(23(24,25)26)29-30(17)13-5-8-15(21(27)33)16(9-13)28-12-3-6-14(31)7-4-12/h5,8-9,12,14,28,31H,3-4,6-7,10-11H2,1-2H3,(H2,27,33)/t12-,14-	ZFVRYNYOPQZKDG-MQMHXKEQSA-N				1														5.0	investigational	908112-43-6	SNX-2112;PF 04928473;SNX2112;PF-04928473;SNX 2112	464.2	6.0	3.0	4.0	4.0	2.0	3.86	110.24
PD003354	MASITINIB	Cc1ccc(NC(=O)c2ccc(CN3CCN(C)CC3)cc2)cc1Nc1nc(-c2cccnc2)cs1	InChI=1S/C28H30N6OS/c1-20-5-10-24(16-25(20)31-28-32-26(19-36-28)23-4-3-11-29-17-23)30-27(35)22-8-6-21(7-9-22)18-34-14-12-33(2)13-15-34/h3-11,16-17,19H,12-15,18H2,1-2H3,(H,30,35)(H,31,32)	WJEOLQLKVOPQFV-UHFFFAOYSA-N				1	1													31.0	approved;investigational;vet_approved	790299-79-5	MASICAN;MASIVIERA;AB1010;KINAVET;MASIVET;MASITINIB;Masitinib (AB1010);Masitinib mesylate;Masitinib ( AB1010);Masitinib ;MASITINIB METHANESULFONATE;AB-1010;MASITINIB MESILATE;N/A	498.22	7.0	2.0	7.0	5.0	4.0	5.26	73.39
PD003356	ERLOTINIB	C#Cc1cccc(Nc2ncnc3cc(OCCOC)c(OCCOC)cc23)c1	InChI=1S/C22H23N3O4/c1-4-16-6-5-7-17(12-16)25-22-18-13-20(28-10-8-26-2)21(29-11-9-27-3)14-19(18)23-15-24-22/h1,5-7,12-15H,8-11H2,2-3H3,(H,23,24,25)	AAKJLRGGTJKAMG-UHFFFAOYSA-N				1	1													123.0	approved;investigational	183321-74-6;1429636-49-6	ERLOTINIB;CP358774;CP-35877401;RO-508231;OSI-744;R1415;NSC 718781;ERLOTINIB HYDROCHLORIDE;CP-358774;R-1415;CP358774, NSC 718781;RG-1415, Tarceva, OSI-774, R-1415, CP-358774, Ro-508231, CP-35877401, CP-358774-01, Erlotinib HCl;OSI-774;[6,7-Bis(2-methoxy-ethoxy)-quinazolin-4-yl]-(3-ethynyl- phenyl)amine hydrochloride;RG-1415;Tarceva;CP-358,774	393.17	7.0	1.0	10.0	3.0	3.0	3.41	74.73
PD003359	AZD-8055	COc1ccc(-c2ccc3c(N4CCOC[C@@H]4C)nc(N4CCOC[C@@H]4C)nc3n2)cc1CO	InChI=1S/C25H31N5O4/c1-16-14-33-10-8-29(16)24-20-5-6-21(18-4-7-22(32-3)19(12-18)13-31)26-23(20)27-25(28-24)30-9-11-34-15-17(30)2/h4-7,12,16-17,31H,8-11,13-15H2,1-3H3/t16-,17-/m0/s1	KVLFRAWTRWDEDF-IRXDYDNUSA-N	1	1		1														9.0	investigational	1009298-09-2	AZD-8055;AZD 8055;AZD8055;AZ-12600000;N/A	465.24	9.0	1.0	5.0	5.0	3.0	2.64	93.07
PD003360	CAY10603	CC(C)(C)OC(=O)Nc1ccc(-c2cc(C(=O)NCCCCCCC(=O)NO)no2)cc1	InChI=1S/C22H30N4O6/c1-22(2,3)31-21(29)24-16-11-9-15(10-12-16)18-14-17(26-32-18)20(28)23-13-7-5-4-6-8-19(27)25-30/h9-12,14,30H,4-8,13H2,1-3H3,(H,23,28)(H,24,29)(H,25,27)	WWGBHDIHIVGYLZ-UHFFFAOYSA-N				1														7.0		1045792-66-2	CAY10603;ISOX;HDAC6 Inhibitor;BML-281;HDAC6 inhibitor ISOX	446.22	7.0	4.0	10.0	2.0	2.0	3.87	142.79
PD003361	TACROLIMUS	C=CC[C@@H]1/C=C(\C)C[C@H](C)C[C@H](OC)[C@H]2O[C@@](O)(C(=O)C(=O)N3CCCC[C@H]3C(=O)O[C@H](/C(C)=C/[C@@H]3CC[C@@H](O)[C@H](OC)C3)[C@H](C)[C@@H](O)CC1=O)[C@H](C)C[C@@H]2OC	InChI=1S/C44H69NO12/c1-10-13-31-19-25(2)18-26(3)20-37(54-8)40-38(55-9)22-28(5)44(52,57-40)41(49)42(50)45-17-12-11-14-32(45)43(51)56-39(29(6)34(47)24-35(31)48)27(4)21-30-15-16-33(46)36(23-30)53-7/h10,19,21,26,28-34,36-40,46-47,52H,1,11-18,20,22-24H2,2-9H3/b25-19+,27-21+/t26-,28+,29+,30-,31+,32-,33+,34-,36+,37-,38-,39+,40+,44+/m0/s1	QJJXYPPXXYFBGM-LFZNUXCKSA-N	1	1		1	1													15.0	approved;investigational	104987-11-3	Protopic;FR-900506;Tacrolimus monohydrate;FR900506;Tacrolimus (FK506);Fujimycin;Tsukubaenolide;TACROLIMUS ANHYDROUS;TACROLIMUS;Advagraf;Molecular-Glue;Prograf;FK506;FK 506;FK-506;FK5	803.48	12.0	3.0	7.0	4.0	0.0	4.64	178.36
PD003364	PI-103	Oc1cccc(-c2nc(N3CCOCC3)c3oc4ncccc4c3n2)c1	InChI=1S/C19H16N4O3/c24-13-4-1-3-12(11-13)17-21-15-14-5-2-6-20-19(14)26-16(15)18(22-17)23-7-9-25-10-8-23/h1-6,11,24H,7-10H2	TUVCWJQQGGETHL-UHFFFAOYSA-N				1														45.0	investigational	371935-74-9	PI-103;PI103;PI 103	348.12	7.0	1.0	2.0	5.0	4.0	2.98	84.51
PD003366	GDC-0879	OCCn1cc(-c2ccc3c(c2)CC/C3=N\O)c(-c2ccncc2)n1	InChI=1S/C19H18N4O2/c24-10-9-23-12-17(19(21-23)13-5-7-20-8-6-13)15-1-3-16-14(11-15)2-4-18(16)22-25/h1,3,5-8,11-12,24-25H,2,4,9-10H2/b22-18+	DEZZLWQELQORIU-RELWKKBWSA-N	1	1	1	1		1												22.0		905281-76-7	AR-00341677;GDC 0879;GDC0879;GDC-0879	334.14	6.0	2.0	4.0	4.0	3.0	2.73	83.53
PD003368	SB 431542	NC(=O)c1ccc(-c2nc(-c3ccc4c(c3)OCO4)c(-c3ccccn3)[nH]2)cc1	InChI=1S/C22H16N4O3/c23-21(27)13-4-6-14(7-5-13)22-25-19(20(26-22)16-3-1-2-10-24-16)15-8-9-17-18(11-15)29-12-28-17/h1-11H,12H2,(H2,23,27)(H,25,26)	FHYUGAJXYORMHI-UHFFFAOYSA-N				1														24.0		301836-41-9	SB-431542;SB 431542	384.12	5.0	2.0	4.0	5.0	4.0	3.63	103.12
PD003373	AFATINIB	CN(C)C/C=C/C(=O)Nc1cc2c(Nc3ccc(F)c(Cl)c3)ncnc2cc1O[C@H]1CCOC1	InChI=1S/C24H25ClFN5O3/c1-31(2)8-3-4-23(32)30-21-11-17-20(12-22(21)34-16-7-9-33-13-16)27-14-28-24(17)29-15-5-6-19(26)18(25)10-15/h3-6,10-12,14,16H,7-9,13H2,1-2H3,(H,30,32)(H,27,28,29)/b4-3+/t16-/m0/s1	ULXXDDBFHOBEHA-CWDCEQMOSA-N	1	1	1	1	1	1		1										44.0	approved	439081-18-2;850140-72-6;1254955-21-9	BIBW2992 (Afatinib);Tovok;GILOTRIF;AFATINIB;Afatinib (BIBW2992);Afatinib Dimaleate, BIBW2992-MA2, BIBW-2992;BIBW-2992;NSC-750691;Tomtovok;BIBW2992, Tovok;BIBW2992;BIBW 2992;S1011;GIOTRIF	485.16	7.0	2.0	8.0	4.0	3.0	4.39	88.61
PD003374	AZD-1480	Cc1cc(Nc2nc(N[C@@H](C)c3ncc(F)cn3)ncc2Cl)n[nH]1	InChI=1S/C14H14ClFN8/c1-7-3-11(24-23-7)21-13-10(15)6-19-14(22-13)20-8(2)12-17-4-9(16)5-18-12/h3-6,8H,1-2H3,(H3,19,20,21,22,23,24)/t8-/m0/s1	PDOQBOJDRPLBQU-QMMMGPOBSA-N				1														26.0	investigational	935666-88-9	AZD 1480;AZD1480;AZD-1480	348.1	7.0	3.0	5.0	3.0	3.0	3.01	104.3
PD003375	SEMAGACESTAT	CC(C)[C@H](O)C(=O)N[C@@H](C)C(=O)N[C@@H]1C(=O)N(C)CCc2ccccc21	InChI=1S/C19H27N3O4/c1-11(2)16(23)18(25)20-12(3)17(24)21-15-14-8-6-5-7-13(14)9-10-22(4)19(15)26/h5-8,11-12,15-16,23H,9-10H2,1-4H3,(H,20,25)(H,21,24)/t12-,15-,16-/m0/s1	PKXWXXPNHIWQHW-RCBQFDQVSA-N				1														2.0	investigational	425386-60-3;866488-53-1	Semagacestat (LY450139);LY450139;LY 450139;LY-450139, LY450139;SEMAGACESTAT;Semagacestat?	361.2	4.0	3.0	5.0	2.0	1.0	0.38	98.74
PD003376	BI 2536	CC[C@@H]1C(=O)N(C)c2cnc(Nc3ccc(C(=O)NC4CCN(C)CC4)cc3OC)nc2N1C1CCCC1	InChI=1S/C28H39N7O3/c1-5-22-27(37)34(3)23-17-29-28(32-25(23)35(22)20-8-6-7-9-20)31-21-11-10-18(16-24(21)38-4)26(36)30-19-12-14-33(2)15-13-19/h10-11,16-17,19-20,22H,5-9,12-15H2,1-4H3,(H,30,36)(H,29,31,32)/t22-/m1/s1	XQVVPGYIWAGRNI-JOCHJYFZSA-N	1	1	1	1														87.0	investigational	755038-02-9	BI 2536;BI-2536;KIN001-124;BI2536;NPK33-1-98-1	521.31	8.0	2.0	7.0	5.0	2.0	3.56	102.93
PD003377	PHA-793887	CC(C)CC(=O)Nc1n[nH]c2c1CN(C(=O)C1CCN(C)CC1)C2(C)C	InChI=1S/C19H31N5O2/c1-12(2)10-15(25)20-17-14-11-24(19(3,4)16(14)21-22-17)18(26)13-6-8-23(5)9-7-13/h12-13H,6-11H2,1-5H3,(H2,20,21,22,25)	HUXYBQXJVXOMKX-UHFFFAOYSA-N				1														32.0	investigational	718630-59-2	PHA 793887;PHA793887;PHA-793887;cmpd 31	361.25	4.0	2.0	4.0	3.0	1.0	2.31	81.33
PD003378	TG100-115	Nc1nc(N)c2nc(-c3cccc(O)c3)c(-c3cccc(O)c3)nc2n1	InChI=1S/C18H14N6O2/c19-16-15-17(24-18(20)23-16)22-14(10-4-2-6-12(26)8-10)13(21-15)9-3-1-5-11(25)7-9/h1-8,25-26H,(H4,19,20,22,23,24)	UJIAQDJKSXQLIT-UHFFFAOYSA-N				1														78.0	investigational	677297-51-7	TG-100-115;TG-100115;TG100-115	346.12	8.0	4.0	2.0	4.0	4.0	2.33	144.06
PD003379	Ko 143	COc1ccc2c3c([nH]c2c1)[C@H](CC(C)C)N1C(=O)[C@H](CCC(=O)OC(C)(C)C)NC(=O)[C@@H]1C3	InChI=1S/C26H35N3O5/c1-14(2)11-20-23-17(16-8-7-15(33-6)12-19(16)27-23)13-21-24(31)28-18(25(32)29(20)21)9-10-22(30)34-26(3,4)5/h7-8,12,14,18,20-21,27H,9-11,13H2,1-6H3,(H,28,31)/t18-,20-,21-/m0/s1	NXNRAECHCJZNRF-JBACZVJFSA-N	1		1	1														6.0		461054-93-3	CHEMBL488910;Ko-143;Ko143;Ko 143	469.26	5.0	2.0	6.0	4.0	2.0	3.64	100.73
PD003388	ZSTK-474	FC(F)c1nc2ccccc2n1-c1nc(N2CCOCC2)nc(N2CCOCC2)n1	InChI=1S/C19H21F2N7O2/c20-15(21)16-22-13-3-1-2-4-14(13)28(16)19-24-17(26-5-9-29-10-6-26)23-18(25-19)27-7-11-30-12-8-27/h1-4,15H,5-12H2	HGVNLRPZOWWDKD-UHFFFAOYSA-N				1														10.0	investigational	475110-96-4	ZSTK-474;ZSTK474;KIN001-167	417.17	9.0	0.0	4.0	5.0	3.0	1.82	81.43
PD003393	VENETOCLAX	CC1(C)CCC(CN2CCN(c3ccc(C(=O)NS(=O)(=O)c4ccc(NCC5CCOCC5)c([N+](=O)[O-])c4)c(Oc4cnc5[nH]ccc5c4)c3)CC2)=C(c2ccc(Cl)cc2)C1	InChI=1S/C45H50ClN7O7S/c1-45(2)15-11-33(39(26-45)31-3-5-34(46)6-4-31)29-51-17-19-52(20-18-51)35-7-9-38(42(24-35)60-36-23-32-12-16-47-43(32)49-28-36)44(54)50-61(57,58)37-8-10-40(41(25-37)53(55)56)48-27-30-13-21-59-22-14-30/h3-10,12,16,23-25,28,30,48H,11,13-15,17-22,26-27,29H2,1-2H3,(H,47,49)(H,50,54)	LQBVNQSMGBZMKD-UHFFFAOYSA-N	1	1		1	1	1												7.0	approved;investigational	1257044-40-8	VENETOCLAX;C45H50ClN7O7S;GDC-0199;UNII-N54AIC43PW;4-[4-[[2-(4-Chlorophenyl)-4,4-dimethylcyclohex-1-en-1-yl]methyl]piperazin-1-yl]-N-[[3-nitro-4-[[(tetrahydro-2H-pyran-4-yl)methyl]amino]phenyl]sulfonyl]-2-[(1H-pyrrolo[2,3-b]pyridin-5-yl)oxy]benzamide;RG7601;ABT 199;VENCLEXTA;RG-7601;ABT-199;Venetoclax (ABT-199, GDC-0199);ABT199;A-1231	867.32	11.0	3.0	13.0	8.0	5.0	8.66	172.03
PD003397	SB 225002	O=C(Nc1ccc([N+](=O)[O-])cc1O)Nc1ccccc1Br	InChI=1S/C13H10BrN3O4/c14-9-3-1-2-4-10(9)15-13(19)16-11-6-5-8(17(20)21)7-12(11)18/h1-7,18H,(H2,15,16,19)	MQBZVUNNWUIPMK-UHFFFAOYSA-N				1														3.0		182498-32-4	SB225002;SB 225002;SB-225002;PD-157695	350.99	4.0	3.0	3.0	2.0	2.0	3.71	104.5
PD003400	IDELALISIB	CC[C@H](Nc1ncnc2[nH]cnc12)c1nc2cccc(F)c2c(=O)n1-c1ccccc1	InChI=1S/C22H18FN7O/c1-2-15(28-20-18-19(25-11-24-18)26-12-27-20)21-29-16-10-6-9-14(23)17(16)22(31)30(21)13-7-4-3-5-8-13/h3-12,15H,2H2,1H3,(H2,24,25,26,27,28)/t15-/m0/s1	IFSDAJWBUCMOAH-HNNXBMFYSA-N	1		1	1	1	1												10.0	approved	870281-82-6;1146702-54-6	CT-CAL101;ZYDELIG;A-1138;CAL101;GS-1101, CAL-101, GS-11CAL-101;CAL 101;Idealisib;CAL-101;GS-1101;CAL-101 (GS-1101);IDELALISIB;GS 1101;GS-11CAL-101	415.16	7.0	2.0	5.0	5.0	5.0	3.75	101.38
PD003402	MG-132	CC(C)C[C@@H](C=O)NC(=O)[C@H](CC(C)C)NC(=O)[C@H](CC(C)C)NC(=O)OCc1ccccc1	InChI=1S/C26H41N3O5/c1-17(2)12-21(15-30)27-24(31)22(13-18(3)4)28-25(32)23(14-19(5)6)29-26(33)34-16-20-10-8-7-9-11-20/h7-11,15,17-19,21-23H,12-14,16H2,1-6H3,(H,27,31)(H,28,32)(H,29,33)/t21-,22-,23-/m0/s1	TZYWCYJVHRLUCT-VABKMULXSA-N	1		1	1				1			1						1	15.0		133407-82-6;1211877-36-9	MG 132;MG132;(S)-MG132;Z-Leu-Leu-Leu-al;zLLL;MG-132;N/A	475.3	5.0	3.0	14.0	1.0	1.0	3.59	113.6
PD003409	AZ 3146	COc1cc(OC2CCN(C)CC2)ccc1Nc1ncc2c(n1)n(C1CCCC1)c(=O)n2C	InChI=1S/C24H32N6O3/c1-28-12-10-17(11-13-28)33-18-8-9-19(21(14-18)32-3)26-23-25-15-20-22(27-23)30(24(31)29(20)2)16-6-4-5-7-16/h8-9,14-17H,4-7,10-13H2,1-3H3,(H,25,26,27)	YUKWVHPTFRQHMF-UHFFFAOYSA-N	1		1	1		1												3.0		1124329-14-1	AZ 3146;AZ 3146 ;AZ3146;AZ-3146	452.25	9.0	1.0	6.0	5.0	3.0	3.47	86.44
PD003410	AZD-6482	Cc1cc([C@@H](C)Nc2ccccc2C(=O)O)c2nc(N3CCOCC3)cc(=O)n2c1	InChI=1S/C22H24N4O4/c1-14-11-17(15(2)23-18-6-4-3-5-16(18)22(28)29)21-24-19(12-20(27)26(21)13-14)25-7-9-30-10-8-25/h3-6,11-13,15,23H,7-10H2,1-2H3,(H,28,29)/t15-/m1/s1	IRTDIKMSKMREGO-OAHLLOKOSA-N	1	1		1		1												6.0	investigational	1173900-33-8;173900-33-8	KIN001-193;AZD-6482;KIN-193;AZD 6482;WO2009093972;KIN 193;4urk;AZD6482;N/A	408.18	7.0	2.0	5.0	4.0	3.0	2.71	96.17
PD003414	VEMURAFENIB	CCCS(=O)(=O)Nc1ccc(F)c(C(=O)c2c[nH]c3ncc(-c4ccc(Cl)cc4)cc23)c1F	InChI=1S/C23H18ClF2N3O3S/c1-2-9-33(31,32)29-19-8-7-18(25)20(21(19)26)22(30)17-12-28-23-16(17)10-14(11-27-23)13-3-5-15(24)6-4-13/h3-8,10-12,29H,2,9H2,1H3,(H,27,28)	GPXBXXGIAQBQNI-UHFFFAOYSA-N				1	1						1				1			21.0	approved	918504-65-1;1029872-54-5	PLX-4032;PLX-4032, Ro-5185426, RG-7204, Zelboraf;PLX4032;RG7204;RG-7204;RO5185426;ZELBORAF;RG 7204;RO-5185426;Vemurafenib (PLX4032, RG7204);R7204;PLX 4032;RO-51-85426;VEMURAFENIB;RO 5185426	489.07	4.0	2.0	7.0	4.0	4.0	5.54	91.92
PD003415	ABT-737	CN(C)CC[C@H](CSc1ccccc1)Nc1ccc(S(=O)(=O)NC(=O)c2ccc(N3CCN(Cc4ccccc4-c4ccc(Cl)cc4)CC3)cc2)cc1[N+](=O)[O-]	InChI=1S/C42H45ClN6O5S2/c1-46(2)23-22-35(30-55-37-9-4-3-5-10-37)44-40-21-20-38(28-41(40)49(51)52)56(53,54)45-42(50)32-14-18-36(19-15-32)48-26-24-47(25-27-48)29-33-8-6-7-11-39(33)31-12-16-34(43)17-13-31/h3-21,28,35,44H,22-27,29-30H2,1-2H3,(H,45,50)/t35-/m1/s1	HPLNQCPCUACXLM-PGUFJCEWSA-N				1														13.0	investigational	852808-04-9	ABT-737;ABT 737;ABT737	812.26	10.0	2.0	16.0	6.0	5.0	7.88	128.13
PD003422	ALPELISIB	Cc1nc(NC(=O)N2CCC[C@H]2C(N)=O)sc1-c1ccnc(C(C)(C)C(F)(F)F)c1	InChI=1S/C19H22F3N5O2S/c1-10-14(11-6-7-24-13(9-11)18(2,3)19(20,21)22)30-16(25-10)26-17(29)27-8-4-5-12(27)15(23)28/h6-7,9,12H,4-5,8H2,1-3H3,(H2,23,28)(H,25,26,29)/t12-/m0/s1	STUWGJZDJHPWGZ-LBPRGKRZSA-N	1	1	1	1	1	1												10.0	approved;investigational	1217486-61-7;1217486-47-9	Alpelisib (BYL719);NVP-BYL719;(S)-N1-(4-Methyl-5-(2-(1,1,1-trifluoro-2-methylpropan-2-yl)pyridin-4-yl)thiazol-2-yl)pyrrolidine-1,2-dicarboxamide;Alpelisib, NVP-BYL719;BYL719;A-1214;BYL-719;ALPELISIB;PIQRAY;N/A	441.14	5.0	2.0	4.0	3.0	2.0	3.84	101.21
PD003424	RUXOLITINIB	N#CC[C@H](C1CCCC1)n1cc(-c2ncnc3[nH]ccc23)cn1	InChI=1S/C17H18N6/c18-7-5-15(12-3-1-2-4-12)23-10-13(9-22-23)16-14-6-8-19-17(14)21-11-20-16/h6,8-12,15H,1-5H2,(H,19,20,21)/t15-/m1/s1	HFNKQEVNSGCOJV-OAHLLOKOSA-N	1	1	1	1	1			1										140.0	approved	941678-49-5;1092939-15-5	INC-424;INCB018424(R)-Ruxolitinib;INCB-18424;JAKAVI;INCB-018424, Jakafi, Ruxolitinib Phosphate, INCB-018424 Salt;INCB018424;RUXOLITINIB PHOSPHATE;INCB-018424;RUXOLITINIB;Ruxolitinib (INCB018424);(R)-Ruxolitinib;INCB018424 (Ruxolitinib);INC424;INCB18424	306.16	5.0	1.0	4.0	4.0	3.0	3.47	83.18
PD003428	TIVOZANIB	COc1cc2nccc(Oc3ccc(NC(=O)Nc4cc(C)on4)c(Cl)c3)c2cc1OC	InChI=1S/C22H19ClN4O5/c1-12-8-21(27-32-12)26-22(28)25-16-5-4-13(9-15(16)23)31-18-6-7-24-17-11-20(30-3)19(29-2)10-14(17)18/h4-11H,1-3H3,(H2,25,26,27,28)	SPMVMDHWKHCIDT-UHFFFAOYSA-N				1	1													34.0	approved;investigational	475108-18-0	Tivozanib (AV-951);AV-951, KRN-951, Kil8951, Tivozanib HCl, Kil-8951, ASP-4130;KRN951;KRN-951;TIVOZANIB;AV-951;KIL8951;ASP-4130;KIL-8951;FOTIVDA;N/A	454.1	7.0	2.0	6.0	4.0	4.0	5.64	107.74
PD003429	JW55	COc1ccc(C2(CNC(=O)c3ccc(NC(=O)c4ccco4)cc3)CCOCC2)cc1	InChI=1S/C25H26N2O5/c1-30-21-10-6-19(7-11-21)25(12-15-31-16-13-25)17-26-23(28)18-4-8-20(9-5-18)27-24(29)22-3-2-14-32-22/h2-11,14H,12-13,15-17H2,1H3,(H,26,28)(H,27,29)	ZJZWZIXSGNFWQQ-UHFFFAOYSA-N	1	1	1	1														3.0		664993-53-7	JW 55;C25H26N2O5;JW-55;JW55	434.18	5.0	2.0	7.0	4.0	3.0	4.02	89.8
PD003430	AZD7545	CN(C)C(=O)c1ccc(S(=O)(=O)c2ccc(NC(=O)[C@@](C)(O)C(F)(F)F)c(Cl)c2)cc1	InChI=1S/C19H18ClF3N2O5S/c1-18(28,19(21,22)23)17(27)24-15-9-8-13(10-14(15)20)31(29,30)12-6-4-11(5-7-12)16(26)25(2)3/h4-10,28H,1-3H3,(H,24,27)/t18-/m1/s1	DTDZLJHKVNTQGZ-GOSISDBHSA-N				1														2.0	experimental	252017-04-2	AZD7545;AZD-7545;AZD 7545;4-[(3-CHLORO-4-{[(2R)-3,3,3-TRIFLUORO-2-HYDROXY-2-METHYLPROPANOYL]AMINO}PHENYL)SULFONYL]-N,N-DIMETHYLBENZAMIDE	478.06	5.0	2.0	5.0	2.0	2.0	3.13	103.78
PD003440	CANERTINIB	C=CC(=O)Nc1cc2c(Nc3ccc(F)c(Cl)c3)ncnc2cc1OCCCN1CCOCC1	InChI=1S/C24H25ClFN5O3/c1-2-23(32)30-21-13-17-20(14-22(21)34-9-3-6-31-7-10-33-11-8-31)27-15-28-24(17)29-16-4-5-19(26)18(25)12-16/h2,4-5,12-15H,1,3,6-11H2,(H,30,32)(H,27,28,29)	OMZCMEYTWSXEPZ-UHFFFAOYSA-N	1	1	1	1		1		1										110.0	investigational	267243-28-7	CANERTINIB DIHYDROCHLORIDE;PD-183805 ;CI-1033 (Canertinib);Canertinib (CI-1033);PD-183805;CANERTINIB;PD-0183805, PD-183805, Canertinib Dihydrochloride, CI-1033, SN-26606;CI-1033	485.16	7.0	2.0	9.0	4.0	3.0	4.39	88.61
PD003443	SILDENAFIL	CCCc1nn(C)c2c(=O)[nH]c(-c3cc(S(=O)(=O)N4CCN(C)CC4)ccc3OCC)nc12	InChI=1S/C22H30N6O4S/c1-5-7-17-19-20(27(4)25-17)22(29)24-21(23-19)16-14-15(8-9-18(16)32-6-2)33(30,31)28-12-10-26(3)11-13-28/h8-9,14H,5-7,10-13H2,1-4H3,(H,23,24,29)	BNRNXUUZRGQAQC-UHFFFAOYSA-N				1	1													43.0	approved;investigational	139755-83-2	Revatio, UK-92480, Viagra;SILDENAFIL;UK-92480;SILDENAFIL CITRATE;Rhucin	474.2	8.0	1.0	7.0	4.0	3.0	1.61	113.42
PD003444	ABIRATERONE	C[C@]12CC[C@H]3[C@@H](CC=C4C[C@@H](O)CC[C@@]43C)[C@@H]1CC=C2c1cccnc1	InChI=1S/C24H31NO/c1-23-11-9-18(26)14-17(23)5-6-19-21-8-7-20(16-4-3-13-25-15-16)24(21,2)12-10-22(19)23/h3-5,7,13,15,18-19,21-22,26H,6,8-12,14H2,1-2H3/t18-,19-,21-,22-,23-,24+/m0/s1	GZOSMCIZMLWJML-VJLLXTKPSA-N				1	1													6.0	approved	154229-19-3	Zytiga;CB-7598;17-(3-Pyridyl)androsta-5,16-dien-3.beta.-ol;ABIRATERONE;Abiraterone (CB-7598)	349.24	2.0	1.0	1.0	5.0	1.0	5.4	33.12
PD003451	BMS-536924	Cc1cc(N2CCOCC2)cc2[nH]c(-c3c(NC[C@@H](O)c4cccc(Cl)c4)cc[nH]c3=O)nc12	InChI=1S/C25H26ClN5O3/c1-15-11-18(31-7-9-34-10-8-31)13-20-23(15)30-24(29-20)22-19(5-6-27-25(22)33)28-14-21(32)16-3-2-4-17(26)12-16/h2-6,11-13,21,32H,7-10,14H2,1H3,(H,29,30)(H2,27,28,33)/t21-/m1/s1	ZWVZORIKUNOTCS-OAQYLSRUSA-N				1														14.0		468740-43-4	BMS 536924;HY-10262;BMS536924;BMS-536924;N/A ;CS-0117	479.17	6.0	4.0	6.0	5.0	4.0	3.86	106.27
PD003455	CLOFARABINE	Nc1nc(Cl)nc2c1ncn2[C@@H]1O[C@H](CO)[C@@H](O)[C@@H]1F	InChI=1S/C10H11ClFN5O3/c11-10-15-7(13)5-8(16-10)17(2-14-5)9-4(12)6(19)3(1-18)20-9/h2-4,6,9,18-19H,1H2,(H2,13,15,16)/t3-,4+,6-,9-/m1/s1	WDDPHFBMKLOVOX-AYQXTPAHSA-N				1	1													5.0	approved;investigational	123318-82-1	CLOFARABINE;Clolar;Clofarex;Clolar, Evoltra;Evoltra;Clofarabine	303.05	8.0	3.0	2.0	3.0	2.0	-0.35	119.31
PD003460	VER 155008	N#Cc1ccc(COC[C@H]2O[C@@H](n3c(NCc4ccc(Cl)c(Cl)c4)nc4c(N)ncnc43)[C@H](O)[C@@H]2O)cc1	InChI=1S/C25H23Cl2N7O4/c26-16-6-5-15(7-17(16)27)9-30-25-33-19-22(29)31-12-32-23(19)34(25)24-21(36)20(35)18(38-24)11-37-10-14-3-1-13(8-28)2-4-14/h1-7,12,18,20-21,24,35-36H,9-11H2,(H,30,33)(H2,29,31,32)/t18-,20-,21-,24-/m1/s1	ZXGGCBQORXDVTE-UMCMBGNQSA-N				1														3.0		1134156-31-2	VER-155008;VER155008;C07;VER 155008	555.12	11.0	4.0	8.0	5.0	4.0	3.04	164.36
PD003468	NSC30930	O=C(O)c1cc2cc(OCc3ccccc3)ccc2[nH]1	InChI=1S/C16H13NO3/c18-16(19)15-9-12-8-13(6-7-14(12)17-15)20-10-11-4-2-1-3-5-11/h1-9,17H,10H2,(H,18,19)	MVCLSAMNMAWXFQ-UHFFFAOYSA-N				1														7.0		6640-09-1	NSC30930	267.09	2.0	2.0	4.0	3.0	3.0	3.45	62.32
PD003469	PIK-93	CC(=O)Nc1nc(C)c(-c2ccc(Cl)c(S(=O)(=O)NCCO)c2)s1	InChI=1S/C14H16ClN3O4S2/c1-8-13(23-14(17-8)18-9(2)20)10-3-4-11(15)12(7-10)24(21,22)16-5-6-19/h3-4,7,16,19H,5-6H2,1-2H3,(H,17,18,20)	JFVNFXCESCXMBC-UHFFFAOYSA-N				1														10.0	experimental	593960-11-3	PIK 93;PIK-93;PIK93;N-(5-{4-Chloro-3-[(2-hydroxyethyl)sulfamoyl]phenyl}-4-methyl-1,3-thiazol-2-yl)acetamide	389.03	6.0	3.0	6.0	2.0	2.0	2.0	108.39
PD003472	AHPN	O=C(O)c1ccc2cc(-c3ccc(O)c(C45CC6CC(CC(C6)C4)C5)c3)ccc2c1	InChI=1S/C27H26O3/c28-25-6-5-22(20-1-2-21-11-23(26(29)30)4-3-19(21)10-20)12-24(25)27-13-16-7-17(14-27)9-18(8-16)15-27/h1-6,10-12,16-18,28H,7-9,13-15H2,(H,29,30)	LDGIHZJOIQSHPB-UHFFFAOYSA-N	1		1	1		1					1				1			18.0		125316-60-1	CD-437;AHPN;O-Desmethyl Adapalene;CD437;CD 437;Apoptosis Activator VI;O-DEMETHYLATED ADAPALENE;PMID27336223-Compound-12	398.19	2.0	2.0	3.0	7.0	3.0	6.38	57.53
PD003474	BRIVANIB	Cc1cc2c(F)c(Oc3ncnn4cc(OC[C@@H](C)O)c(C)c34)ccc2[nH]1	InChI=1S/C19H19FN4O3/c1-10-6-13-14(23-10)4-5-15(17(13)20)27-19-18-12(3)16(26-8-11(2)25)7-24(18)22-9-21-19/h4-7,9,11,23,25H,8H2,1-3H3/t11-/m1/s1	WCWUXEGQKLTGDX-LLVKDONJSA-N	1	1		1														41.0	investigational	649735-46-6	BRIVANIB;Brivanib (BMS-540215);BMS-540215;BMS 540215;cpd 12;N/A	370.14	6.0	2.0	5.0	4.0	4.0	3.52	84.67
PD003478	LOMEGUATRIB	Nc1nc(OCc2cc(Br)cs2)c2[nH]cnc2n1	InChI=1S/C10H8BrN5OS/c11-5-1-6(18-3-5)2-17-9-7-8(14-4-13-7)15-10(12)16-9/h1,3-4H,2H2,(H3,12,13,14,15,16)	JUJPKFNFCWJBCX-UHFFFAOYSA-N				1														1.0		192441-08-0	LOMEGUATRIB;PaTrin-2	324.96	6.0	2.0	3.0	3.0	3.0	2.34	89.71
PD003481	BIX-01294	COc1cc2nc(N3CCCN(C)CC3)nc(NC3CCN(Cc4ccccc4)CC3)c2cc1OC	InChI=1S/C28H38N6O2/c1-32-12-7-13-34(17-16-32)28-30-24-19-26(36-3)25(35-2)18-23(24)27(31-28)29-22-10-14-33(15-11-22)20-21-8-5-4-6-9-21/h4-6,8-9,18-19,22H,7,10-17,20H2,1-3H3,(H,29,30,31)	OSXFATOLZGZLSK-UHFFFAOYSA-N	1	1	1	1														3.0		935693-62-2;1392399-03-9	BIX-01294;BIX01294;BIX 01294 Trihydrochloride	490.31	8.0	1.0	7.0	5.0	3.0	3.87	65.99
PD003483	PD153035	COc1cc2ncnc(Nc3cccc(Br)c3)c2cc1OC	InChI=1S/C16H14BrN3O2/c1-21-14-7-12-13(8-15(14)22-2)18-9-19-16(12)20-11-5-3-4-10(17)6-11/h3-9H,1-2H3,(H,18,19,20)	LSPANGZZENHZNJ-UHFFFAOYSA-N	1		1	1														28.0		153436-54-5;155969-44-1	PD-153035;SU 5271;AG1517;PD 153035;NSC 669364;SU-5271;ZM 252868;PD153035	359.03	5.0	1.0	4.0	3.0	3.0	4.15	56.27
PD003487	OSI-930	O=C(Nc1ccc(OC(F)(F)F)cc1)c1sccc1NCc1ccnc2ccccc12	InChI=1S/C22H16F3N3O2S/c23-22(24,25)30-16-7-5-15(6-8-16)28-21(29)20-19(10-12-31-20)27-13-14-9-11-26-18-4-2-1-3-17(14)18/h1-12,27H,13H2,(H,28,29)	FGTCROZDHDSNIO-UHFFFAOYSA-N				1														10.0	investigational	728033-96-3	OSI 930;OSI-930	443.09	5.0	2.0	6.0	4.0	4.0	6.06	63.25
PD003488	KU-55933	O=c1cc(-c2cccc3c2Sc2ccccc2S3)oc(N2CCOCC2)c1	InChI=1S/C21H17NO3S2/c23-14-12-16(25-20(13-14)22-8-10-24-11-9-22)15-4-3-7-19-21(15)27-18-6-2-1-5-17(18)26-19/h1-7,12-13H,8-11H2	XRKYMMUGXMWDAO-UHFFFAOYSA-N	1		1	1		1												5.0		587871-26-9	KU-55933;KU 55933;KU-55933 (ATM Kinase Inhibitor);ATM Kinase Inhibitor;KU55933	395.06	6.0	0.0	2.0	5.0	3.0	4.76	42.68
PD003491	ETP-46464	CC(C)(C#N)c1ccc(N2C(=O)OCc3cnc4ccc(-c5cnc6ccccc6c5)cc4c32)cc1	InChI=1S/C30H22N4O2/c1-30(2,18-31)23-8-10-24(11-9-23)34-28-22(17-36-29(34)35)16-33-27-12-7-19(14-25(27)28)21-13-20-5-3-4-6-26(20)32-15-21/h3-16H,17H2,1-2H3	DPLMXAYKJZOTKO-UHFFFAOYSA-N				1														2.0		1345675-02-6	ETP-46464;ETP46464	470.17	5.0	0.0	3.0	6.0	5.0	7.04	79.11
PD003497	STF-31	CC(C)(C)c1ccc(S(=O)(=O)NCc2ccc(C(=O)Nc3cccnc3)cc2)cc1	InChI=1S/C23H25N3O3S/c1-23(2,3)19-10-12-21(13-11-19)30(28,29)25-15-17-6-8-18(9-7-17)22(27)26-20-5-4-14-24-16-20/h4-14,16,25H,15H2,1-3H3,(H,26,27)	NGQPRVWTFNBUHA-UHFFFAOYSA-N				1														1.0	experimental	724741-75-7	STF-31;STF31;STF 31	423.16	4.0	2.0	6.0	3.0	3.0	4.11	88.16
PD003498	RG-4733	CC(C)(C(=O)NCC(F)(F)C(F)(F)F)C(=O)N[C@@H]1C(=O)Nc2ccccc2-c2ccccc21	InChI=1S/C22H20F5N3O3/c1-20(2,18(32)28-11-21(23,24)22(25,26)27)19(33)30-16-14-9-4-3-7-12(14)13-8-5-6-10-15(13)29-17(16)31/h3-10,16H,11H2,1-2H3,(H,28,32)(H,29,31)(H,30,33)/t16-/m0/s1	OJPLJFIFUQPSJR-INIZCTEOSA-N				1														2.0	investigational	847925-91-1;47925-91-1	RO4929097;RO-4929097;RG-4733;Ro 4929097	469.14	3.0	3.0	5.0	3.0	2.0	3.8	87.3
PD003500	SKI II	Oc1ccc(Nc2nc(-c3ccc(Cl)cc3)cs2)cc1	InChI=1S/C15H11ClN2OS/c16-11-3-1-10(2-4-11)14-9-20-15(18-14)17-12-5-7-13(19)8-6-12/h1-9,19H,(H,17,18)	ZFGXZJKLOFCECI-UHFFFAOYSA-N				1														17.0		312636-16-1;1177741-83-1	SphK-I2, Sphingosine Kinase Inhibitor 2;sphingosine kinase inhibitor;SphK-I2;VPC-94075;SKI-II;SKI II;SPHK I2;Sphingosine Kinase Inhibitor 2	302.03	4.0	2.0	3.0	3.0	3.0	4.91	45.15
PD003501	TAMATINIB	COc1cc(Nc2ncc(F)c(Nc3ccc4c(n3)NC(=O)C(C)(C)O4)n2)cc(OC)c1OC	InChI=1S/C22H23FN6O5/c1-22(2)20(30)28-19-13(34-22)6-7-16(27-19)26-18-12(23)10-24-21(29-18)25-11-8-14(31-3)17(33-5)15(9-11)32-4/h6-10H,1-5H3,(H3,24,25,26,27,28,29,30)	NHHQJBCNYHBUSI-UHFFFAOYSA-N				1														272.0	investigational;experimental	841290-80-0	R406 (free base);R 406;TAMATINIB;R406(free base);R-406;R406;R406 free base;Tamatinib besilate;R940406;R406 (freebase)	470.17	10.0	3.0	7.0	4.0	3.0	3.63	128.75
PD003504	sonidegib	Cc1c(C(=O)Nc2ccc(N3C[C@H](C)O[C@H](C)C3)nc2)cccc1-c1ccc(OC(F)(F)F)cc1	InChI=1S/C26H26F3N3O3/c1-16-14-32(15-17(2)34-16)24-12-9-20(13-30-24)31-25(33)23-6-4-5-22(18(23)3)19-7-10-21(11-8-19)35-26(27,28)29/h4-13,16-17H,14-15H2,1-3H3,(H,31,33)/t16-,17+	VZZJRYRQSPEMTK-CALCHBBNSA-N				1	1													2.0	approved;investigational	956697-53-3;1218778-76-7	NVP-LDE225;SONIDEGIB PHOSPHATE;LDE225 (NVP-LDE225);Odomzo;ERISMODEGIB;LDE225;N-[6-[(2R,6S)-2,6-Dimethyl-4-morphlinyl]-3-pyridinyl]-2-methyl-4'-(trifluoromethoxy)-[1,1'-biphenyl]-3-carboxamide;LDE225 (NVP-LDE225, Erismodegib);NVP-LDE 225;sonidegib;LDE-225;D3582;N/A	485.19	5.0	1.0	5.0	4.0	3.0	5.82	63.69
PD003505	LAPATINIB	CS(=O)(=O)CCNCc1ccc(-c2ccc3ncnc(Nc4ccc(OCc5cccc(F)c5)c(Cl)c4)c3c2)o1	InChI=1S/C29H26ClFN4O4S/c1-40(36,37)12-11-32-16-23-7-10-27(39-23)20-5-8-26-24(14-20)29(34-18-33-26)35-22-6-9-28(25(30)15-22)38-17-19-3-2-4-21(31)13-19/h2-10,13-15,18,32H,11-12,16-17H2,1H3,(H,33,34,35)	BCFGMOOMADDAQU-UHFFFAOYSA-N	1	1		1	1	1												24.0	approved;investigational	231277-92-2;1092929-10-6	Tykerb, Tyverb;GW-2016, GW-572016, GW572016F, Lapatinib Ditosylate, Tykerb, Lapatinib ditosylate monohydrate;GW-572016;FMM;GSK-572016;GW-2016;Tyverb;GW572016;Lapatinib ditosylate;Lapatinib (free base);Lapatinib free base;GW 572016;GW2016;GSK 572016, Lapatinib;GW-572016X;LAPATINIB;GSK572016;Tykerb;N-(3-Chloro-4-{[(3-fluorophenyl)methyl]oxy}phenyl)-6-[5-({[2-(methylsulfonyl)ethyl]amino}methyl)-2-fu…	580.13	8.0	2.0	11.0	5.0	5.0	6.14	106.35
PD003506	SITAGLIPTIN	N[C@@H](CC(=O)N1CCn2c(nnc2C(F)(F)F)C1)Cc1cc(F)c(F)cc1F	InChI=1S/C16H15F6N5O/c17-10-6-12(19)11(18)4-8(10)3-9(23)5-14(28)26-1-2-27-13(7-26)24-25-15(27)16(20,21)22/h4,6,9H,1-3,5,7,23H2/t9-/m1/s1	MFFMDFFZMYYVKS-SECBINFHSA-N	1		1	1	1	1												9.0	approved;investigational	486460-32-6;1169707-31-6	MK0431;Sitagliptin phosphate monohydrate;SITAGLIPTIN;MK-0431;CHEMBL1422;Januvia	407.12	5.0	1.0	4.0	3.0	2.0	2.02	77.04
PD003513	INDISULAM	NS(=O)(=O)c1ccc(S(=O)(=O)Nc2cccc3c(Cl)c[nH]c23)cc1	InChI=1S/C14H12ClN3O4S2/c15-12-8-17-14-11(12)2-1-3-13(14)18-24(21,22)10-6-4-9(5-7-10)23(16,19)20/h1-8,17-18H,(H2,16,19,20)	SETFNECMODOHTO-UHFFFAOYSA-N				1			1											20.0	investigational	165668-41-7	INDISULAM;ER-35744;E7070;E-7070;E 7070;Indisulam (E7070)	385.0	4.0	3.0	4.0	3.0	3.0	2.27	122.12
PD003516	BENDAMUSTINE	Cn1c(CCCC(=O)O)nc2cc(N(CCCl)CCCl)ccc21	InChI=1S/C16H21Cl2N3O2/c1-20-14-6-5-12(21(9-7-17)10-8-18)11-13(14)19-15(20)3-2-4-16(22)23/h5-6,11H,2-4,7-10H2,1H3,(H,22,23)	YTKUWDBFDASYHO-UHFFFAOYSA-N				1	1													6.0	approved;investigational	16506-27-7	BENDAMUSTINE HYDROCHLORIDE;SDX-105 (free base);SDX105;BENDAMUSTINE	357.1	4.0	1.0	9.0	2.0	2.0	3.26	58.36
PD003518	REGORAFENIB	CNC(=O)c1cc(Oc2ccc(NC(=O)Nc3ccc(Cl)c(C(F)(F)F)c3)c(F)c2)ccn1	InChI=1S/C21H15ClF4N4O3/c1-27-19(31)18-10-13(6-7-28-18)33-12-3-5-17(16(23)9-12)30-20(32)29-11-2-4-15(22)14(8-11)21(24,25)26/h2-10H,1H3,(H,27,31)(H2,29,30,32)	FNHKPVJBJVTLMP-UHFFFAOYSA-N	1		1	1	1													35.0	approved	755037-03-7	BAY 73-4506;Fluoro-Sorafenib;A-1112;BAY 73-4506 monohydrate;BAY-734506;REGORAFENIB;Regorafenib (BAY 73-4506);STIVARGA;BAY-73-4506;Regorafenib Monohydrate;Stivarga, BAY-73-4506, BAY-734506 monohydrate	482.08	4.0	3.0	5.0	3.0	3.0	5.69	92.35
PD003519	PLX-4720	CCCS(=O)(=O)Nc1ccc(F)c(C(=O)c2c[nH]c3ncc(Cl)cc23)c1F	InChI=1S/C17H14ClF2N3O3S/c1-2-5-27(25,26)23-13-4-3-12(19)14(15(13)20)16(24)11-8-22-17-10(11)6-9(18)7-21-17/h3-4,6-8,23H,2,5H2,1H3,(H,21,22)	YZDJQTHVDDOVHR-UHFFFAOYSA-N	1		1	1														82.0	experimental	918505-84-7	PLX-4720;PLX 4720;PLX4720	413.04	4.0	2.0	6.0	3.0	3.0	3.88	91.92
PD003525	Bemcentinib	Nc1nc(Nc2ccc3c(c2)CC[C@@H](N2CCCC2)CC3)nn1-c1cc2c(nn1)-c1ccccc1CCC2	InChI=1S/C30H34N8/c31-29-33-30(32-24-13-10-20-11-14-25(15-12-22(20)18-24)37-16-3-4-17-37)36-38(29)27-19-23-8-5-7-21-6-1-2-9-26(21)28(23)35-34-27/h1-2,6,9-10,13,18-19,25H,3-5,7-8,11-12,14-17H2,(H3,31,32,33,36)/t25-/m0/s1	KXMZDGSRSGHMMK-VWLOTQADSA-N				1														16.0	investigational	1037624-75-1	BGB-324;CS-1046;HY-15150;SYN-1131;W-5845;Bemcentinib;QC-11751;BGB324;Bemcentinib (R428);BGB 324;R 428;R-428;R428;R428 ;KB-80319;SYN1131	506.29	8.0	2.0	4.0	7.0	4.0	4.88	97.78
PD003529	BMS-345541	Cc1ccc2nc(NCCN)c3ncc(C)n3c2c1	InChI=1S/C14H17N5/c1-9-3-4-11-12(7-9)19-10(2)8-17-14(19)13(18-11)16-6-5-15/h3-4,7-8H,5-6,15H2,1-2H3,(H,16,18)	PSPFQEBFYXJZEV-UHFFFAOYSA-N				1														34.0		445430-58-0	BMS345541;BMS 345541;BMS-345541 free base;BMS-345541;IKK Inhibitor III	255.15	5.0	2.0	3.0	3.0	3.0	1.87	68.24
PD003530	BMS-754807	C[C@@]1(C(=O)Nc2ccc(F)nc2)CCCN1c1nc(Nc2cc(C3CC3)n[nH]2)c2cccn2n1	InChI=1S/C23H24FN9O/c1-23(21(34)26-15-7-8-18(24)25-13-15)9-3-10-32(23)22-28-20(17-4-2-11-33(17)31-22)27-19-12-16(29-30-19)14-5-6-14/h2,4,7-8,11-14H,3,5-6,9-10H2,1H3,(H,26,34)(H2,27,28,29,30,31)/t23-/m0/s1	LQVXSNNAFNGRAH-QHCPKHFHSA-N				1														30.0	investigational	1001350-96-4	BMS754807;BMS-754807;N/A ;BMS 754807	461.21	8.0	3.0	6.0	6.0	4.0	3.61	116.13
PD003531	CICLOPIROX	Cc1cc(C2CCCCC2)n(O)c(=O)c1	InChI=1S/C12H17NO2/c1-9-7-11(13(15)12(14)8-9)10-5-3-2-4-6-10/h7-8,10,15H,2-6H2,1H3	SCKYRAXSEDYPSA-UHFFFAOYSA-N				1	1													13.0	approved;investigational	29342-05-0	HOE296b;CICLOPIROX;Ciclopirox (Penlac);CICLOPIROX OLAMINE;Batrafen, Loprox, Mycoster, Stieprox, HOE 296b ;Ciclopirox ethanolamine;Ciclopirox	207.13	3.0	1.0	1.0	2.0	1.0	2.44	42.23
PD003533	DACTOLISIB	Cn1c(=O)n(-c2ccc(C(C)(C)C#N)cc2)c2c3cc(-c4cnc5ccccc5c4)ccc3ncc21	InChI=1S/C30H23N5O/c1-30(2,18-31)22-9-11-23(12-10-22)35-28-24-15-19(21-14-20-6-4-5-7-25(20)32-16-21)8-13-26(24)33-17-27(28)34(3)29(35)36/h4-17H,1-3H3	JOGKUKXHTYWRGZ-UHFFFAOYSA-N				1														32.0	investigational	915019-65-7;1028385-31-0	BEZ 235;NVP-BEZ235\Dactolisib;BEZ-235;BEZ235;BEZ-235, NVP-BEZ235, NVP-BEZ235-NX, NVP-BEZ235-ANA, Dactolisib Tosylate;RTB101;BEZ235 (NVP-BEZ235);NSC-751249;RTB-101;NVP-BEZ235;DACTOLISIB;NVP-BEZ-235;NVP-BEZ235-NX	469.19	6.0	0.0	3.0	6.0	6.0	5.89	76.5
PD003542	DABRAFENIB	CC(C)(C)c1nc(-c2cccc(NS(=O)(=O)c3c(F)cccc3F)c2F)c(-c2ccnc(N)n2)s1	InChI=1S/C23H20F3N5O2S2/c1-23(2,3)21-30-18(19(34-21)16-10-11-28-22(27)29-16)12-6-4-9-15(17(12)26)31-35(32,33)20-13(24)7-5-8-14(20)25/h4-11,31H,1-3H3,(H2,27,28,29)	BFSMGDJOXZAERB-UHFFFAOYSA-N				1	1													56.0	approved;investigational	1195765-45-7;1195768-06-9	DABRAFENIB;DABRAFENIB MESYLATE;GSK2118436;Dabrafenib (GSK2118436A);GSK2118436B;GSK-2118436A;Dabrafenib (GSK2118436);GSK2118436A, GSK2118436B, Dabrafenib Mesylate;GSK-2118436;GSK2118436A;TAFINLAR;CT-DABR;N/A	519.1	7.0	2.0	5.0	4.0	4.0	5.36	110.86
PD003552	molibresib	CCNC(=O)C[C@@H]1N=C(c2ccc(Cl)cc2)c2cc(OC)ccc2-n2c(C)nnc21	InChI=1S/C22H22ClN5O2/c1-4-24-20(29)12-18-22-27-26-13(2)28(22)19-10-9-16(30-3)11-17(19)21(25-18)14-5-7-15(23)8-6-14/h5-11,18H,4,12H2,1-3H3,(H,24,29)/t18-/m0/s1	AAAQFGUYHFJNHI-SFHVURJKSA-N				1														7.0	investigational	1260907-17-2	GSK525762A;GSK 525762A;I-BET762;GSK525762, GSK525762A;molibresib;I-BET-762;GSK525762;GSK-525762A;I-BET 762;I-BET	423.15	6.0	1.0	5.0	4.0	3.0	3.66	81.4
PD003554	Am 580	CC1(C)CCC(C)(C)c2cc(C(=O)Nc3ccc(C(=O)O)cc3)ccc21	InChI=1S/C22H25NO3/c1-21(2)11-12-22(3,4)18-13-15(7-10-17(18)21)19(24)23-16-8-5-14(6-9-16)20(25)26/h5-10,13H,11-12H2,1-4H3,(H,23,24)(H,25,26)	SZWKGOZKRMMLAJ-UHFFFAOYSA-N				1														12.0		102121-60-8	Am 580;NSC608001;AM-580;CD336;Ro 40-6055;AM580;PMID27336223-Compound-5	351.18	2.0	2.0	3.0	3.0	2.0	4.99	66.4
PD003560	ML-030	COc1ccc(OC)c(-c2nnc3n2N=C(c2ccc(OC)c(OC)c2)CS3)c1	InChI=1S/C20H20N4O4S/c1-25-13-6-8-16(26-2)14(10-13)19-21-22-20-24(19)23-15(11-29-20)12-5-7-17(27-3)18(9-12)28-4/h5-10H,11H2,1-4H3	DZAUSKKPHXFGNN-UHFFFAOYSA-N	1	1		1														10.0		1013750-77-0	ML-030;triazolothiadiazine;ML030	412.12	9.0	0.0	6.0	4.0	3.0	3.34	79.99
PD003568	HC-067047	Cc1c(C(=O)Nc2cccc(C(F)(F)F)c2)cc(-c2ccccc2)n1CCCN1CCOCC1	InChI=1S/C26H28F3N3O2/c1-19-23(25(33)30-22-10-5-9-21(17-22)26(27,28)29)18-24(20-7-3-2-4-8-20)32(19)12-6-11-31-13-15-34-16-14-31/h2-5,7-10,17-18H,6,11-16H2,1H3,(H,30,33)	NCZYSQOTAYFTNM-UHFFFAOYSA-N				1														1.0		883031-03-6	HC-067047;HC067047;HC 067047	471.21	4.0	1.0	7.0	4.0	3.0	5.46	46.5
PD003576	OLAPARIB	O=C(c1cc(Cc2n[nH]c(=O)c3ccccc23)ccc1F)N1CCN(C(=O)C2CC2)CC1	InChI=1S/C24H23FN4O3/c25-20-8-5-15(14-21-17-3-1-2-4-18(17)22(30)27-26-21)13-19(20)24(32)29-11-9-28(10-12-29)23(31)16-6-7-16/h1-5,8,13,16H,6-7,9-12,14H2,(H,27,30)	FDLYAMZZIXQODN-UHFFFAOYSA-N	1	1	1	1	1	1												13.0	approved	763113-22-0;937799-91-2;1021843-02-6	OLAPARIB;KU0059436, AZD-2281;KU-0059436;KU 59436;OLAPARIB COMPONENT OF KEYLYNK-010;KEYLYNK-010 COMPONENT OLAPARIB;KU0059436, AZD2281;Olaparib (AZD2281, Ku-0059436);AZD2281;AZD-2281;AZ2281;KU-0059436 ;AZD 2281;KU0059436;Olaparib (AZD2281);KU-59436;LYNPARZA;KU59436;O-9201;AZ-2281	434.18	4.0	1.0	4.0	5.0	3.0	2.35	86.37
PD003580	LRRK2-IN-1	COc1cc(C(=O)N2CCC(N3CCN(C)CC3)CC2)ccc1Nc1ncc2c(n1)N(C)c1ccccc1C(=O)N2C	InChI=1S/C31H38N8O3/c1-35-15-17-38(18-16-35)22-11-13-39(14-12-22)29(40)21-9-10-24(27(19-21)42-4)33-31-32-20-26-28(34-31)36(2)25-8-6-5-7-23(25)30(41)37(26)3/h5-10,19-20,22H,11-18H2,1-4H3,(H,32,33,34)	IWMCPJZTADUIFX-UHFFFAOYSA-N	1	1		1														3.0		1234480-84-2	LRRK2-IN-1;XMD11-50;LRRK2-IN1	570.31	9.0	1.0	5.0	6.0	3.0	3.44	97.38
PD003582	Tubastatin-A	CN1CCc2c(c3ccccc3n2Cc2ccc(C(=O)NO)cc2)C1	InChI=1S/C20H21N3O2/c1-22-11-10-19-17(13-22)16-4-2-3-5-18(16)23(19)12-14-6-8-15(9-7-14)20(24)21-25/h2-9,25H,10-13H2,1H3,(H,21,24)	GOVYBPLHWIEHEJ-UHFFFAOYSA-N	1	1	1	1		1												14.0		1252003-15-8;1239262-52-2	TUBASTATIN A;Tubastatin A BASE;Tubastatin-A	335.16	4.0	2.0	3.0	4.0	3.0	2.8	57.5
PD003587	CID 5951923	CN(C(=O)COC(=O)/C=C/c1cccc([N+](=O)[O-])c1)C1CCS(=O)(=O)C1	InChI=1S/C16H18N2O7S/c1-17(14-7-8-26(23,24)11-14)15(19)10-25-16(20)6-5-12-3-2-4-13(9-12)18(21)22/h2-6,9,14H,7-8,10-11H2,1H3/b6-5+	URVRJYLSUVXWBC-AATRIKPKSA-N				1														3.0		749872-43-3	CID 5951923;CID-5951923 ;CID-5951923	382.08	7.0	0.0	6.0	2.0	1.0	0.8	123.89
PD003611	VORAPAXAR	CCOC(=O)N[C@@H]1CC[C@@H]2[C@@H](C1)C[C@H]1C(=O)O[C@H](C)[C@H]1[C@H]2/C=C/c1ccc(-c2cccc(F)c2)cn1	InChI=1S/C29H33FN2O4/c1-3-35-29(34)32-23-10-11-24-20(14-23)15-26-27(17(2)36-28(26)33)25(24)12-9-22-8-7-19(16-31-22)18-5-4-6-21(30)13-18/h4-9,12-13,16-17,20,23-27H,3,10-11,14-15H2,1-2H3,(H,32,34)/b12-9+/t17-,20+,23-,24-,25+,26-,27+/m1/s1	ZBGXUVOIWDMMJE-QHNZEKIYSA-N				1	1													1.0	approved	618385-01-6;312617-89-3	SCH 530348;SCH 530348, MK-5348;MK-5348;VORAPAXAR;Vorapaxar (SCH 530348)	492.24	5.0	1.0	5.0	5.0	2.0	5.63	77.52
PD003613	RAF-265	Cn1c(Nc2ccc(C(F)(F)F)cc2)nc2cc(Oc3ccnc(-c4ncc(C(F)(F)F)[nH]4)c3)ccc21	InChI=1S/C24H16F6N6O/c1-36-19-7-6-15(10-17(19)34-22(36)33-14-4-2-13(3-5-14)23(25,26)27)37-16-8-9-31-18(11-16)21-32-12-20(35-21)24(28,29)30/h2-12H,1H3,(H,32,35)(H,33,34)	YABJJWZLRMPFSI-UHFFFAOYSA-N				1														68.0	investigational	927880-90-8	RAF265;RAF-265;RAF 265;RAF265 (CHIR-265);CHIR-265, NVP-RAF265;N/A ;CHIR-265	518.13	6.0	2.0	5.0	5.0	5.0	6.93	80.65
PD003617	BEXAROTENE	C=C(c1ccc(C(=O)O)cc1)c1cc2c(cc1C)C(C)(C)CCC2(C)C	InChI=1S/C24H28O2/c1-15-13-20-21(24(5,6)12-11-23(20,3)4)14-19(15)16(2)17-7-9-18(10-8-17)22(25)26/h7-10,13-14H,2,11-12H2,1,3-6H3,(H,25,26)	NAVMQTYZDKMPEU-UHFFFAOYSA-N				1	1						1				1			17.0	approved;investigational	153559-49-0	LG-100069,LGD-1069;LGD1069;BEXAROTENE;Bexarotene (LGD1069);Targretin;Ro 26-4455	348.21	1.0	1.0	3.0	3.0	2.0	6.1	37.3
PD003618	GSK461364	C[C@@H](Oc1cc(-n2cnc3ccc(CN4CCN(C)CC4)cc32)sc1C(N)=O)c1ccccc1C(F)(F)F	InChI=1S/C27H28F3N5O2S/c1-17(19-5-3-4-6-20(19)27(28,29)30)37-23-14-24(38-25(23)26(31)36)35-16-32-21-8-7-18(13-22(21)35)15-34-11-9-33(2)10-12-34/h3-8,13-14,16-17H,9-12,15H2,1-2H3,(H2,31,36)/t17-/m1/s1	ZHJGWYRLJUCMRT-QGZVFWFLSA-N				1														63.0	investigational	929095-18-1	GW843682X;GSK 461364;GSK-461364A;GSK461364;GSK-461364;GSK461364, GSK461364A;GSK461364A;KIN001-134	543.19	7.0	1.0	7.0	5.0	4.0	5.09	76.62
PD003621	MI-2	CCCc1cc2c(N3CCN(C4=NCC(C)(C)S4)CC3)ncnc2s1	InChI=1S/C18H25N5S2/c1-4-5-13-10-14-15(20-12-21-16(14)24-13)22-6-8-23(9-7-22)17-19-11-18(2,3)25-17/h10,12H,4-9,11H2,1-3H3	SRQYLNYQAPCPIR-UHFFFAOYSA-N	1	1		1														2.0		1271738-62-5	MI-2;Menin-MLL inhibitor 2;Menin-MLL inhibitor MI-2;4-(4-(5,5-Dimethyl-4,5-dihydrothiazol-2-yl)piperazin-1-yl)-6-propylthieno[2,3-d]pyrimidine;Menin-MLL Inhibitor;MI-2 (Menin-MLL Inhibitor);MI 2;MI2	375.16	7.0	0.0	3.0	4.0	2.0	3.65	44.62
PD003624	GW843682X	COc1cc2ncn(-c3cc(OCc4ccccc4C(F)(F)F)c(C(N)=O)s3)c2cc1OC	InChI=1S/C22H18F3N3O4S/c1-30-16-7-14-15(8-17(16)31-2)28(11-27-14)19-9-18(20(33-19)21(26)29)32-10-12-5-3-4-6-13(12)22(23,24)25/h3-9,11H,10H2,1-2H3,(H2,26,29)	JSKUWFIZUALZLX-UHFFFAOYSA-N				1														42.0		660868-91-7	GW843682X;GW 843682X;GW-843682X;GW843682	477.1	7.0	1.0	7.0	4.0	4.0	4.8	88.6
PD003628	RG108	O=C(O)[C@H](Cc1c[nH]c2ccccc12)N1C(=O)c2ccccc2C1=O	InChI=1S/C19H14N2O4/c22-17-13-6-1-2-7-14(13)18(23)21(17)16(19(24)25)9-11-10-20-15-8-4-3-5-12(11)15/h1-8,10,16,20H,9H2,(H,24,25)/t16-/m0/s1	HPTXLHAHLXOAKV-INIZCTEOSA-N				1														3.0		48208-26-0;32675-71-1	N-Phthalyl-L-tryptophan;RG-108;RG108;RG 108;N/A	334.1	3.0	2.0	4.0	4.0	3.0	2.46	90.47
PD003632	BORTEZOMIB	CC(C)C[C@H](NC(=O)[C@H](Cc1ccccc1)NC(=O)c1cnccn1)B(O)O	InChI=1S/C19H25BN4O4/c1-13(2)10-17(20(27)28)24-18(25)15(11-14-6-4-3-5-7-14)23-19(26)16-12-21-8-9-22-16/h3-9,12-13,15,17,27-28H,10-11H2,1-2H3,(H,23,26)(H,24,25)/t15-,17-/m0/s1	GXJABQQUPOEUTA-RDJZCZTQSA-N				1	1			1			1						1	49.0	approved;investigational	179324-69-7	B1875;LDP-341;BORTEZOMIB;NSC681239;Brotezamide;LDP 341;S1013;LDP-341,PS-341;Bortezomib (Velcade);DPBA;Velcade;MG 341;NSC 681239;Radiciol;PS-341;MG-341, PS-341	384.2	6.0	4.0	9.0	2.0	2.0	0.36	124.44
PD003633	FINGOLIMOD	CCCCCCCCc1ccc(CCC(N)(CO)CO)cc1	InChI=1S/C19H33NO2/c1-2-3-4-5-6-7-8-17-9-11-18(12-10-17)13-14-19(20,15-21)16-22/h9-12,21-22H,2-8,13-16,20H2,1H3	KKGQTZUTZRNORY-UHFFFAOYSA-N				1	1													9.0	approved;investigational	162359-55-9	FINGOLIMOD;FINGOLIMOD HYDROCHLORIDE;FTY720 free base;FTY-720;Gilenya	307.25	3.0	3.0	12.0	1.0	1.0	3.2	66.48
PD003635	MOMELOTINIB	N#CCNC(=O)c1ccc(-c2ccnc(Nc3ccc(N4CCOCC4)cc3)n2)cc1	InChI=1S/C23H22N6O2/c24-10-12-25-22(30)18-3-1-17(2-4-18)21-9-11-26-23(28-21)27-19-5-7-20(8-6-19)29-13-15-31-16-14-29/h1-9,11H,12-16H2,(H,25,30)(H,26,27,28)	ZVHNDZWQTBEVRY-UHFFFAOYSA-N				1														44.0	investigational	1056634-68-4	Momelotinib (CYT387);CYT-387, Momelotinib Dihydrochloride, CYT-11387, GS-0387;CYT387;Momelotinib dihydrochloride;LM-1149;CYT11387;CYT 387;CYT-0387;GS-0387;CYT 11387 ;MOMELOTINIB;CYT-11387;CYT-387	414.18	7.0	2.0	6.0	4.0	3.0	2.98	103.17
PD003637	VELIPARIB	C[C@]1(c2nc3c(C(N)=O)cccc3[nH]2)CCCN1	InChI=1S/C13H16N4O/c1-13(6-3-7-15-13)12-16-9-5-2-4-8(11(14)18)10(9)17-12/h2,4-5,15H,3,6-7H2,1H3,(H2,14,18)(H,16,17)/t13-/m1/s1	JNAHVYVRKWKWKQ-CYBMUJFWSA-N	1	1	1	1		1												10.0	investigational	912444-00-9	ABT-888 (Veliparib);ABT 888;ABT888;VELIPARIB;ABT-888;NSC 737664;Veliparib hydrochloride;PARP-1 INHIBITOR ABT-888;UNII-01O4K0631N;N/A	244.13	3.0	3.0	2.0	3.0	2.0	1.26	83.8
PD003639	CEDIRANIB	COc1cc2c(Oc3ccc4[nH]c(C)cc4c3F)ncnc2cc1OCCCN1CCCC1	InChI=1S/C25H27FN4O3/c1-16-12-17-19(29-16)6-7-21(24(17)26)33-25-18-13-22(31-2)23(14-20(18)27-15-28-25)32-11-5-10-30-8-3-4-9-30/h6-7,12-15,29H,3-5,8-11H2,1-2H3	XXJWYDDUDKYVKI-UHFFFAOYSA-N				1														89.0	investigational	288383-20-0	CEDIRANIB;Recentin;Cediranib (AZD2171);AZD-2171;ZD-2171;Recentin ;AZD-2171, ZD-2171, Recentin, Cediranib Maleate;AZD2171;NSC-732208;CEDIRANIB MALEATE	450.21	6.0	1.0	8.0	5.0	4.0	5.22	72.5
PD003646	SR1001	CC(=O)Nc1nc(C)c(S(=O)(=O)Nc2ccc(C(O)(C(F)(F)F)C(F)(F)F)cc2)s1	InChI=1S/C15H13F6N3O4S2/c1-7-11(29-12(22-7)23-8(2)25)30(27,28)24-10-5-3-9(4-6-10)13(26,14(16,17)18)15(19,20)21/h3-6,24,26H,1-2H3,(H,22,23,25)	OZBSSKGBKHOLGA-UHFFFAOYSA-N				1														2.0		1335106-03-0	SR1001;SR 1001	477.03	6.0	3.0	5.0	2.0	2.0	3.52	108.39
PD003648	CHS-828	N#CN/C(=N/CCCCCCOc1ccc(Cl)cc1)Nc1ccncc1	InChI=1S/C19H22ClN5O/c20-16-5-7-18(8-6-16)26-14-4-2-1-3-11-23-19(24-15-21)25-17-9-12-22-13-10-17/h5-10,12-13H,1-4,11,14H2,(H2,22,23,24,25)	BOIPLTNGIAPDBY-UHFFFAOYSA-N	1		1	1		1												5.0	investigational	200484-11-3	GMX-1778;CHS-828;GMX1778 (CHS828);GMX1778;CHS 828	371.15	4.0	2.0	9.0	2.0	2.0	4.21	82.33
PD003658	ML083	COc1ccc(S(=O)(=O)N2CCN(S(=O)(=O)c3ccc4c(c3)OCCO4)CC2)cc1	InChI=1S/C19H22N2O7S2/c1-26-15-2-4-16(5-3-15)29(22,23)20-8-10-21(11-9-20)30(24,25)17-6-7-18-19(14-17)28-13-12-27-18/h2-7,14H,8-13H2,1H3	HMGDKYUJSFVHIY-UHFFFAOYSA-N	1	1		1														4.0	experimental		ML083;1-(2,3-dihydro-1,4-benzodioxin-6-ylsulfonyl)-4-[(4-methoxyphenyl)sulfonyl]piperazine	454.09	7.0	0.0	5.0	4.0	2.0	1.16	102.45
PD003669	LENVATINIB	COc1cc2nccc(Oc3ccc(NC(=O)NC4CC4)c(Cl)c3)c2cc1C(N)=O	InChI=1S/C21H19ClN4O4/c1-29-19-10-17-13(9-14(19)20(23)27)18(6-7-24-17)30-12-4-5-16(15(22)8-12)26-21(28)25-11-2-3-11/h4-11H,2-3H2,1H3,(H2,23,27)(H2,25,26,28)	WOSKHXYHFSIKNG-UHFFFAOYSA-N				1	1													36.0	approved;investigational	417716-92-8	LENVATINIB MESYLATE;E7080 (Lenvatinib);A-13861;E-7080;6-Quinolinecarboxamide, 4-[3-chloro-4-[[(cyclopropylamino)carbonyl]-amino]phenoxy]-7-methoxy-;ER-203492-00;KISPLYX;LENVATINIB;E7080, ER-203492-00, Lenvatinib Mesylate;E7080;LENVIMA	426.11	5.0	3.0	6.0	4.0	3.0	4.07	115.57
PD003674	PF-03758309	Cc1nc(Nc2n[nH]c3c2CN(C(=O)N[C@H](CN(C)C)c2ccccc2)C3(C)C)c2sccc2n1	InChI=1S/C25H30N8OS/c1-15-26-18-11-12-35-20(18)23(27-15)29-22-17-13-33(25(2,3)21(17)30-31-22)24(34)28-19(14-32(4)5)16-9-7-6-8-10-16/h6-12,19H,13-14H2,1-5H3,(H,28,34)(H2,26,27,29,30,31)/t19-/m1/s1	AYCPARAPKDAOEN-LJQANCHMSA-N	1	1	1	1														94.0	investigational	898044-15-0	PF-03758309;PF-3758309	490.23	7.0	3.0	6.0	5.0	4.0	4.53	102.07
PD003679	I-BET151	COc1cc2c(cc1-c1c(C)noc1C)ncc1[nH]c(=O)n([C@H](C)c3ccccn3)c12	InChI=1S/C23H21N5O3/c1-12-21(14(3)31-27-12)16-9-18-15(10-20(16)30-4)22-19(11-25-18)26-23(29)28(22)13(2)17-7-5-6-8-24-17/h5-11,13H,1-4H3,(H,26,29)/t13-/m1/s1	VUVUVNZRUGEAHB-CYBMUJFWSA-N	1	1	1	1														8.0		1300031-49-5	I-BET151;I-BET151 (GSK1210151A);GSK 1210151A (I-BET151);GSK1210151A	415.16	7.0	1.0	4.0	5.0	5.0	4.16	98.83
PD003680	KU-60019	C[C@H]1CN(CC(=O)Nc2ccc3c(c2)Cc2cccc(-c4cc(=O)cc(N5CCOCC5)o4)c2S3)C[C@@H](C)O1	InChI=1S/C30H33N3O5S/c1-19-16-32(17-20(2)37-19)18-28(35)31-23-6-7-27-22(13-23)12-21-4-3-5-25(30(21)39-27)26-14-24(34)15-29(38-26)33-8-10-36-11-9-33/h3-7,13-15,19-20H,8-12,16-18H2,1-2H3,(H,31,35)/t19-,20+	SCELLOWTHJGVIC-BGYRXZFFSA-N	1	1	1	1														4.0		925701-49-1;925701-46-8	KU 60019;Ku60019;KU-60019	547.21	8.0	1.0	5.0	6.0	3.0	4.25	84.25
PD003688	TGX-221	Cc1cc(C(C)Nc2ccccc2)c2nc(N3CCOCC3)cc(=O)n2c1	InChI=1S/C21H24N4O2/c1-15-12-18(16(2)22-17-6-4-3-5-7-17)21-23-19(13-20(26)25(21)14-15)24-8-10-27-11-9-24/h3-7,12-14,16,22H,8-11H2,1-2H3	CPRAGQJXBLMUEL-UHFFFAOYSA-N	1		1	1		1												10.0		663619-89-4	CHEMBL1972466;TGX221;TGX 221;TGX-221	364.19	6.0	1.0	4.0	4.0	3.0	3.01	58.87
PD003691	necrostatin-1	CN1C(=O)C(Cc2c[nH]c3ccccc23)NC1=S	InChI=1S/C13H13N3OS/c1-16-12(17)11(15-13(16)18)6-8-7-14-10-5-3-2-4-9(8)10/h2-5,7,11,14H,6H2,1H3,(H,15,18)	TXUWMXQFNYDOEZ-UHFFFAOYSA-N				1														11.0		4311-88-0	Necrostatin 1;Nec-1;necrostatin-1;NECROSTATIN	259.08	2.0	2.0	2.0	3.0	2.0	1.43	48.13
PD003697	ERASTIN	CCOc1ccccc1-n1c(C(C)N2CCN(C(=O)COc3ccc(Cl)cc3)CC2)nc2ccccc2c1=O	InChI=1S/C30H31ClN4O4/c1-3-38-27-11-7-6-10-26(27)35-29(32-25-9-5-4-8-24(25)30(35)37)21(2)33-16-18-34(19-17-33)28(36)20-39-23-14-12-22(31)13-15-23/h4-15,21H,3,16-20H2,1-2H3	BKQFRNYHFIQEKN-UHFFFAOYSA-N				1							1						1	2.0		571203-78-6	ERASTIN;Piperazinyl methyl quinazolinone derivative 2	546.2	7.0	0.0	8.0	5.0	4.0	4.72	76.9
PD003702	NVP 231	O=C(Nc1nc2ccc(NC(=O)C34CC5CC(CC(C5)C3)C4)cc2s1)c1ccccc1	InChI=1S/C25H25N3O2S/c29-22(18-4-2-1-3-5-18)28-24-27-20-7-6-19(11-21(20)31-24)26-23(30)25-12-15-8-16(13-25)10-17(9-15)14-25/h1-7,11,15-17H,8-10,12-14H2,(H,26,30)(H,27,28,29)	MVSSJPGNLQPWSW-UHFFFAOYSA-N				1														1.0		362003-83-6	NVP-231;NVP-231;NVP 231	431.17	4.0	2.0	4.0	7.0	3.0	5.7	71.09
PD003712	ML311	CCN1CCN(C(c2ccc(C(F)(F)F)cc2)c2ccc3cccnc3c2O)CC1	InChI=1S/C23H24F3N3O/c1-2-28-12-14-29(15-13-28)21(17-5-8-18(9-6-17)23(24,25)26)19-10-7-16-4-3-11-27-20(16)22(19)30/h3-11,21,30H,2,12-15H2,1H3	NGAPBLRRJSKIRT-UHFFFAOYSA-N	1	1		1														8.0		315698-17-0	ML 311;ML311;ML-311	415.19	4.0	1.0	4.0	4.0	3.0	4.69	39.6
PD003723	GW806742X	CN(c1ccc(NC(=O)Nc2ccc(OC(F)(F)F)cc2)cc1)c1ccnc(Nc2cccc(S(N)(=O)=O)c2)n1	InChI=1S/C25H22F3N7O4S/c1-35(22-13-14-30-23(34-22)31-18-3-2-4-21(15-18)40(29,37)38)19-9-5-16(6-10-19)32-24(36)33-17-7-11-20(12-8-17)39-25(26,27)28/h2-15H,1H3,(H2,29,37,38)(H,30,31,34)(H2,32,33,36)	SNRUTMWCDZHKKM-UHFFFAOYSA-N	1		1	1														4.0		579515-63-2	MLKL compound 1;GW806742X	573.14	8.0	4.0	8.0	4.0	4.0	5.18	151.57
PD003735	RepSox	Cc1cccc(-c2n[nH]cc2-c2ccc3ncccc3n2)n1	InChI=1S/C17H13N5/c1-11-4-2-5-16(20-11)17-12(10-19-22-17)13-7-8-14-15(21-13)6-3-9-18-14/h2-10H,1H3,(H,19,22)	LBPKYPYHDKKRFS-UHFFFAOYSA-N				1														2.0		446859-33-2	RepSox (SJN 2511);RepSox;E-616452;ALK5 Inhibitor II;E-616452, SJN 2511;SJN 2511;GW786460X	287.12	4.0	1.0	2.0	4.0	4.0	3.39	67.35
PD003805	TCS JNK 5a	N#Cc1c(NC(=O)c2cccc3ccccc23)sc2c1CCCC2	InChI=1S/C20H16N2OS/c21-12-17-15-9-3-4-11-18(15)24-20(17)22-19(23)16-10-5-7-13-6-1-2-8-14(13)16/h1-2,5-8,10H,3-4,9,11H2,(H,22,23)	WQGDQGAFSDMBLA-UHFFFAOYSA-N				1														3.0		312917-14-9	TCS JNK 5a;SC202671;KIN001-188;SC 202671;SC-202671;AC1LG8KT;GW620972X;JNK-IN-5A;JNK inhibitor IX;N-(3-Cyano-4,5,6,7-tetrahydrobenzo[b]thienyl-2-yl)-1-naphthalenecarboxamide	332.1	3.0	1.0	2.0	4.0	3.0	4.9	52.89
PD003827	GW572738X	N#Cc1c(NC(=O)c2ccccc2F)sc2c1CCCC2	InChI=1S/C16H13FN2OS/c17-13-7-3-1-6-11(13)15(20)19-16-12(9-18)10-5-2-4-8-14(10)21-16/h1,3,6-7H,2,4-5,8H2,(H,19,20)	YVYPYORTKAIUGJ-UHFFFAOYSA-N				1														2.0	experimental		GW572738X;N-(3-cyano-4,5,6,7-tetrahydro-1-benzothien-2-yl)-2-fluorobenzamide	300.07	3.0	1.0	2.0	3.0	2.0	3.89	52.89
PD003839	SB-693162	CCn1c(-c2nonc2N)nc2ccccc21	InChI=1S/C11H11N5O/c1-2-16-8-6-4-3-5-7(8)13-11(16)9-10(12)15-17-14-9/h3-6H,2H2,1H3,(H2,12,15)	HCRQPXYLXXLKPT-UHFFFAOYSA-N				1														6.0		293760-29-9	GW549034X;UNC10112830A;SB-693162	229.1	6.0	1.0	2.0	3.0	3.0	1.69	82.76
PD003976	SB-347804	N#Cc1c(NC(=O)c2ccc(F)cc2)sc2c1CCCC2	InChI=1S/C16H13FN2OS/c17-11-7-5-10(6-8-11)15(20)19-16-13(9-18)12-3-1-2-4-14(12)21-16/h5-8H,1-4H2,(H,19,20)	ONINFKOEYCCERZ-UHFFFAOYSA-N				1														2.0		325979-58-6	SB-347804;N-(3-Cyano-4,5,6,7-tetrahydrobenzo[b]thien-2-yl)-4-fluorobenzamide	300.07	3.0	1.0	2.0	3.0	2.0	3.89	52.89
PD004056	GSK180736A	CC1=C(C(=O)Nc2ccc3[nH]ncc3c2)C(c2ccc(F)cc2)NC(=O)N1	InChI=1S/C19H16FN5O2/c1-10-16(17(24-19(27)22-10)11-2-4-13(20)5-3-11)18(26)23-14-6-7-15-12(8-14)9-21-25-15/h2-9,17H,1H3,(H,21,25)(H,23,26)(H2,22,24,27)	HEAIGWIZTYAQTC-UHFFFAOYSA-N				1														5.0		817194-38-0	GSK180736A;GSK180736;GSK-180736A	365.13	3.0	4.0	3.0	4.0	3.0	2.97	98.91
PD004078	PLERIXAFOR	c1cc(CN2CCCNCCNCCCNCC2)ccc1CN1CCCNCCNCCCNCC1	InChI=1S/C28H54N8/c1-9-29-15-17-31-13-3-21-35(23-19-33-11-1)25-27-5-7-28(8-6-27)26-36-22-4-14-32-18-16-30-10-2-12-34-20-24-36/h5-8,29-34H,1-4,9-26H2	YIQPUIGJQJDJOS-UHFFFAOYSA-N	1		1	1	1	1												5.0	approved	110078-46-1;155148-31-5	AMD-3329;AMD3100;PLERIXAFOR OCTAHYDROCHLORIDE;JM3100;PLERIXAFOR;API0005282;A-1905;AMD 3100;JM-3100;Plerixafor hydrochloride;SID791	502.45	8.0	6.0	4.0	3.0	1.0	0.42	78.66
PD004086	PACLITAXEL	CC(=O)O[C@H]1C(=O)[C@]2(C)[C@@H](O)C[C@H]3OC[C@@]3(OC(C)=O)[C@H]2[C@H](OC(=O)c2ccccc2)[C@]2(O)C[C@H](OC(=O)[C@H](O)[C@@H](NC(=O)c3ccccc3)c3ccccc3)C(C)=C1C2(C)C	InChI=1S/C47H51NO14/c1-25-31(60-43(56)36(52)35(28-16-10-7-11-17-28)48-41(54)29-18-12-8-13-19-29)23-47(57)40(61-42(55)30-20-14-9-15-21-30)38-45(6,32(51)22-33-46(38,24-58-33)62-27(3)50)39(53)37(59-26(2)49)34(25)44(47,4)5/h7-21,31-33,35-38,40,51-52,57H,22-24H2,1-6H3,(H,48,54)/t31-,32-,33+,35-,36+,37+,38-,40-,45+,46-,47+/m0/s1	RCINICONZNJXQF-MZXODVADSA-N	1	1	1	1	1						1						1	49.0	approved;vet_approved	33069-62-4;1203669-79-7	NSC125973;BMS 181339-01;Paclitaxel (Taxol);Taxol (Registered Trademark);Tax-11-en-9-one, 5.beta.,20-epoxy-1,2.alpha.,4,7.beta., 10.beta.,13.alpha.- hexahydroxy-, 4,10-diacetate 2- benzoate,13-ester with (2R,3S)-N-benzoyl-3-phenylisoserine;Onxol;Paxene;NSC-125973;Abraxane;PACLITAXEL;Taxol;CHEMBL428647;NSC 125973;7 epi Taxol;7-epi-Taxol;Bris Taxol;7,11-Methano-5H-cyclodeca[3,4]benz[1,2-b]oxete,benz…	853.33	14.0	4.0	10.0	7.0	3.0	3.74	221.29
PD004089	CARFILZOMIB	CC(C)C[C@H](NC(=O)[C@H](CCc1ccccc1)NC(=O)CN1CCOCC1)C(=O)N[C@@H](Cc1ccccc1)C(=O)N[C@@H](CC(C)C)C(=O)[C@@]1(C)CO1	InChI=1S/C40H57N5O7/c1-27(2)22-32(36(47)40(5)26-52-40)42-39(50)34(24-30-14-10-7-11-15-30)44-38(49)33(23-28(3)4)43-37(48)31(17-16-29-12-8-6-9-13-29)41-35(46)25-45-18-20-51-21-19-45/h6-15,27-28,31-34H,16-26H2,1-5H3,(H,41,46)(H,42,50)(H,43,48)(H,44,49)/t31-,32-,33-,34-,40+/m0/s1	BLMPQMFVWMYDKT-NZTKNTHTSA-N				1	1			1			1						1	18.0	approved;investigational	868540-17-4	CARFILZOMIB;CT-CARF;A-1098;PR-171;Carfilzomib (PR-171);Kyprolis;N/A	719.43	8.0	4.0	20.0	4.0	2.0	2.58	158.47
PD004094	CERITINIB	Cc1cc(Nc2ncc(Cl)c(Nc3ccccc3S(=O)(=O)C(C)C)n2)c(OC(C)C)cc1C1CCNCC1	InChI=1S/C28H36ClN5O3S/c1-17(2)37-25-15-21(20-10-12-30-13-11-20)19(5)14-24(25)33-28-31-16-22(29)27(34-28)32-23-8-6-7-9-26(23)38(35,36)18(3)4/h6-9,14-18,20,30H,10-13H2,1-5H3,(H2,31,32,33,34)	VERWOWGGCGHDQE-UHFFFAOYSA-N	1	1		1	1	1					1				1			51.0	approved	1032900-25-6	cpd 15;NVP-LDK378-NX;4MK;Ceritinib (LDK378);LDK378;LDK-378;CERITINIB[MI];ZYKADIA;CERITINIB;LDK 378;NVP-LDK-378-NX	557.22	8.0	3.0	9.0	4.0	3.0	6.36	105.24
PD004099	bosutinib	COc1cc(Nc2c(C#N)cnc3cc(OCCCN4CCN(C)CC4)c(OC)cc23)c(Cl)cc1Cl	InChI=1S/C26H29Cl2N5O3/c1-32-6-8-33(9-7-32)5-4-10-36-25-13-21-18(11-24(25)35-3)26(17(15-29)16-30-21)31-22-14-23(34-2)20(28)12-19(22)27/h11-14,16H,4-10H2,1-3H3,(H,30,31)	UBPYILGKFZZVDX-UHFFFAOYSA-N				1	1													205.0	approved	380843-75-4;380443-75-4	bosutinib;4-(2,4-Dichloro-5-methoxyphenylamino)-6-methoxy-7-(3-(4-methylpiperazin-1-yl)propoxy)quinoline-3-carbonitrile; Bosutinib;SK-606;Bosutinib (SKI-606);SKI 606;PZ0192;B18771;BOSUTINIB (AS MONOHYDRATE);BOSUTINIB HYDRATE;BOSUTINIB MONOHYDRATE;SKI-606;Bosulif, SKI-606, Bosutinib Monohydrate;BOSULIF;N/A	529.16	8.0	1.0	9.0	4.0	3.0	5.19	82.88
PD004100	PONATINIB	Cc1ccc(C(=O)Nc2ccc(CN3CCN(C)CC3)c(C(F)(F)F)c2)cc1C#Cc1cnc2cccnn12	InChI=1S/C29H27F3N6O/c1-20-5-6-22(16-21(20)8-10-25-18-33-27-4-3-11-34-38(25)27)28(39)35-24-9-7-23(26(17-24)29(30,31)32)19-37-14-12-36(2)13-15-37/h3-7,9,11,16-18H,12-15,19H2,1-2H3,(H,35,39)	PHXJVRSECIGDHY-UHFFFAOYSA-N				1	1													77.0	approved;investigational	943319-70-8;1114544-31-8	KIN001-192;AP-24534 HCl, AP-24534, Iclusig, Ponatinib HCl;Benzamide, 3-(2-imidazo[1,2-b]-pyridazin-3-ylethynyl)-4-methyl-N-[4[(4-methyl-1-piperazinyl)-methyl]-3-(trifluoromethyl)-phenyl]-;PMID25656651-Compound-5;AP-24534;AP24534;AP24534 (Ponatinib);AP 24534;S1490;A3349;Ponatinib (AP24534);PONATINIB;ICLUSIG;N/A	532.22	6.0	1.0	4.0	5.0	4.0	4.46	65.77
PD004103	PRALATREXATE	C#CCC(Cc1cnc2nc(N)nc(N)c2n1)c1ccc(C(=O)N[C@@H](CCC(=O)O)C(=O)O)cc1	InChI=1S/C23H23N7O5/c1-2-3-14(10-15-11-26-20-18(27-15)19(24)29-23(25)30-20)12-4-6-13(7-5-12)21(33)28-16(22(34)35)8-9-17(31)32/h1,4-7,11,14,16H,3,8-10H2,(H,28,33)(H,31,32)(H,34,35)(H4,24,25,26,29,30)/t14?,16-/m0/s1	OGSBUKJUDHAQEA-WMCAAGNKSA-N	1		1	1	1	1												6.0	approved;investigational	146464-95-1	Pralatrexate(Folotyn);10-Propargyl-10-deazaaminopterin;PRALATREXATE;Folotyn;PDX	477.18	9.0	5.0	10.0	3.0	3.0	0.98	207.3
PD004107	PCI-32765	C=CC(=O)N1CCCC(n2nc(-c3ccc(Oc4ccccc4)cc3)c3c(N)ncnc32)C1	InChI=1S/C25H24N6O2/c1-2-21(32)30-14-6-7-18(15-30)31-25-22(24(26)27-16-28-25)23(29-31)17-10-12-20(13-11-17)33-19-8-4-3-5-9-19/h2-5,8-13,16,18H,1,6-7,14-15H2,(H2,26,27,28)	XYFPWWZEPKGCCK-UHFFFAOYSA-N				1	1													7.0	approved	936563-96-1;936563-87-0	PCI-32765 (Ibrutinib);Ibrutinib Racemate;PCI-32765;KIN0000174;Ibrutinib (Racemate);IBRUTINIB;(R)-1-(3-(4-Amino-3-(4-phenoxyphenyl)-1H-pyrazolo[3,4-d]pyrimidin-1-yl)piperidin-1-yl)prop-2-en-1-one;PCI-32765 (Racemate)	440.2	7.0	1.0	5.0	5.0	4.0	4.22	99.16
PD004109	VISMODEGIB	CS(=O)(=O)c1ccc(C(=O)Nc2ccc(Cl)c(-c3ccccn3)c2)c(Cl)c1	InChI=1S/C19H14Cl2N2O3S/c1-27(25,26)13-6-7-14(17(21)11-13)19(24)23-12-5-8-16(20)15(10-12)18-4-2-3-9-22-18/h2-11H,1H3,(H,23,24)	BPQMGSKTAYIVFO-UHFFFAOYSA-N				1	1													3.0	approved;investigational	879085-55-9	VISMODEGIB;V-4050;GDC0449;RG 3616;GDC 0449;Vismodegib, free base;2-Chloro-N-(4-chloro-3-(2-pyridl)phenyl)-4-(methylsulfonyl)benzamide;Vismodegib (GDC-0449);GDC-0449;Erivedge;GDC-0449 (Vismodegib);N/A	420.01	4.0	1.0	4.0	3.0	3.0	4.71	76.13
PD004112	MITOXANTRONE	O=C1c2c(O)ccc(O)c2C(=O)c2c(NCCNCCO)ccc(NCCNCCO)c21	InChI=1S/C22H28N4O6/c27-11-9-23-5-7-25-13-1-2-14(26-8-6-24-10-12-28)18-17(13)21(31)19-15(29)3-4-16(30)20(19)22(18)32/h1-4,23-30H,5-12H2	KKZJGLLVHKMTCM-UHFFFAOYSA-N	1		1	1	1						1	1	1				1	67.0	approved;investigational	65271-80-9;137635-96-2	CL-232325;DHAQ;Mitroxone;MITOXANTRONE;mitozantrone;Novantron;Novantrone;Mitoxantrone HCl;NSC 301739;9,10-Anthracenedione, 1,4-dihydroxy-5,8-bis[[2-[(2-hydroxyethyl)amino]ethyl] amino]-;CL 232325;MITOXANTRONE HYDROCHLORIDE;MITOXANTRONE DIHYDROCHLORIDE;Dihydroxyanthraquinone;Mitoxantrone (free base)	444.2	10.0	8.0	12.0	3.0	2.0	-0.14	163.18
PD004212	FG-2216	O=C(O)CNC(=O)c1nc(Cl)c2ccccc2c1O	InChI=1S/C12H9ClN2O4/c13-11-7-4-2-1-3-6(7)10(18)9(15-11)12(19)14-5-8(16)17/h1-4,18H,5H2,(H,14,19)(H,16,17)	OUQVKRKGTAUJQA-UHFFFAOYSA-N				1				1										5.0	investigational	223387-75-5	FG-2216;FG2216;FG 2216;YM-311;IOX3;YM311	280.03	4.0	3.0	3.0	2.0	2.0	1.41	99.52
PD004223	Sch 1000	CC(C)[N@+]1(C)C2CC[C@H]1C[C@@H](OC(=O)C(CO)c1ccccc1)C2	InChI=1S/C20H30NO3/c1-14(2)21(3)16-9-10-17(21)12-18(11-16)24-20(23)19(13-22)15-7-5-4-6-8-15/h4-8,14,16-19,22H,9-13H2,1-3H3/q+1/t16-,17?,18+,19?,21-/m0/s1	OEXHQOGQTVQTAT-TYHZTFFYSA-N				1														0.0				332.22	3.0	1.0	5.0	3.0	1.0	2.85	46.53
PD004257	DAPIVIRINE	Cc1cc(C)c(Nc2ccnc(Nc3ccc(C#N)cc3)n2)c(C)c1	InChI=1S/C20H19N5/c1-13-10-14(2)19(15(3)11-13)24-18-8-9-22-20(25-18)23-17-6-4-16(12-21)5-7-17/h4-11H,1-3H3,(H2,22,23,24,25)	ILAYIAGXTHKHNT-UHFFFAOYSA-N				1							1				1			1.0	investigational	244767-67-7	TMC120;DAPIVIRINE;Dapivirine (TMC120);R147681	329.16	5.0	2.0	4.0	3.0	3.0	4.76	73.63
PD004286	MT-DADMe-ImmA	CSC[C@H]1CN(Cc2c[nH]c3c(N)ncnc23)C[C@@H]1O	InChI=1S/C13H19N5OS/c1-20-6-9-4-18(5-10(9)19)3-8-2-15-12-11(8)16-7-17-13(12)14/h2,7,9-10,15,19H,3-6H2,1H3,(H2,14,16,17)/t9-,10+/m1/s1	NTHMDFGHOCNNOE-ZJUUUORDSA-N				1														6.0	experimental	653592-04-2	(3R,4S)-1-[(4-AMINO-5H-PYRROLO[3,2-D]PYRIMIDIN-7-YL)METHYL]-4-[(METHYLSULFANYL)METHYL]PYRROLIDIN-3-OL;MTDIA;Methylthio-DADMe-Immucillin A;MT-DADMe-ImmA	293.13	6.0	3.0	4.0	3.0	2.0	0.7	91.06
PD004299	RILPIVIRINE	Cc1cc(/C=C/C#N)cc(C)c1Nc1ccnc(Nc2ccc(C#N)cc2)n1	InChI=1S/C22H18N6/c1-15-12-18(4-3-10-23)13-16(2)21(15)27-20-9-11-25-22(28-20)26-19-7-5-17(14-24)6-8-19/h3-9,11-13H,1-2H3,(H2,25,26,27,28)/b4-3+	YIBOMRUWOWDFLG-ONEGZZNKSA-N				1	1						1				1			10.0	approved	500287-72-9	R278474, TMC278;RILPIVIRINE;R278474;RILPIVIRINE HYDROCHLORIDE;Rilpivirine ;DB08864;TMC278	366.16	6.0	2.0	5.0	3.0	3.0	4.99	97.42
PD004322	sertraline	CN[C@H]1CC[C@@H](c2ccc(Cl)c(Cl)c2)c2ccccc21	InChI=1S/C17H17Cl2N/c1-20-17-9-7-12(13-4-2-3-5-14(13)17)11-6-8-15(18)16(19)10-11/h2-6,8,10,12,17,20H,7,9H2,1H3/t12-,17-/m0/s1	VGKDLMBJGBXTGI-SJCJKPOMSA-N				1	1						1						1	47.0	approved	79617-96-2;219736-80-8	sertraline;Zoloft	305.07	1.0	1.0	2.0	3.0	2.0	5.18	12.03
PD004337	SKF 64139	Clc1ccc2c(c1Cl)CNCC2	InChI=1S/C9H9Cl2N/c10-8-2-1-6-3-4-12-5-7(6)9(8)11/h1-2,12H,3-5H2	WFPUBEDBBOGGIQ-UHFFFAOYSA-N				1														3.0	experimental	61563-24-4;57987-77-6	SKF 64139;SK&F-64139;7,8-DICHLORO-1,2,3,4-TETRAHYDROISOQUINOLINE	201.01	1.0	1.0	0.0	2.0	1.0	2.64	12.03
PD004353	CTS-1027	O=C(NO)C1(CS(=O)(=O)c2ccc(Oc3ccc(Cl)cc3)cc2)CCOCC1	InChI=1S/C19H20ClNO6S/c20-14-1-3-15(4-2-14)27-16-5-7-17(8-6-16)28(24,25)13-19(18(22)21-23)9-11-26-12-10-19/h1-8,23H,9-13H2,(H,21,22)	ROSNVSQTEGHUKU-UHFFFAOYSA-N				1														11.0	investigational;experimental	193022-04-7	Ro 1130830;RS 130830;CTS 1027;CTS-1027;RS-130830	425.07	6.0	2.0	6.0	3.0	2.0	3.21	101.93
PD004365	RIVAROXABAN	O=C(NC[C@H]1CN(c2ccc(N3CCOCC3=O)cc2)C(=O)O1)c1ccc(Cl)s1	InChI=1S/C19H18ClN3O5S/c20-16-6-5-15(29-16)18(25)21-9-14-10-23(19(26)28-14)13-3-1-12(2-4-13)22-7-8-27-11-17(22)24/h1-6,14H,7-11H2,(H,21,25)/t14-/m0/s1	KGFYHTZWPPHNLQ-AWEZNQCLSA-N				1	1													2.0	approved	366789-02-8;1429742-50-6	Xarelto;RIVAROXABAN;BAY 59-7939;Rivaroxaban (Xarelto)	435.07	6.0	1.0	5.0	4.0	2.0	2.52	88.18
PD004447	mardepodect	Cn1cc(-c2ccncc2)c(-c2ccc(OCc3ccc4ccccc4n3)cc2)n1	InChI=1S/C25H20N4O/c1-29-16-23(18-12-14-26-15-13-18)25(28-29)20-7-10-22(11-8-20)30-17-21-9-6-19-4-2-3-5-24(19)27-21/h2-16H,17H2,1H3	AZEXWHKOMMASPA-UHFFFAOYSA-N				1														2.0	investigational	1292799-56-4;1037309-45-7;898562-94-2	PF-02545920;Mardepodect succinate;PF-2545920 ;PF-2545920;mardepodect	392.16	5.0	0.0	5.0	5.0	5.0	5.28	52.83
PD004451	PD004451	COc1ccc(-c2nc(-c3cccs3)[nH]c2-c2ccc(OC)cc2)cc1	InChI=1S/C21H18N2O2S/c1-24-16-9-5-14(6-10-16)19-20(15-7-11-17(25-2)12-8-15)23-21(22-19)18-4-3-13-26-18/h3-13H,1-2H3,(H,22,23)	XBMULXNXJLWLLD-UHFFFAOYSA-N				1														1.0	experimental		4,5-bis(4-methoxyphenyl)-2-thiophen-2-yl-1H-imidazole	362.11	4.0	1.0	5.0	4.0	4.0	5.49	47.14
PD004500	SULTHIAME	NS(=O)(=O)c1ccc(N2CCCCS2(=O)=O)cc1	InChI=1S/C10H14N2O4S2/c11-18(15,16)10-5-3-9(4-6-10)12-7-1-2-8-17(12,13)14/h3-6H,1-2,7-8H2,(H2,11,15,16)	HMHVCUVYZFYAJI-UHFFFAOYSA-N				1	1													23.0	approved	61-56-3	SULTHIAME;sultiame	290.04	4.0	1.0	2.0	2.0	1.0	0.26	97.54
PD004534	DHODH-IN-17	O=C(O)c1cccnc1Nc1ccc(Cl)cc1	InChI=1S/C12H9ClN2O2/c13-8-3-5-9(6-4-8)15-11-10(12(16)17)2-1-7-14-11/h1-7H,(H,14,15)(H,16,17)	YEXIXVLEDGNAKM-UHFFFAOYSA-N				1														4.0	experimental	16344-26-6	2-(4-CHLORO-PHENYLAMINO)-NICOTINIC ACID;DHODH-IN-17	248.04	3.0	2.0	3.0	2.0	2.0	3.18	62.22
PD004536	PD004536	NCCc1ccc(S(N)(=O)=O)cc1	InChI=1S/C8H12N2O2S/c9-6-5-7-1-3-8(4-2-7)13(10,11)12/h1-4H,5-6,9H2,(H2,10,11,12)	FXNSVEQMUYPYJS-UHFFFAOYSA-N				1														27.0	experimental	70572-60-0;35303-76-5	4-(2-AMINOETHYL)BENZENESULFONAMIDE	200.06	3.0	2.0	3.0	1.0	1.0	-0.16	86.18
PD004560	Y-27632	C[C@@H](N)[C@H]1CC[C@H](C(=O)Nc2ccncc2)CC1	InChI=1S/C14H21N3O/c1-10(15)11-2-4-12(5-3-11)14(18)17-13-6-8-16-9-7-13/h6-12H,2-5,15H2,1H3,(H,16,17,18)/t10-,11-,12-/m1/s1	IYOZTVGMEWJPKR-IJLUTSLNSA-N				1														11.0	experimental	146986-50-7;129830-38-2	Y-27632;Y27632	247.17	3.0	2.0	3.0	2.0	1.0	2.17	68.01
PD004589	N-(3-AMINOPROPYL)-2-NITROBENZENAMINE	NCCCNc1ccccc1[N+](=O)[O-]	InChI=1S/C9H13N3O2/c10-6-3-7-11-8-4-1-2-5-9(8)12(13)14/h1-2,4-5,11H,3,6-7,10H2	GVGDDEYVTBKACE-UHFFFAOYSA-N				1														1.0	experimental		N-(3-AMINOPROPYL)-2-NITROBENZENAMINE	195.1	4.0	2.0	5.0	1.0	1.0	1.36	81.19
PD004666	tofacitinib	C[C@@H]1CCN(C(=O)CC#N)C[C@@H]1N(C)c1ncnc2[nH]ccc12	InChI=1S/C16H20N6O/c1-11-5-8-22(14(23)3-6-17)9-13(11)21(2)16-12-4-7-18-15(12)19-10-20-16/h4,7,10-11,13H,3,5,8-9H2,1-2H3,(H,18,19,20)/t11-,13+/m1/s1	UJLAWZDWDVHWOW-YPMHNXCESA-N	1	1	1	1	1			1										46.0	approved;investigational	477600-75-2;1259404-17-5	Tasocitinib, Tofacitinib Citrate, CP-690, Xeljanz, CP-690550-10, Tasocitinib Citrate, CP-690550;TOFACITINIB CITRATE;CP-690;CP690,550;Xeljanz;Tofacitinib (CP-690550, Tasocitinib);CP-690550;Tasocitinib;CP 690550;tofacitinib ;550;CP-690,550;CP-690,550 FREE BASE;PFE-PKIS 25;CP-690550 FREE BASE;tofacitinib;CP- 690 550;CP-690 FREE BASE;CP-690-550;CP690550;Tasocitinib	312.17	5.0	1.0	3.0	3.0	2.0	1.54	88.91
PD004682	Methylthioninium	CN(C)c1ccc2nc3ccc(N(C)C)cc3[s+]c2c1	InChI=1S/C16H18N3S/c1-18(2)11-5-7-13-15(9-11)20-16-10-12(19(3)4)6-8-14(16)17-13/h5-10H,1-4H3/q+1	RBTBFTRPCNLSDE-UHFFFAOYSA-N				1	1						1				1		1	51.0	approved;experimental;investigational	26283-09-0;1001913-24-1;7060-82-4;61-73-4	METHYLENE BLUE CATION;METHYLTHIONINIUM CHLORIDE;3,7-BIS(DIMETHYLAMINO)PHENOTHIAZIN-5-IUM;Methylthioninium;METHYLENE BLUE	284.12	3.0	0.0	2.0	3.0	3.0	3.86	19.37
PD004684	indane-5-sulfonamide	NS(=O)(=O)c1ccc2c(c1)CCC2	InChI=1S/C9H11NO2S/c10-13(11,12)9-5-4-7-2-1-3-8(7)6-9/h4-6H,1-3H2,(H2,10,11,12)	XVQJTFMKKZBBSX-UHFFFAOYSA-N				1														5.0	experimental	35203-93-1	2,3-dihydro-1H-indene-5-sulfonamide;NSC 91508;indane-5-sulfonamide	197.05	2.0	1.0	1.0	2.0	1.0	0.82	60.16
PD004692	PD004692	NS(=O)(=O)c1ccc(CCC(=O)O)cc1	InChI=1S/C9H11NO4S/c10-15(13,14)8-4-1-7(2-5-8)3-6-9(11)12/h1-2,4-5H,3,6H2,(H,11,12)(H2,10,13,14)	JUEONDBIBADVGD-UHFFFAOYSA-N				1														10.0	experimental		3-[4-(AMINOSULFONYL)PHENYL]PROPANOIC ACID;3-(4-sulfamoylphenyl)propanoic acid	229.04	3.0	2.0	4.0	1.0	1.0	0.35	97.46
PD004706	AT-7519	O=C(NC1CCNCC1)c1n[nH]cc1NC(=O)c1c(Cl)cccc1Cl	InChI=1S/C16H17Cl2N5O2/c17-10-2-1-3-11(18)13(10)15(24)22-12-8-20-23-14(12)16(25)21-9-4-6-19-7-5-9/h1-3,8-9,19H,4-7H2,(H,20,23)(H,21,25)(H,22,24)	OVPNQJVDAFNBDN-UHFFFAOYSA-N				1														58.0	investigational	844442-38-2	AT7519;AT-7519;AT7519M	381.08	4.0	4.0	4.0	3.0	2.0	2.45	98.91
PD004713	N-phenyl-1H-pyrazole-3-carboxamide	O=C(Nc1ccccc1)c1cc[nH]n1	InChI=1S/C10H9N3O/c14-10(9-6-7-11-13-9)12-8-4-2-1-3-5-8/h1-7H,(H,11,13)(H,12,14)	WMZYZYFPPQOFKY-UHFFFAOYSA-N				1														7.0	experimental	124828-46-2	N-phenyl-1H-pyrazole-3-carboxamide	187.07	2.0	2.0	2.0	2.0	2.0	1.66	57.78
PD004752	RO-4584820	COc1ccc(F)c(F)c1C(=O)c1cnc(NC2CCN(S(C)(=O)=O)CC2)nc1N	InChI=1S/C18H21F2N5O4S/c1-29-13-4-3-12(19)15(20)14(13)16(26)11-9-22-18(24-17(11)21)23-10-5-7-25(8-6-10)30(2,27)28/h3-4,9-10H,5-8H2,1-2H3,(H3,21,22,23,24)	JRNJNYBQQYBCLE-UHFFFAOYSA-N				1														56.0	investigational	741713-40-6	R547;RG-547;R-547;Ro 4584820, cmpd 39;R 547;RO-4584820	441.13	8.0	2.0	6.0	3.0	2.0	1.41	127.51
PD004806	PD004806	CCCCCC(=O)CC(=O)N[C@H]1CCOC1=O	InChI=1S/C12H19NO4/c1-2-3-4-5-9(14)8-11(15)13-10-6-7-17-12(10)16/h10H,2-8H2,1H3,(H,13,15)/t10-/m0/s1	FXCMGCFNLNFLSH-JTQLQIEISA-N				1														2.0	experimental	147795-39-9	3-OXO-OCTANOIC ACID (2-OXO-TETRAHYDRO-FURAN-3-YL)-AMIDE	241.13	4.0	1.0	7.0	1.0	0.0	0.96	72.47
PD004827	WORTMANNIN	COC[C@H]1OC(=O)c2coc3c2[C@@]1(C)C1=C(C3=O)[C@@H]2CCC(=O)[C@@]2(C)C[C@H]1OC(C)=O	InChI=1S/C23H24O8/c1-10(24)30-13-7-22(2)12(5-6-14(22)25)16-18(13)23(3)15(9-28-4)31-21(27)11-8-29-20(17(11)23)19(16)26/h8,12-13,15H,5-7,9H2,1-4H3/t12-,13+,15+,22-,23-/m0/s1	QDLHCMPXEPAAMD-QAIWCSMKSA-N				1				1			1						1	26.0	experimental	19545-26-7	KY-12420;SL-2052;Wortmannin (KY 12420);WORTMANNIN;SL-2052, BRN 0067676, NSC 627609	428.15	8.0	0.0	3.0	5.0	1.0	2.54	109.11
PD004832	IMIDACLOPRID	O=[N+]([O-])NC1=NCCN1Cc1ccc(Cl)nc1	InChI=1S/C9H10ClN5O2/c10-8-2-1-7(5-12-8)6-14-4-3-11-9(14)13-15(16)17/h1-2,5H,3-4,6H2,(H,11,13)	YWTYJOPNNQFBPC-UHFFFAOYSA-N				1	1													12.0	approved;vet_approved	138261-41-3;105827-78-9	Bay t 7391;IMIDACLOPRID	255.05	5.0	1.0	3.0	2.0	1.0	0.69	83.66
PD004869	PH-797804	CNC(=O)c1ccc(C)c(-n2c(C)cc(OCc3ccc(F)cc3F)c(Br)c2=O)c1	InChI=1S/C22H19BrF2N2O3/c1-12-4-5-14(21(28)26-3)9-18(12)27-13(2)8-19(20(23)22(27)29)30-11-15-6-7-16(24)10-17(15)25/h4-10H,11H2,1-3H3,(H,26,28)	KCAJXIDMCNPGHZ-UHFFFAOYSA-N	1		1	1		1												5.0	investigational	586379-66-0;1358027-80-1;1073667-47-6	PFE-PKIS 41;PH797804;PH 797804;PH-797804;PHA-797804;(±)-PH 797804	476.05	4.0	1.0	5.0	3.0	3.0	4.43	60.33
PD004930	H-1152	Cc1cncc2cccc(S(=O)(=O)N3CCCNC[C@@H]3C)c12	InChI=1S/C16H21N3O2S/c1-12-9-18-11-14-5-3-6-15(16(12)14)22(20,21)19-8-4-7-17-10-13(19)2/h3,5-6,9,11,13,17H,4,7-8,10H2,1-2H3/t13-/m0/s1	AWDORCFLUJZUQS-ZDUSSCGKSA-N				1														7.0	experimental	451462-58-1	(S)-2-METHYL-1-[(4-METHYL-5-ISOQUINOLINE)SULFONYL]-HOMOPIPERAZINE;H-1152	319.14	4.0	1.0	2.0	3.0	2.0	1.92	62.3
PD005026	FR 180204	Nc1n[nH]c2nnc(-c3c(-c4ccccc4)nn4ccccc34)cc12	InChI=1S/C18H13N7/c19-17-12-10-13(20-22-18(12)23-21-17)15-14-8-4-5-9-25(14)24-16(15)11-6-2-1-3-7-11/h1-10H,(H3,19,21,22,23)	XVECMUKVOMUNLE-UHFFFAOYSA-N				1														3.0	experimental	865362-74-9	ERK inhibitor II;FR 180204;FR-180204;KIN001-230;FR180204;5-(2-PHENYLPYRAZOLO[1,5-A]PYRIDIN-3-YL)-1H-PYRAZOLO[3,4-C]PYRIDAZIN-3-AMINE	327.12	6.0	2.0	2.0	5.0	5.0	2.92	97.78
PD005056	L-368,899 hydrochloride	Cc1ccccc1N1CCN(S(=O)(=O)C[C@@]23CC[C@H](CC2NC(=O)[C@H](N)CCS(C)(=O)=O)C3(C)C)CC1	InChI=1S/C26H42N4O5S2/c1-19-7-5-6-8-22(19)29-12-14-30(15-13-29)37(34,35)18-26-11-9-20(25(26,2)3)17-23(26)28-24(31)21(27)10-16-36(4,32)33/h5-8,20-21,23H,9-18,27H2,1-4H3,(H,28,31)/t20-,21-,23?,26+/m1/s1	MWIASLNTAGRGGA-OGUNDUEHSA-N				1														0.0				554.26	7.0	2.0	9.0	4.0	1.0	1.52	129.88
PD005133	VER-49009	CCNC(=O)c1[nH]nc(-c2cc(Cl)c(O)cc2O)c1-c1ccc(OC)cc1	InChI=1S/C19H18ClN3O4/c1-3-21-19(26)18-16(10-4-6-11(27-2)7-5-10)17(22-23-18)12-8-13(20)15(25)9-14(12)24/h4-9,24-25H,3H2,1-2H3,(H,21,26)(H,22,23)	HUNAOTXNHVALTN-UHFFFAOYSA-N				1														12.0	experimental	940289-57-6;558640-51-0	CCT 129397;VER49009;5-(5-CHLORO-2,4-DIHYDROXYPHENYL)-N-ETHYL-4-(4-METHOXYPHENYL)-1H-PYRAZOLE-3-CARBOXAMIDE;VER-49009;CCT0129397;VER 49009	387.1	5.0	4.0	5.0	3.0	3.0	3.57	107.47
PD005196	SOBETIROME	Cc1cc(OCC(=O)O)cc(C)c1Cc1ccc(O)c(C(C)C)c1	InChI=1S/C20H24O4/c1-12(2)17-9-15(5-6-19(17)21)10-18-13(3)7-16(8-14(18)4)24-11-20(22)23/h5-9,12,21H,10-11H2,1-4H3,(H,22,23)	QNAZTOHXCZPOSA-UHFFFAOYSA-N				1														2.0	investigational	211110-63-3	GC 1;SOBETIROME;IACS-010759;B7-2/GM-CSF;GC-1;QRX-431	328.17	3.0	2.0	6.0	2.0	2.0	4.19	66.76
PD005198	andarine	CC(=O)Nc1ccc(OC[C@](C)(O)C(=O)Nc2ccc([N+](=O)[O-])c(C(F)(F)F)c2)cc1	InChI=1S/C19H18F3N3O6/c1-11(26)23-12-3-6-14(7-4-12)31-10-18(2,28)17(27)24-13-5-8-16(25(29)30)15(9-13)19(20,21)22/h3-9,28H,10H2,1-2H3,(H,23,26)(H,24,27)/t18-/m0/s1	YVXVTLGIDOACBJ-SFHVURJKSA-N				1														1.0	experimental	401900-40-1	Andarine (GTX-007);S-4;andarine;GTx-007?;GTX-007	441.11	6.0	3.0	7.0	2.0	2.0	3.34	130.8
PD005203	bis(4-nitrophenyl) hydrogen phosphate	O=[N+]([O-])c1ccc(OP(=O)(O)Oc2ccc([N+](=O)[O-])cc2)cc1	InChI=1S/C12H9N2O8P/c15-13(16)9-1-5-11(6-2-9)21-23(19,20)22-12-7-3-10(4-8-12)14(17)18/h1-8H,(H,19,20)	MHSVUSZEHNVFKW-UHFFFAOYSA-N				1														2.0	experimental	645-15-8;100147-02-2	bis(4-nitrophenyl) hydrogen phosphate	340.01	7.0	1.0	6.0	2.0	2.0	3.06	142.04
PD005215	PP-121	Nc1ncnc2c1c(-c1cnc3[nH]ccc3c1)nn2C1CCCC1	InChI=1S/C17H17N7/c18-15-13-14(11-7-10-5-6-19-16(10)20-8-11)23-24(12-3-1-2-4-12)17(13)22-9-21-15/h5-9,12H,1-4H2,(H,19,20)(H2,18,21,22)	NVRXTLZYXZNATH-UHFFFAOYSA-N				1														60.0	experimental	1092788-83-4	PP121 ;PP121;PP 121;PP-121	319.15	6.0	2.0	2.0	5.0	4.0	3.07	98.3
PD005254	PIRODAVIR	CCOC(=O)c1ccc(OCCC2CCN(c3ccc(C)nn3)CC2)cc1	InChI=1S/C21H27N3O3/c1-3-26-21(25)18-5-7-19(8-6-18)27-15-12-17-10-13-24(14-11-17)20-9-4-16(2)22-23-20/h4-9,17H,3,10-15H2,1-2H3	KCHIOGFOPPOUJC-UHFFFAOYSA-N				1				1										3.0	experimental	124436-59-5	PIRODAVIR;R77975	369.21	6.0	0.0	7.0	3.0	2.0	3.65	64.55
PD005269	H-89	O=S(=O)(NCCNC/C=C/c1ccc(Br)cc1)c1cccc2cnccc12	InChI=1S/C20H20BrN3O2S/c21-18-8-6-16(7-9-18)3-2-11-22-13-14-24-27(25,26)20-5-1-4-17-15-23-12-10-19(17)20/h1-10,12,15,22,24H,11,13-14H2/b3-2+	ZKZXNDJNWUTGDK-NSCUHMNNSA-N				1														29.0	experimental	127243-85-0	H-89;Protein kinase inhibitor H-89;H89	445.05	4.0	2.0	8.0	3.0	3.0	3.58	71.09
PD005272	INDOXYL SULFATE	O=S(=O)(O)Oc1c[nH]c2ccccc12	InChI=1S/C8H7NO4S/c10-14(11,12)13-8-5-9-7-4-2-1-3-6(7)8/h1-5,9H,(H,10,11,12)	BXFFHSIDQOFMLE-UHFFFAOYSA-N				1														6.0	experimental	1336-79-4	INDOXYL SULFATE	213.01	3.0	2.0	2.0	2.0	2.0	1.35	79.39
PD005295	ATRAZINE	CCNc1nc(Cl)nc(NC(C)C)n1	InChI=1S/C8H14ClN5/c1-4-10-7-12-6(9)13-8(14-7)11-5(2)3/h5H,4H2,1-3H3,(H2,10,11,12,13,14)	MXWJVTOOROXGIU-UHFFFAOYSA-N				1														4.0	experimental	1912-24-9;11121-31-6	ATRAZINE;Aktikon;Gesaprim;Chromozin;Chromozin, Oleogesaprim, Aktikon, Gesaprim;Oleogesaprim	215.09	5.0	2.0	4.0	1.0	1.0	1.78	62.73
PD005309	SNS-314	O=C(Nc1cccc(Cl)c1)Nc1ncc(CCNc2ncnc3ccsc23)s1	InChI=1S/C18H15ClN6OS2/c19-11-2-1-3-12(8-11)24-17(26)25-18-21-9-13(28-18)4-6-20-16-15-14(5-7-27-15)22-10-23-16/h1-3,5,7-10H,4,6H2,(H,20,22,23)(H2,21,24,25,26)	FAYAUAZLLLJJGH-UHFFFAOYSA-N				1														50.0	investigational	1057249-41-8	SNS-314 Mesylate;SNS-314	430.04	7.0	3.0	6.0	4.0	4.0	5.1	91.83
PD005331	ACIFLUORFEN	O=C(O)c1cc(Oc2ccc(C(F)(F)F)cc2Cl)ccc1[N+](=O)[O-]	InChI=1S/C14H7ClF3NO5/c15-10-5-7(14(16,17)18)1-4-12(10)24-8-2-3-11(19(22)23)9(6-8)13(20)21/h1-6H,(H,20,21)	NUFNQYOELLVIPL-UHFFFAOYSA-N				1														4.0	experimental	50594-66-6	ACIFLUORFEN	361.0	4.0	1.0	4.0	2.0	2.0	4.76	89.67
PD005365	PD005365	O=C(O)c1ccc(-c2ccccc2OC(F)(F)F)o1	InChI=1S/C12H7F3O4/c13-12(14,15)19-9-4-2-1-3-7(9)8-5-6-10(18-8)11(16)17/h1-6H,(H,16,17)	PSLFQKRPFOCZHR-UHFFFAOYSA-N				1														1.0	experimental		5-[2-(TRIFLUOROMETHOXY)PHENYL]-2-FUROIC ACID	272.03	3.0	1.0	3.0	2.0	2.0	3.54	59.67
PD005393	WAY-336875	CC(C)CCn1c(=O)c(C2=NS(=O)(=O)c3ccccc3N2)c(O)c2ccccc21	InChI=1S/C21H21N3O4S/c1-13(2)11-12-24-16-9-5-3-7-14(16)19(25)18(21(24)26)20-22-15-8-4-6-10-17(15)29(27,28)23-20/h3-10,13,25H,11-12H2,1-2H3,(H,22,23)	MQFPIRFODWNQIO-UHFFFAOYSA-N				1														2.0	experimental		WAY-336875;3-(1,1-dioxido-4H-1,2,4-benzothiadiazin-3-yl)-4-hydroxy-1-(3-methylbutyl)quinolin-2(1H)-one	411.13	6.0	2.0	4.0	4.0	3.0	3.31	100.76
PD005440	L-778123	N#Cc1ccc(Cn2cncc2CN2CCN(c3cccc(Cl)c3)C(=O)C2)cc1	InChI=1S/C22H20ClN5O/c23-19-2-1-3-20(10-19)28-9-8-26(15-22(28)29)14-21-12-25-16-27(21)13-18-6-4-17(11-24)5-7-18/h1-7,10,12,16H,8-9,13-15H2	JNUGFGAVPBYSHF-UHFFFAOYSA-N	1		1	1														3.0	experimental;investigational	183499-57-2	L-778123;L-778,123	405.14	5.0	0.0	5.0	4.0	3.0	3.31	65.16
PD005444	CA-074 methyl ester	CCCNC(=O)[C@H]1O[C@@H]1C(=O)N[C@H](C(=O)N1CCC[C@H]1C(=O)OC)[C@@H](C)CC	InChI=1S/C19H31N3O6/c1-5-9-20-16(23)14-15(28-14)17(24)21-13(11(3)6-2)18(25)22-10-7-8-12(22)19(26)27-4/h11-15H,5-10H2,1-4H3,(H,20,23)(H,21,24)/t11-,12-,13-,14-,15-/m0/s1	XGWSRLSPWIEMLQ-YTFOTSKYSA-N				1														1.0	experimental	147859-80-1	Cathepsin B Inhibitor IV;CA-074Me;CA-074 methyl ester;METHYL N-({(2S,3S)-3-[(PROPYLAMINO)CARBONYL]OXIRAN-2-YL}CARBONYL)-L-ISOLEUCYL-L-PROLINATE;CA-074 methyl ester (CA-074 Me)	397.22	6.0	2.0	9.0	2.0	0.0	-0.03	117.34
PD005549	DEOXYCHOLIC ACID	C[C@H](CCC(=O)O)[C@H]1CC[C@H]2[C@@H]3CC[C@@H]4C[C@H](O)CC[C@]4(C)[C@H]3C[C@H](O)[C@@]21C	InChI=1S/C24H40O4/c1-14(4-9-22(27)28)18-7-8-19-17-6-5-15-12-16(25)10-11-23(15,2)20(17)13-21(26)24(18,19)3/h14-21,25-26H,4-13H2,1-3H3,(H,27,28)/t14-,15-,16-,17+,18-,19+,20+,21+,23+,24-/m1/s1	KXGVEGMKQFWNSR-LLQZFEROSA-N				1	1													7.0	approved	83-44-3;115349-14-9	DEOXYCHOLIC ACID;Cholerebic;Deoxycholic Acid MaxSpec® Standard;Cholorebic;Deoxycholate, Desoxycholic acid, Cholerebic, Cholorebic;Atx-101;Kybella;Desoxycholic acid;Cholanoic Acid;Deoxycholate;Deoxycholic acid sodium salt	392.29	3.0	3.0	4.0	4.0	0.0	4.48	77.76
PD005617	(5-(PYRIDIN-3-YL)FURAN-2-YL)METHANAMINE	NCc1ccc(-c2cccnc2)o1	InChI=1S/C10H10N2O/c11-6-9-3-4-10(13-9)8-2-1-5-12-7-8/h1-5,7H,6,11H2	LENAVORGWBTPJR-UHFFFAOYSA-N				1														8.0	experimental	837376-48-4	(5-(PYRIDIN-3-YL)FURAN-2-YL)METHANAMINE;compound 39a [PMID: 15634016]	174.08	3.0	1.0	2.0	2.0	2.0	1.8	52.05
PD005623	PHENYL-5-(1H-PYRAZOL-3-YL)-1,3-THIAZOLE	c1ccc(-c2ncc(-c3cc[nH]n3)s2)cc1	InChI=1S/C12H9N3S/c1-2-4-9(5-3-1)12-13-8-11(16-12)10-6-7-14-15-10/h1-8H,(H,14,15)	NRAHRUHGPGBWSI-UHFFFAOYSA-N				1														12.0	experimental		PHENYL-5-(1H-PYRAZOL-3-YL)-1,3-THIAZOLE	227.05	3.0	1.0	2.0	3.0	3.0	3.2	41.57
PD005642	ETRAVIRINE	Cc1cc(C#N)cc(C)c1Oc1nc(Nc2ccc(C#N)cc2)nc(N)c1Br	InChI=1S/C20H15BrN6O/c1-11-7-14(10-23)8-12(2)17(11)28-19-16(21)18(24)26-20(27-19)25-15-5-3-13(9-22)4-6-15/h3-8H,1-2H3,(H3,24,25,26,27)	PYGWGZALEOIKDF-UHFFFAOYSA-N				1	1						1				1			10.0	approved	269055-15-4	ETRAVIRINE;TMC125;Etravirine (TMC125);R165335	434.05	7.0	2.0	4.0	3.0	3.0	4.72	120.64
PD005736	VER-50589	CCNC(=O)c1noc(-c2cc(Cl)c(O)cc2O)c1-c1ccc(OC)cc1	InChI=1S/C19H17ClN2O5/c1-3-21-19(25)17-16(10-4-6-11(26-2)7-5-10)18(27-22-17)12-8-13(20)15(24)9-14(12)23/h4-9,23-24H,3H2,1-2H3,(H,21,25)	JXPCDMPJCKNLBY-UHFFFAOYSA-N				1														3.0	experimental	747413-08-7	VER-50589;VER 50589;VER50589;5-(5-CHLORO-2,4-DIHYDROXYPHENYL)-N-ETHYL-4-(4-METHOXYPHENYL)ISOXAZOLE-3-CARBOXAMIDE	388.08	6.0	3.0	5.0	3.0	3.0	3.83	104.82
PD005847	ANISOMYCIN	COc1ccc(C[C@H]2NC[C@H](O)[C@H]2OC(C)=O)cc1	InChI=1S/C14H19NO4/c1-9(16)19-14-12(15-8-13(14)17)7-10-3-5-11(18-2)6-4-10/h3-6,12-15,17H,7-8H2,1-2H3/t12-,13+,14+/m1/s1	YKJYKKNCCRKFSL-RDBSUJKOSA-N				1														6.0	experimental	22862-76-6;11023-48-6	NSC 76712;ANISOMYCIN;Wuningmeisu C;Flagecidin	265.13	5.0	2.0	4.0	2.0	1.0	0.5	67.79
PD005877	JAK inhibitor I	CC(C)(C)c1nc2c3cc[nH]c(=O)c3c3cc(F)ccc3c2[nH]1	InChI=1S/C18H16FN3O/c1-18(2,3)17-21-14-10-5-4-9(19)8-12(10)13-11(15(14)22-17)6-7-20-16(13)23/h4-8H,1-3H3,(H,20,23)(H,21,22)	VNDWQCSOSCCWIP-UHFFFAOYSA-N				1														51.0	experimental	457081-03-7	CMP 6;JAK Inhibitor I (Pyridone 6);CMP 6, Compound 6;Janus-Associated Kinase Inhibitor I;CMP-6;JAK Inhibitor;JAK inhibitor I;Pyridone 6;2-tert-butyl-9-fluoro-1,6-dihydrobenzo[h]imidazo[4,5-f]isoquinolin-7-one	309.13	2.0	2.0	0.0	4.0	4.0	3.99	61.54
PD005885	HYDROXYFASUDIL	O=S(=O)(c1cccc2c(O)nccc12)N1CCCNCC1	InChI=1S/C14H17N3O3S/c18-14-12-3-1-4-13(11(12)5-7-16-14)21(19,20)17-9-2-6-15-8-10-17/h1,3-5,7,15H,2,6,8-10H2,(H,16,18)	ZAVGJDAFCZAWSZ-UHFFFAOYSA-N				1														15.0	experimental	105628-72-6	HYDROXYFASUDIL;HA-1100;Acid-activated omeprazole	307.1	5.0	2.0	2.0	3.0	2.0	0.92	82.53
PD005887	PD005887	C[C@H](CCCC(C)(C)O)[C@H]1CC[C@H]2[C@@H]3CC=C4C[C@@H](O)CC[C@]4(C)[C@H]3CC[C@@]21C	InChI=1S/C27H46O2/c1-18(7-6-14-25(2,3)29)22-10-11-23-21-9-8-19-17-20(28)12-15-26(19,4)24(21)13-16-27(22,23)5/h8,18,20-24,28-29H,6-7,9-17H2,1-5H3/t18-,20+,21+,22-,23+,24+,26+,27-/m1/s1	INBGSXNNRGWLJU-ZHHJOTBYSA-N				1														9.0	experimental	2140-46-7	25-hydroxycholesterol;25-hydroxy Cholesterol	402.35	2.0	2.0	5.0	4.0	0.0	6.5	40.46
PD005972	NSC 113939	Nc1ncnc2c1c(I)cn2[C@@H]1O[C@H](CO)[C@@H](O)[C@H]1O	InChI=1S/C11H13IN4O4/c12-4-1-16(10-6(4)9(13)14-3-15-10)11-8(19)7(18)5(2-17)20-11/h1,3,5,7-8,11,17-19H,2H2,(H2,13,14,15)/t5-,7-,8-,11-/m1/s1	WHSIXKUPQCKWBY-IOSLPCCCSA-N	1		1	1														6.0	experimental	24386-93-4	5-Iodotubercidin;NSC 113939;IODOTUBERCIDIN;5-ITu	392.0	8.0	4.0	2.0	3.0	2.0	-0.77	126.65
PD006105	mirdametinib	O=C(NOC[C@H](O)CO)c1ccc(F)c(F)c1Nc1ccc(I)cc1F	InChI=1S/C16H14F3IN2O4/c17-11-3-2-10(16(25)22-26-7-9(24)6-23)15(14(11)19)21-13-4-1-8(20)5-12(13)18/h1-5,9,21,23-24H,6-7H2,(H,22,25)/t9-/m1/s1	SUDAHWBOROXANE-SECBINFHSA-N				1														5.0	investigational	391210-10-9;870474-62-7;391209-97-5	PD325901;PD-0325901;PFE-PKIS 21;PD 03525901;PD0325901;PD-325901;PD 0325901;mirdametinib;PD 901	482.0	5.0	4.0	7.0	2.0	2.0	2.47	90.82
PD006107	N-[4-(benzyloxy)phenyl]glycinamide	NCC(=O)Nc1ccc(OCc2ccccc2)cc1	InChI=1S/C15H16N2O2/c16-10-15(18)17-13-6-8-14(9-7-13)19-11-12-4-2-1-3-5-12/h1-9H,10-11,16H2,(H,17,18)	YJPUATSIKWOSST-UHFFFAOYSA-N				1														1.0	experimental		2-Amino-N-[4-(phenylmethoxy)phenyl]-acetamide;N-[4-(benzyloxy)phenyl]glycinamide	256.12	3.0	2.0	5.0	2.0	2.0	2.16	64.35
PD006125	TO-901317	O=S(=O)(c1ccccc1)N(CC(F)(F)F)c1ccc(C(O)(C(F)(F)F)C(F)(F)F)cc1	InChI=1S/C17H12F9NO3S/c18-14(19,20)10-27(31(29,30)13-4-2-1-3-5-13)12-8-6-11(7-9-12)15(28,16(21,22)23)17(24,25)26/h1-9,28H,10H2	SGIWFELWJPNFDH-UHFFFAOYSA-N	1	1		1														14.0	experimental	293754-55-9	T 0901317;ML125;TO901317;T-0901317;T091317;T0901317;TO-901317	481.04	3.0	1.0	5.0	2.0	2.0	4.76	57.61
PD006142	LIDORESTAT	O=C(O)Cn1cc(Cc2nc3c(F)c(F)cc(F)c3s2)c2ccccc21	InChI=1S/C18H11F3N2O2S/c19-11-6-12(20)18-17(16(11)21)22-14(26-18)5-9-7-23(8-15(24)25)13-4-2-1-3-10(9)13/h1-4,6-7H,5,8H2,(H,24,25)	KYHVTMFADJNSGS-UHFFFAOYSA-N				1														2.0	investigational	245116-90-9	LIDORESTAT;IDD-676	376.05	4.0	1.0	4.0	4.0	4.0	4.34	55.12
PD006273	ARECOLINE	COC(=O)C1=CCCN(C)C1	InChI=1S/C8H13NO2/c1-9-5-3-4-7(6-9)8(10)11-2/h4H,3,5-6H2,1-2H3	HJJPJSXJAXAIPN-UHFFFAOYSA-N				1					1									14.0	experimental	63-75-2;131448-18-5	ARECOLINE	155.09	3.0	0.0	1.0	1.0	0.0	0.42	29.54
PD006277	Benzo[B]Thiophene-2-Boronic Acid	OB(O)c1cc2ccccc2s1	InChI=1S/C8H7BO2S/c10-9(11)8-5-6-3-1-2-4-7(6)12-8/h1-5,10-11H	YNCYPMUJDDXIRH-UHFFFAOYSA-N				1				1										8.0	experimental	98437-23-1	Benzo[B]Thiophene-2-Boronic Acid;Benzo[b]thiophen-2-ylboronic acid	178.03	3.0	2.0	1.0	2.0	2.0	0.58	40.46
PD006298	Octamethylenediamine	NCCCCCCCCN	InChI=1S/C8H20N2/c9-7-5-3-1-2-4-6-8-10/h1-10H2	PWGJDPKCLMLPJW-UHFFFAOYSA-N				1														1.0	experimental	373-44-4	Octamethylenediamine;DIAMINOOCTANE	144.16	2.0	2.0	7.0	0.0	0.0	1.24	52.04
PD006321	PD006321	Cc1ccc(Sc2cccc3nc(N)nc(N)c23)cc1	InChI=1S/C15H14N4S/c1-9-5-7-10(8-6-9)20-12-4-2-3-11-13(12)14(16)19-15(17)18-11/h2-8H,1H3,(H4,16,17,18,19)	UOJFGEAPSYQDIP-UHFFFAOYSA-N				1														4.0	experimental	168910-32-5	5-[(4-Methylphenyl)Sulfanyl]-2,4-Quinazolinediamine;5-p-Tolylsulfanyl-quinazoline-2,4-diamine	282.09	5.0	2.0	2.0	3.0	3.0	3.25	77.82
PD006361	PRINABEREL	C=Cc1cc(O)cc2nc(-c3ccc(O)c(F)c3)oc12	InChI=1S/C15H10FNO3/c1-2-8-5-10(18)7-12-14(8)20-15(17-12)9-3-4-13(19)11(16)6-9/h2-7,18-19H,1H2	MQIMZDXIAHJKQP-UHFFFAOYSA-N				1														2.0	investigational	524684-52-4	ERB 041;ERB-041;PRINABEREL	271.06	4.0	2.0	2.0	3.0	3.0	3.69	66.49
PD006366	BETA-NAPHTHOFLAVONE	O=c1cc(-c2ccccc2)oc2ccc3ccccc3c12	InChI=1S/C19H12O2/c20-16-12-18(14-7-2-1-3-8-14)21-17-11-10-13-6-4-5-9-15(13)19(16)17/h1-12H	OUGIDAPQYNCXRA-UHFFFAOYSA-N				1														10.0	experimental	6051-87-2	BETA-NAPHTHOFLAVONE;beta-NF;?-Naphthoflavone;5,6-Benzoflavone;β-Naphthoflavone	272.08	2.0	0.0	1.0	4.0	4.0	4.61	30.21
PD006408	AS-605240	O=C1NC(=O)/C(=C/c2ccc3nccnc3c2)S1	InChI=1S/C12H7N3O2S/c16-11-10(18-12(17)15-11)6-7-1-2-8-9(5-7)14-4-3-13-8/h1-6H,(H,15,16,17)/b10-6-	SQWZFLMPDUSYGV-POHAHGRESA-N				1														14.0	experimental	648450-29-7	AS605240;KIN001-173;AS 605240;5-QUINOXALIN-6-YLMETHYLENE-THIAZOLIDINE-2,4-DIONE;PI 3-Kg inhibitor;AS-605240	257.03	5.0	1.0	1.0	3.0	2.0	1.95	71.95
PD006424	purvalanol A	CC(C)[C@H](CO)Nc1nc(Nc2cccc(Cl)c2)c2ncn(C(C)C)c2n1	InChI=1S/C19H25ClN6O/c1-11(2)15(9-27)23-19-24-17(22-14-7-5-6-13(20)8-14)16-18(25-19)26(10-21-16)12(3)4/h5-8,10-12,15,27H,9H2,1-4H3,(H2,22,23,24,25)/t15-/m0/s1	PMXCMJLOPOFPBT-HNNXBMFYSA-N				1														35.0	experimental	212844-53-6	NG60;purvalanol-a;purvalanol A;PICEATANNOL;NG-60;PURVALANOLA	388.18	7.0	3.0	7.0	3.0	3.0	4.23	87.89
PD006430	Quinolones	O=c1ccc2ccccc2[nH]1	InChI=1S/C9H7NO/c11-9-6-5-7-3-1-2-4-8(7)10-9/h1-6H,(H,10,11)	LISFMEBWQUVKPJ-UHFFFAOYSA-N				1														13.0	experimental	104534-80-7;1321-40-0;493-62-9;70254-42-1;59-31-4	Quinolones;2-Hydroxyquinoline	145.05	1.0	1.0	0.0	2.0	2.0	1.53	32.86
PD006554	S-Isopropyl-Isothiourea	CC(C)SC(=N)N	InChI=1S/C4H10N2S/c1-3(2)7-4(5)6/h3H,1-2H3,(H3,5,6)	XSSNABKEYXKKMK-UHFFFAOYSA-N				1														1.0	experimental	6913-17-3	S-Isopropylisothiourea hydrobromide;S-Isopropyl-Isothiourea	118.06	2.0	2.0	1.0	0.0	0.0	1.02	49.87
PD006555	CLORGILINE	C#CCN(C)CCCOc1ccc(Cl)cc1Cl	InChI=1S/C13H15Cl2NO/c1-3-7-16(2)8-4-9-17-13-6-5-11(14)10-12(13)15/h1,5-6,10H,4,7-9H2,2H3	BTFHLQRNAMSNLC-UHFFFAOYSA-N				1														28.0	experimental	17780-72-2	CLORGILINE;CLORGYLINE HYDROCHLORIDE;CLORGYLINE	271.05	2.0	0.0	6.0	1.0	1.0	3.33	12.47
PD006619	PROTOCATECHUIC ACID	O=C(O)c1ccc(O)c(O)c1	InChI=1S/C7H6O4/c8-5-2-1-4(7(10)11)3-6(5)9/h1-3,8-9H,(H,10,11)	YQUVCSBJEUQKSH-UHFFFAOYSA-N				1														19.0	experimental	99-50-3;1225528-47-1	PROTOCATECHUIC ACID;3,4-Dihydroxybenzoic Acid;Protocatechuate;3, 4-Dihydroxybenzoic acid; Protocatechuic Acid;3,4-Dihydroxybenzoic acid, Protocatechuate	154.03	3.0	3.0	1.0	1.0	1.0	0.8	77.76
PD006639	PD006639	Nc1ccc(N)c2c1C(=O)c1c(O)ccc(O)c1C2=O	InChI=1S/C14H10N2O4/c15-5-1-2-6(16)10-9(5)13(19)11-7(17)3-4-8(18)12(11)14(10)20/h1-4,17-18H,15-16H2	QVEMRPAUHFWHRV-UHFFFAOYSA-N				1							1	1	1					2.0	experimental	16517-70-7	5,8-Di-Amino-1,4-Dihydroxy-Anthraquinone	270.06	6.0	4.0	0.0	3.0	2.0	1.04	126.64
PD006641	LY 364947	c1ccc(-c2n[nH]cc2-c2ccnc3ccccc23)nc1	InChI=1S/C17H12N4/c1-2-6-15-13(5-1)12(8-10-19-15)14-11-20-21-17(14)16-7-3-4-9-18-16/h1-11H,(H,20,21)	IBCXZJCWDGCXQT-UHFFFAOYSA-N				1														7.0	experimental	396129-53-6	LY-364947;HTS 466284;HTS466284;HTS-466284;TGF-beta RI kinase inhibitor;4-(3-Pyridin-2-Yl-1h-Pyrazol-4-Yl)Quinoline;LY 364947;LY364947	272.11	3.0	1.0	2.0	4.0	4.0	3.69	54.46
PD006657	PD006657	O=S(=O)(O)c1cccc2cccc(Nc3ccccc3)c12	InChI=1S/C16H13NO3S/c18-21(19,20)15-11-5-7-12-6-4-10-14(16(12)15)17-13-8-2-1-3-9-13/h1-11,17H,(H,18,19,20)	FWEOQOXTVHGIFQ-UHFFFAOYSA-N				1														8.0	experimental	82-76-8;54784-66-6	1-anilinonaphthalene-8-sulfonic acid;1,8-ANS;8-anilinonaphthalene-1-sulfonic acid	299.06	3.0	2.0	3.0	3.0	3.0	3.83	66.4
PD006676	N-Propargyl-1(S)-Aminoindan	C#CCN[C@H]1CCc2ccccc21	InChI=1S/C12H13N/c1-2-9-13-12-8-7-10-5-3-4-6-11(10)12/h1,3-6,12-13H,7-9H2/t12-/m0/s1	RUOKEQAAGRXIBM-LBPRGKRZSA-N				1				1										2.0	experimental	185517-74-2	AZILECT;S-PAI;N-Propargyl-1(S)-Aminoindan;TVP1022;(S)-Rasagiline	171.1	1.0	1.0	2.0	2.0	1.0	1.9	12.03
PD006716	PD006716	O=C(O)C(=O)Nc1sc2c(c1C(=O)O)CCNC2	InChI=1S/C10H10N2O5S/c13-7(10(16)17)12-8-6(9(14)15)4-1-2-11-3-5(4)18-8/h11H,1-3H2,(H,12,13)(H,14,15)(H,16,17)	ZIBMATWHOAGNTR-UHFFFAOYSA-N				1														3.0	experimental		2-(Oxalyl-Amino)-4,5,6,7-Tetrahydro-Thieno[2,3-C]Pyridine-3-Carboxylic Acid	270.03	5.0	4.0	2.0	2.0	1.0	0.12	115.73
PD006773	DIMINAZENE	N=C(N)c1ccc(/N=N/Nc2ccc(C(=N)N)cc2)cc1	InChI=1S/C14H15N7/c15-13(16)9-1-5-11(6-2-9)19-21-20-12-7-3-10(4-8-12)14(17)18/h1-8H,(H3,15,16)(H3,17,18)(H,19,20)	XNYZHCFCZNMTFY-UHFFFAOYSA-N	1		1	1							1	1						6.0	experimental	536-71-0	DIMINAZENE;DIMINAZENE ACETURATE	281.14	4.0	5.0	5.0	2.0	2.0	2.37	136.49
PD006808	SPERMIDINE	NCCCCNCCCN	InChI=1S/C7H19N3/c8-4-1-2-6-10-7-3-5-9/h10H,1-9H2	ATHGHQPFGPMSJY-UHFFFAOYSA-N				1														22.0	experimental;investigational	124-20-9;1122077-27-3	SPERMIDINE;N-(3-Aminopropyl)-1,4-diaminobutane;N-(4-Aminobutyl)-1,3-diaminopropane	145.16	3.0	3.0	7.0	0.0	0.0	-0.34	64.07
PD006817	PD006817	O=c1[nH]cc(I)c(=O)[nH]1	InChI=1S/C4H3IN2O2/c5-2-1-6-4(9)7-3(2)8/h1H,(H2,6,7,8,9)	KSNXJLQDQOIRIP-UHFFFAOYSA-N				1				1										1.0	experimental	696-07-1	5-Iodouracil	237.92	2.0	2.0	0.0	1.0	1.0	-0.33	65.72
PD006843	BREQUINAR	Cc1c(-c2ccc(-c3ccccc3F)cc2)nc2ccc(F)cc2c1C(=O)O	InChI=1S/C23H15F2NO2/c1-13-21(23(27)28)18-12-16(24)10-11-20(18)26-22(13)15-8-6-14(7-9-15)17-4-2-3-5-19(17)25/h2-12H,1H3,(H,27,28)	PHEZJEYUWHETKO-UHFFFAOYSA-N				1														3.0	experimental;investigational	96187-53-0	Bipenquinate;BREQUINAR;DUP785;NSC 368390;NSC 368390, DuP-785;BREQUINAR SODIUM	375.11	2.0	1.0	3.0	4.0	4.0	5.85	50.19
PD006866	OLEIC ACID	CCCCCCCC/C=C/CCCCCCCC(=O)O	InChI=1S/C18H34O2/c1-2-3-4-5-6-7-8-9-10-11-12-13-14-15-16-17-18(19)20/h9-10H,2-8,11-17H2,1H3,(H,19,20)/b10-9+	ZQPPMHVWECSIRJ-MDZDMXLPSA-N				1	1													1.0	approved;investigational;vet_approved	112-79-8;2027-47-6;26764-26-1;112-80-1	OLEIC ACID;ELAIDIC ACID;trans-Oleic Acid	282.26	1.0	1.0	15.0	0.0	0.0	6.11	37.3
PD006875	N-Cyclohexyl-N'-(Propyl)Phenyl Urea	O=C(NCCCc1ccccc1)NC1CCCCC1	InChI=1S/C16H24N2O/c19-16(18-15-11-5-2-6-12-15)17-13-7-10-14-8-3-1-4-9-14/h1,3-4,8-9,15H,2,5-7,10-13H2,(H2,17,18,19)	HBTZVNKXMFGOOJ-UHFFFAOYSA-N				1														1.0	experimental		N-Cyclohexyl-N'-(Propyl)Phenyl Urea	260.19	1.0	2.0	5.0	2.0	1.0	3.25	41.13
PD006879	DEQUALINIUM	Cc1cc(N)c2ccccc2[n+]1CCCCCCCCCC[n+]1c(C)cc(N)c2ccccc21	InChI=1S/C30H38N4/c1-23-21-27(31)25-15-9-11-17-29(25)33(23)19-13-7-5-3-4-6-8-14-20-34-24(2)22-28(32)26-16-10-12-18-30(26)34/h9-12,15-18,21-22,31-32H,3-8,13-14,19-20H2,1-2H3/p+2	PCSWXVJAIHCTMO-UHFFFAOYSA-P				1	1						1				1			39.0	approved;investigational	6707-58-0	DEQUALINIUM;Dequalinium dichloride	456.32	2.0	2.0	11.0	4.0	4.0	6.17	59.8
PD006895	Iadademstat	N[C@H]1CC[C@H](N[C@@H]2C[C@H]2c2ccccc2)CC1	InChI=1S/C15H22N2/c16-12-6-8-13(9-7-12)17-15-10-14(15)11-4-2-1-3-5-11/h1-5,12-15,17H,6-10,16H2/t12-,13-,14-,15+/m0/s1	ALHBJBCQLJZYON-ZQDZILKHSA-N				1														5.0	investigational	1431303-72-8	Iadademstat	230.18	2.0	2.0	3.0	3.0	1.0	2.4	38.05
PD006907	MDL-29951	O=C(O)CCc1c(C(=O)O)[nH]c2cc(Cl)cc(Cl)c12	InChI=1S/C12H9Cl2NO4/c13-5-3-7(14)10-6(1-2-9(16)17)11(12(18)19)15-8(10)4-5/h3-4,15H,1-2H2,(H,16,17)(H,18,19)	KNBSYZNKEAWABY-UHFFFAOYSA-N				1														5.0	experimental	130798-51-5;101861-63-6	2-CARBOXY-4,6-DICHLORO-(1H)-INDOLE-3-PROPANOIC ACID;MDL 29951;MDL-29951	300.99	2.0	3.0	4.0	2.0	2.0	3.19	90.39
PD006914	BROPIRIMINE	Nc1nc(-c2ccccc2)c(Br)c(=O)[nH]1	InChI=1S/C10H8BrN3O/c11-7-8(6-4-2-1-3-5-6)13-10(12)14-9(7)15/h1-5H,(H3,12,13,14,15)	CIUUIPMOFZIWIZ-UHFFFAOYSA-N				1	1													1.0	approved;experimental	56741-95-8	BROPIRIMINE;U-54461	264.99	3.0	2.0	1.0	2.0	2.0	1.78	71.77
PD006964	N-Heptylformamide	CCCCCCCNC=O	InChI=1S/C8H17NO/c1-2-3-4-5-6-7-9-8-10/h8H,2-7H2,1H3,(H,9,10)	YAUHDTOEJHVKJO-UHFFFAOYSA-N				1														6.0	experimental	59734-16-6	N-Heptylformamide;HEPTYLFORMAMIDE	143.13	1.0	1.0	7.0	0.0	0.0	1.7	29.1
PD007024	BREFELDIN A	C[C@H]1CCCC=C[C@@H]2C[C@H](O)C[C@H]2[C@H](O)C=CC(=O)O1	InChI=1S/C16H24O4/c1-11-5-3-2-4-6-12-9-13(17)10-14(12)15(18)7-8-16(19)20-11/h4,6-8,11-15,17-18H,2-3,5,9-10H2,1H3/t11-,12+,13-,14+,15+/m0/s1	KQNZDYYTLMIZCT-XPABHHOTSA-N				1														4.0				280.17	4.0	2.0	0.0	2.0	0.0	1.96	66.76
PD007140	Hexamethylene diamine	NCCCCCCN	InChI=1S/C6H16N2/c7-5-3-1-2-4-6-8/h1-8H2	NAQMVNRVTILPCV-UHFFFAOYSA-N				1														13.0	experimental	73398-58-0;124-09-4	Hexane-1,6-diamine;Hexamethylene diamine	116.13	2.0	2.0	5.0	0.0	0.0	0.46	52.04
PD007159	BATIMASTAT	CNC(=O)[C@H](Cc1ccccc1)NC(=O)[C@H](CC(C)C)[C@H](CSc1cccs1)C(=O)NO	InChI=1S/C23H31N3O4S2/c1-15(2)12-17(18(22(28)26-30)14-32-20-10-7-11-31-20)21(27)25-19(23(29)24-3)13-16-8-5-4-6-9-16/h4-11,15,17-19,30H,12-14H2,1-3H3,(H,24,29)(H,25,27)(H,26,28)/t17-,18+,19+/m1/s1	XFILPEOLDIKJHX-QYZOEREBSA-N				1														10.0	experimental	130370-60-4	BB94;BB-94;BATIMASTAT;Batimastat (BB-94)	477.18	6.0	4.0	12.0	2.0	2.0	3.1	107.53
PD007182	Cadaverine	NCCCCCN	InChI=1S/C5H14N2/c6-4-2-1-3-5-7/h1-7H2	VHRGRCVQAFMJIZ-UHFFFAOYSA-N				1														13.0	experimental	462-94-2	Pentane-1,5-diamine;Cadaverine	102.12	2.0	2.0	4.0	0.0	0.0	0.07	52.04
PD007213	SALICYLHYDROXAMIC ACID	O=C(NO)c1ccccc1O	InChI=1S/C7H7NO3/c9-6-4-2-1-3-5(6)7(10)8-11/h1-4,9,11H,(H,8,10)	HBROZNQEVUILML-UHFFFAOYSA-N				1														10.0	experimental	89-73-6	SALICYLHYDROXAMIC ACID	153.04	3.0	3.0	1.0	1.0	1.0	0.51	69.56
PD007233	PALMITIC ACID	CCCCCCCCCCCCCCCC(=O)O	InChI=1S/C16H32O2/c1-2-3-4-5-6-7-8-9-10-11-12-13-14-15-16(17)18/h2-15H2,1H3,(H,17,18)	IPCSVZSSVZVIGE-UHFFFAOYSA-N				1	1						1						1	12.0	approved	57-10-3;116860-99-2	PALMITIC ACID;Palmitic Acid MaxSpec® Standard;hexadecanoic acid, Cetylic acid;hexadecanoic acid;neomycin;Hexadecoic acid;Cetylic acid	256.24	1.0	1.0	14.0	0.0	0.0	5.55	37.3
PD007247	Bisindolylmaleimide I	CN(C)CCCn1cc(C2=C(c3c[nH]c4ccccc34)C(=O)NC2=O)c2ccccc21	InChI=1S/C25H24N4O2/c1-28(2)12-7-13-29-15-19(17-9-4-6-11-21(17)29)23-22(24(30)27-25(23)31)18-14-26-20-10-5-3-8-16(18)20/h3-6,8-11,14-15,26H,7,12-13H2,1-2H3,(H,27,30,31)	QMGUOJYZJKLOLH-UHFFFAOYSA-N				1							1				1	1	1	35.0	experimental	133052-90-1	GO 6850;GF 109203X;Bisindolylmaleimide I (GF109203X);GF109203X;Bisindolylmaleimide-I;GF-109203X;GF-109203;Bisindolylmaleimide I	412.19	4.0	2.0	6.0	5.0	4.0	3.64	70.13
PD007389	Tetramethylammonium	C[N+](C)(C)C	InChI=1S/C4H12N/c1-5(2,3)4/h1-4H3/q+1	QEMXHQIAXOOASZ-UHFFFAOYSA-N				1														3.0	experimental	51-92-3;19269-48-8	Tetramethylammonium;TETRAMETHYLAMMONIUM ION	74.1	0.0	0.0	0.0	0.0	0.0	0.32	0.0
PD007392	ZD7288	CCN(c1ccccc1)c1c/c(=N/C)n(C)c(C)n1	InChI=1S/C15H20N4/c1-5-19(13-9-7-6-8-10-13)15-11-14(16-3)18(4)12(2)17-15/h6-11H,5H2,1-4H3/b16-14-	JABSKGQQWUDVRU-PEZBUJJGSA-N				1														0.0				256.17	4.0	0.0	3.0	2.0	2.0	2.42	33.42
PD007682	Purvalanol	CC(C)[C@H](CO)Nc1nc(Nc2ccc(C(=O)O)c(Cl)c2)c2ncn(C(C)C)c2n1	InChI=1S/C20H25ClN6O3/c1-10(2)15(8-28)24-20-25-17(16-18(26-20)27(9-22-16)11(3)4)23-12-5-6-13(19(29)30)14(21)7-12/h5-7,9-11,15,28H,8H2,1-4H3,(H,29,30)(H2,23,24,25,26)/t15-/m0/s1	ZKDXRFMOHZVXSG-HNNXBMFYSA-N				1														18.0	experimental	212844-54-7	PURVALANOL B;NG95;L-751250;NG 95;Purvalanol	432.17	8.0	4.0	8.0	3.0	3.0	3.93	125.19
PD007805	TIPIRACIL	N=C1CCCN1Cc1[nH]c(=O)[nH]c(=O)c1Cl	InChI=1S/C9H11ClN4O2/c10-7-5(12-9(16)13-8(7)15)4-14-3-1-2-6(14)11/h11H,1-4H2,(H2,12,13,15,16)	QQHMKNYGKVVGCZ-UHFFFAOYSA-N				1	1													2.0	approved;investigational	183204-72-0;183204-74-2	TIPIRACIL;TIPIRACIL HYDROCHLORIDE	242.06	3.0	3.0	2.0	2.0	1.0	0.29	92.81
PD007808	PD007808	OB(O)c1ccc(-c2ccc(B(O)O)cc2)cc1	InChI=1S/C12H12B2O4/c15-13(16)11-5-1-9(2-6-11)10-3-7-12(8-4-10)14(17)18/h1-8,15-18H	SLHKDOGTVUCXKX-UHFFFAOYSA-N				1				1										1.0	experimental	4151-80-8	4,4'-Biphenyldiboronic Acid	242.09	4.0	4.0	3.0	2.0	2.0	-1.29	80.92
PD007842	COLFORSIN	C=C[C@@]1(C)CC(=O)[C@@]2(O)[C@](C)(O1)[C@@H](OC(C)=O)[C@@H](O)[C@H]1C(C)(C)CC[C@H](O)[C@@]12C	InChI=1S/C22H34O7/c1-8-19(5)11-14(25)22(27)20(6)13(24)9-10-18(3,4)16(20)15(26)17(28-12(2)23)21(22,7)29-19/h8,13,15-17,24,26-27H,1,9-11H2,2-7H3/t13-,15-,16-,17-,19-,20-,21+,22-/m0/s1	OHCQJHSOBUTRHG-KGGHGJDLSA-N				1														16.0	experimental;investigational	66575-29-9;66428-89-5;64657-11-0	COLFORSIN;Coleonol;HL 362;forskolin	410.23	7.0	3.0	2.0	3.0	0.0	1.52	113.29
PD007878	FEXARAMINE	COC(=O)/C=C/c1cccc(N(Cc2ccc(-c3ccc(N(C)C)cc3)cc2)C(=O)C2CCCCC2)c1	InChI=1S/C32H36N2O3/c1-33(2)29-19-17-27(18-20-29)26-15-12-25(13-16-26)23-34(32(36)28-9-5-4-6-10-28)30-11-7-8-24(22-30)14-21-31(35)37-3/h7-8,11-22,28H,4-6,9-10,23H2,1-3H3/b21-14+	VLQTUNDJHLEFEQ-KGENOOAVSA-N				1														1.0	experimental	574013-66-4	FEXARAMINE	496.27	4.0	0.0	8.0	4.0	3.0	6.72	49.85
PD007883	S-Ethylisothiourea	CCSC(=N)N	InChI=1S/C3H8N2S/c1-2-6-3(4)5/h2H2,1H3,(H3,4,5)	VFIZBHJTOHUOEK-UHFFFAOYSA-N				1														10.0	experimental	2986-20-1;1071-37-0	ETHYLISOTHIOUREA;S-Ethylisothiourea;S-Ethylisothiourea hydrobromide	104.04	2.0	2.0	1.0	0.0	0.0	0.63	49.87
PD007889	Pimagedine	N=C(N)NN	InChI=1S/CH6N4/c2-1(3)5-4/h4H2,(H4,2,3,5)	HAMNKKUPIHEESI-UHFFFAOYSA-N				1														15.0	investigational	79-17-4	PIMAGEDINE HYDROCHLORIDE;Pimagedine;aminoguanidine	74.06	2.0	4.0	0.0	0.0	0.0	-1.66	87.92
PD007900	DITIOCARB	CCN(CC)C(=S)S	InChI=1S/C5H11NS2/c1-3-6(4-2)5(7)8/h3-4H2,1-2H3,(H,7,8)	LMBWSYZSUOEYSN-UHFFFAOYSA-N				1	1													16.0	approved;experimental	147-84-2;148-18-5	DITIOCARB;DITHIOCARB	149.03	1.0	1.0	2.0	0.0	0.0	1.54	3.24
PD007937	N-Benzylformamide	O=CNCc1ccccc1	InChI=1S/C8H9NO/c10-7-9-6-8-4-2-1-3-5-8/h1-5,7H,6H2,(H,9,10)	IIBOGKHTXBPGEI-UHFFFAOYSA-N				1														6.0	experimental	6343-54-0	N-Benzylformamide	135.07	1.0	1.0	3.0	1.0	1.0	0.93	29.1
PD007963	PD007963	O=C(O)c1ccc(-c2ccccc2Cl)o1	InChI=1S/C11H7ClO3/c12-8-4-2-1-3-7(8)9-5-6-10(15-9)11(13)14/h1-6H,(H,13,14)	PJGGWIHXGHQXMM-UHFFFAOYSA-N				1														5.0	experimental		5-(2-Chlorophenyl)Furan-2-Carboxylic Acid	222.01	2.0	1.0	2.0	2.0	2.0	3.3	50.44
PD007986	BENZYLAMINE	NCc1ccccc1	InChI=1S/C7H9N/c8-6-7-4-2-1-3-5-7/h1-5H,6,8H2	WGQKYBSKWIADBV-UHFFFAOYSA-N				1														4.0	experimental	100-46-9	BENZYLAMINE	107.07	1.0	1.0	1.0	1.0	1.0	1.15	26.02
PD008035	PD008035	NC1=NCCS1	InChI=1S/C3H6N2S/c4-3-5-1-2-6-3/h1-2H2,(H2,4,5)	REGFWZVTTFGQOJ-UHFFFAOYSA-N				1														3.0	experimental	13577-63-4;1779-81-3	2-Aminothiazoline	102.03	3.0	1.0	0.0	1.0	0.0	0.05	38.38
PD008073	IROSUSTAT	NS(=O)(=O)Oc1ccc2c3c(c(=O)oc2c1)CCCCC3	InChI=1S/C14H15NO5S/c15-21(17,18)20-9-6-7-11-10-4-2-1-3-5-12(10)14(16)19-13(11)8-9/h6-8H,1-5H2,(H2,15,17,18)	DSLPMJSGSBLWRE-UHFFFAOYSA-N				1				1										13.0	investigational	288628-05-7	STX 64;BN83495;STX64;IROSUSTAT;Irosustat (STX64, BN83495);667-Coumate;STX-64	309.07	5.0	1.0	2.0	3.0	2.0	1.64	99.6
PD008100	ILOMASTAT	CNC(=O)[C@H](Cc1c[nH]c2ccccc12)NC(=O)[C@@H](CC(=O)NO)CC(C)C	InChI=1S/C20H28N4O4/c1-12(2)8-13(10-18(25)24-28)19(26)23-17(20(27)21-3)9-14-11-22-16-7-5-4-6-15(14)16/h4-7,11-13,17,22,28H,8-10H2,1-3H3,(H,21,27)(H,23,26)(H,24,25)/t13-,17+/m1/s1	NITYDPDXAAFEIT-DYVFJYSZSA-N				1														19.0	experimental	142880-36-2	ILOMASTAT;Galardin;GM6001;Ilomastat (GM6001, Galardin);GM-6001;GM 6001	388.21	4.0	5.0	9.0	2.0	2.0	1.5	123.32
PD008195	N-[3-(aminomethyl)benzyl]acetamidine	CC(=N)NCc1cccc(CN)c1	InChI=1S/C10H15N3/c1-8(12)13-7-10-4-2-3-9(5-10)6-11/h2-5H,6-7,11H2,1H3,(H2,12,13)	RODUKNYOEVZQPR-UHFFFAOYSA-N				1														9.0	experimental	180001-34-7	1400W;N-[3-(aminomethyl)benzyl]acetamidine	177.13	2.0	3.0	3.0	1.0	1.0	1.23	61.9
PD008208	N-Cyclohexyl-N'-(4-Iodophenyl)Urea	O=C(Nc1ccc(I)cc1)NC1CCCCC1	InChI=1S/C13H17IN2O/c14-10-6-8-12(9-7-10)16-13(17)15-11-4-2-1-3-5-11/h6-9,11H,1-5H2,(H2,15,16,17)	AQTBUVAFYDVTFD-UHFFFAOYSA-N				1														2.0	experimental		N-Cyclohexyl-N'-(4-Iodophenyl)Urea	344.04	1.0	2.0	2.0	2.0	1.0	3.75	41.13
PD008220	R048-8071	C=CCN(C)CCCCCCOc1ccc(C(=O)c2ccc(Br)cc2)c(F)c1	InChI=1S/C23H27BrFNO2/c1-3-14-26(2)15-6-4-5-7-16-28-20-12-13-21(22(25)17-20)23(27)18-8-10-19(24)11-9-18/h3,8-13,17H,1,4-7,14-16H2,2H3	CMYCCJYVZIMDFU-UHFFFAOYSA-N				1														8.0	experimental	161582-11-2;189197-69-1	Ro 48-8071;R048-8071;Ro48-8071	447.12	3.0	0.0	12.0	2.0	2.0	5.88	29.54
PD008264	Phenylethane Boronic Acid	OB(O)CCc1ccccc1	InChI=1S/C8H11BO2/c10-9(11)7-6-8-4-2-1-3-5-8/h1-5,10-11H,6-7H2	VPRUMANMDWQMNF-UHFFFAOYSA-N				1				1										6.0	experimental	34420-17-2	Phenylethane Boronic Acid;PHENETHYLBORONIC ACID	150.09	2.0	2.0	3.0	1.0	1.0	0.7	40.46
PD008408	PP1	Cc1ccc(-c2nn(C(C)(C)C)c3ncnc(N)c23)cc1	InChI=1S/C16H19N5/c1-10-5-7-11(8-6-10)13-12-14(17)18-9-19-15(12)21(20-13)16(2,3)4/h5-9H,1-4H3,(H2,17,18,19)	ZVPDNRVYHLRXLX-UHFFFAOYSA-N				1														67.0	experimental	172889-26-8	EI 275;PP-1;1-Ter-Butyl-3-P-Tolyl-1h-Pyrazolo[3,4-D]Pyrimidin-4-Ylamine;PP 1;AGL 1872;PP1;PP1 (Src Inhibitor)	281.16	5.0	1.0	1.0	3.0	3.0	3.14	69.62
PD008420	PHENYLBORONIC ACID	OB(O)c1ccccc1	InChI=1S/C6H7BO2/c8-7(9)6-4-2-1-3-5-6/h1-5,8-9H	HXITXNWTGFUOAU-UHFFFAOYSA-N				1				1			1						1	23.0	experimental	98-80-6	PHENYLBORONIC ACID;Phenyl Boronic acid	122.05	2.0	2.0	1.0	1.0	1.0	-0.63	40.46
PD008518	PD008518	N=C(N)SCCc1ccc(CCSC(=N)N)cc1	InChI=1S/C12H18N4S2/c13-11(14)17-7-5-9-1-2-10(4-3-9)6-8-18-12(15)16/h1-4H,5-8H2,(H3,13,14)(H3,15,16)	FZWGDUUJDZCYJR-UHFFFAOYSA-N				1														8.0	experimental		S,S'-(1,4-Phenylene-Bis(1,2-Ethanediyl))Bis-Isothiourea	282.1	4.0	4.0	6.0	1.0	1.0	2.02	99.74
PD008540	DAIDZIN	O=c1c(-c2ccc(O)cc2)coc2cc(O[C@@H]3O[C@H](CO)[C@@H](O)[C@H](O)[C@H]3O)ccc12	InChI=1S/C21H20O9/c22-8-16-18(25)19(26)20(27)21(30-16)29-12-5-6-13-15(7-12)28-9-14(17(13)24)10-1-3-11(23)4-2-10/h1-7,9,16,18-23,25-27H,8H2/t16-,18-,19+,20-,21-/m1/s1	KYQZWONCHDNPDP-QNDFHXLGSA-N				1														7.0	experimental	552-66-9;1329-08-4	Daidzein 7-O-glucoside;Daidzein 7-glucoside;Daidzoside;DAIDZIN;NPI-031D	416.11	9.0	5.0	4.0	4.0	3.0	0.34	149.82
PD008585	Azaguanine-8	Nc1nc(=O)c2[nH]nnc2[nH]1	InChI=1S/C4H4N6O/c5-4-6-2-1(3(11)7-4)8-10-9-2/h(H4,5,6,7,8,9,10,11)	LPXQRXLUHJKZIE-UHFFFAOYSA-N	1	1		1														7.0	experimental	134-58-7	8-AZAGUANINE;SF-337;Azaguanine-8;SK 1150;NSC-749;ML068	152.04	5.0	3.0	0.0	2.0	2.0	-1.38	113.34
PD008594	SN-38	CCc1c2c(nc3ccc(O)cc13)-c1cc3c(c(=O)n1C2)COC(=O)[C@]3(O)CC	InChI=1S/C22H20N2O5/c1-3-12-13-7-11(25)5-6-17(13)23-19-14(12)9-24-18(19)8-16-15(20(24)26)10-29-21(27)22(16,28)4-2/h5-8,25,28H,3-4,9-10H2,1-2H3/t22-/m0/s1	FJHBVJOVLFPMQE-QFIPXVFZSA-N				1														3.0	investigational	86639-52-3;113015-38-6;110714-48-2	SN 38;7-ETHYL-10-HYDROXY-CAMPTOTHECIN;NK012;SN38;SN-38;LE-SN38;7-ethyl-10-hydroxycamptothecin;CAMPTOTHECIN;7-Ethyl-10-Hydroxy-Camptothecin,SN-38	392.14	7.0	2.0	2.0	5.0	3.0	2.35	101.65
PD008633	OXYPURINOL	O=c1[nH]c(=O)c2cn[nH]c2[nH]1	InChI=1S/C5H4N4O2/c10-4-2-1-6-9-3(2)7-5(11)8-4/h1H,(H3,6,7,8,9,10,11)	HXNFUBHNUDHIGC-UHFFFAOYSA-N				1	1													2.0	approved;investigational	2465-59-0;465-59-0	Oxipurinol;OXYPURINOL	152.03	3.0	3.0	0.0	2.0	2.0	-1.06	94.4
PD008645	Lobeline	CN1[C@H](C[C@H](O)c2ccccc2)CCC[C@@H]1CC(=O)c1ccccc1	InChI=1S/C22H27NO2/c1-23-19(15-21(24)17-9-4-2-5-10-17)13-8-14-20(23)16-22(25)18-11-6-3-7-12-18/h2-7,9-12,19-21,24H,8,13-16H2,1H3/t19-,20+,21-/m0/s1	MXYUKLILVYORSK-HBMCJLEFSA-N				1														9.0	investigational	90-69-7;134-63-4	(-)-Lobeline;Lobeline;LOBELINE HYDROCHLORIDE	337.2	3.0	1.0	6.0	3.0	2.0	4.24	40.54
PD008650	PLECONARIL	Cc1cc(CCCOc2c(C)cc(-c3noc(C(F)(F)F)n3)cc2C)on1	InChI=1S/C18H18F3N3O3/c1-10-7-13(16-22-17(27-24-16)18(19,20)21)8-11(2)15(10)25-6-4-5-14-9-12(3)23-26-14/h7-9H,4-6H2,1-3H3	KQOXLKOJHVFTRN-UHFFFAOYSA-N				1	1													5.0	approved;investigational	153168-05-9	PLECONARIL;APO-P001, Picovir, VP 63843, WIN 63843;Win 63843;VP 63843;Picovir	381.13	6.0	0.0	6.0	3.0	3.0	4.68	74.18
PD008675	tetrahydrodeoxycorticosterone	CC12CCC(O)CC1CCC1C2CCC2(C)C(C(=O)CO)CCC12	InChI=1S/C21H34O3/c1-20-9-7-14(23)11-13(20)3-4-15-16-5-6-18(19(24)12-22)21(16,2)10-8-17(15)20/h13-18,22-23H,3-12H2,1-2H3	CYKYBWRSLLXBOW-UHFFFAOYSA-N				1														0.0		567-02-2		334.25	3.0	2.0	2.0	4.0	0.0	3.57	57.53
PD008691	dapoxetine	CN(C)[C@@H](CCOc1cccc2ccccc12)c1ccccc1	InChI=1S/C21H23NO/c1-22(2)20(18-10-4-3-5-11-18)15-16-23-21-14-8-12-17-9-6-7-13-19(17)21/h3-14,20H,15-16H2,1-2H3/t20-/m0/s1	USRHYDPUVLEVMC-FQEVSTJZSA-N				1	1													1.0	approved;investigational	119356-77-3	dapoxetine	305.18	2.0	0.0	6.0	3.0	3.0	4.91	12.47
PD008692	DARUSENTAN	COc1cc(OC)nc(O[C@H](C(=O)O)C(OC)(c2ccccc2)c2ccccc2)n1	InChI=1S/C22H22N2O6/c1-27-17-14-18(28-2)24-21(23-17)30-19(20(25)26)22(29-3,15-10-6-4-7-11-15)16-12-8-5-9-13-16/h4-14,19H,1-3H3,(H,25,26)/t19-/m1/s1	FEJVSJIALLTFRP-LJQANCHMSA-N				1														2.0	investigational	171714-84-4	DARUSENTAN;Darusentan, HMR-4005;LU-135252	410.15	7.0	1.0	9.0	3.0	3.0	2.92	100.0
PD008704	(±)-Huperzine A	C/C=C1\C2C=C(C)CC1(N)c1ccc(=O)[nH]c1C2	InChI=1S/C15H18N2O/c1-3-11-10-6-9(2)8-15(11,16)12-4-5-14(18)17-13(12)7-10/h3-6,10H,7-8,16H2,1-2H3,(H,17,18)/b11-3+	ZRJBHWIHUMBLCN-QDEBKDIKSA-N				1														1.0		120786-18-7	(¡À)-Huperzine A;(??)-Huperzine A;(±)-Huperzine A	242.14	2.0	2.0	0.0	3.0	1.0	2.0	58.88
PD008716	TANAPROGET	Cn1c(C#N)ccc1-c1ccc2c(c1)C(C)(C)OC(=S)N2	InChI=1S/C16H15N3OS/c1-16(2)12-8-10(4-6-13(12)18-15(21)20-16)14-7-5-11(9-17)19(14)3/h4-8H,1-3H3,(H,18,21)	PYVFWTPEBMRKSR-UHFFFAOYSA-N				1														1.0	investigational	304853-42-7	TANAPROGET;NSP-989	297.09	4.0	1.0	1.0	3.0	2.0	3.53	49.98
PD008721	ENILURACIL	C#Cc1c[nH]c(=O)[nH]c1=O	InChI=1S/C6H4N2O2/c1-2-4-3-7-6(10)8-5(4)9/h1,3H,(H2,7,8,9,10)	JOZGNYDSEBIJDH-UHFFFAOYSA-N				1				1										2.0	investigational	59989-18-3	5-Ethynyluracil;ENILURACIL;GW776C85	136.03	2.0	2.0	0.0	1.0	1.0	-0.96	65.72
PD008752	PHOSPHOENOLPYRUVATE	C=C(OP(=O)(O)O)C(=O)O	InChI=1S/C3H5O6P/c1-2(3(4)5)9-10(6,7)8/h1H2,(H,4,5)(H2,6,7,8)	DTBNBXWJWCWCIK-UHFFFAOYSA-N				1														1.0	experimental	138-08-9;101015-20-7	PHOSPHOENOLPYRUVATE;phosphoenolpyruvic acid	167.98	3.0	3.0	3.0	0.0	0.0	-0.31	104.06
PD008934	RIVANICLINE	CNCC/C=C/c1cccnc1	InChI=1S/C10H14N2/c1-11-7-3-2-5-10-6-4-8-12-9-10/h2,4-6,8-9,11H,3,7H2,1H3/b5-2+	JUOSGGQXEBBCJB-GORDUTHDSA-N				1														5.0	investigational	538-79-4;15585-43-0;1129-68-6	RIVANICLINE;RJR-2403;(E)-Metanicotine	162.12	2.0	1.0	4.0	1.0	1.0	1.7	24.92
PD008951	BOCEPREVIR	CC(C)(C)NC(=O)N[C@H](C(=O)N1C[C@H]2[C@@H]([C@H]1C(=O)NC(CC1CCC1)C(=O)C(N)=O)C2(C)C)C(C)(C)C	InChI=1S/C27H45N5O5/c1-25(2,3)20(30-24(37)31-26(4,5)6)23(36)32-13-15-17(27(15,7)8)18(32)22(35)29-16(19(33)21(28)34)12-14-10-9-11-14/h14-18,20H,9-13H2,1-8H3,(H2,28,34)(H,29,35)(H2,30,31,37)/t15-,16?,17-,18-,20+/m0/s1	LHHCSNFAOIFYRV-DOVBMPENSA-N				1	1													14.0	approved;withdrawn	394730-60-0	BOCEPREVIR;EBP 520;SCH 503034;Boceprevir (SCH-503034)	519.34	5.0	4.0	8.0	3.0	0.0	1.71	150.7
PD008953	piclidenoson	CNC(=O)[C@H]1O[C@@H](n2cnc3c(NCc4cccc(I)c4)ncnc32)[C@H](O)[C@@H]1O	InChI=1S/C18H19IN6O4/c1-20-17(28)14-12(26)13(27)18(29-14)25-8-24-11-15(22-7-23-16(11)25)21-6-9-3-2-4-10(19)5-9/h2-5,7-8,12-14,18,26-27H,6H2,1H3,(H,20,28)(H,21,22,23)/t12-,13+,14-,18+/m0/s1	HUJXGQILHAUCCV-MOROJQBDSA-N				1														9.0	investigational	152918-18-8	CF-101;piclidenoson;IB-MECA	510.05	9.0	4.0	5.0	4.0	3.0	0.41	134.42
PD008958	SELEXIPAG	CC(C)N(CCCCOCC(=O)NS(C)(=O)=O)c1cnc(-c2ccccc2)c(-c2ccccc2)n1	InChI=1S/C26H32N4O4S/c1-20(2)30(16-10-11-17-34-19-24(31)29-35(3,32)33)23-18-27-25(21-12-6-4-7-13-21)26(28-23)22-14-8-5-9-15-22/h4-9,12-15,18,20H,10-11,16-17,19H2,1-3H3,(H,29,31)	QXWZQTURMXZVHJ-UHFFFAOYSA-N				1	1													2.0	approved	475086-01-2	NS-304, ACT-293987;SELEXIPAG;ACT-293987;Uptravi;NS 304;NS-304	496.21	7.0	1.0	12.0	3.0	3.0	3.9	101.49
PD008988	MOXONIDINE	COc1nc(C)nc(Cl)c1NC1=NCCN1	InChI=1S/C9H12ClN5O/c1-5-13-7(10)6(8(14-5)16-2)15-9-11-3-4-12-9/h3-4H2,1-2H3,(H2,11,12,15)	WPNJAUFVNXKLIM-UHFFFAOYSA-N				1	1				1									11.0	approved;investigational	75438-57-2;1008754-16-2	MOXONIDINE;BDF5895;Moxonidine hydrochloride hydrate	241.07	6.0	2.0	2.0	2.0	1.0	0.82	71.43
PD009005	MOXISYLYTE	CC(=O)Oc1cc(C(C)C)c(OCCN(C)C)cc1C	InChI=1S/C16H25NO3/c1-11(2)14-10-15(20-13(4)18)12(3)9-16(14)19-8-7-17(5)6/h9-11H,7-8H2,1-6H3	VRYMTAVOXVTQEF-UHFFFAOYSA-N				1	1													9.0	approved;investigational	54-32-0	Moxisylytum;MOXISYLYTE;Moxisylyte hydrochoride;MOXISYLYTE HYDROCHLORIDE;thymoxamine hydrochloride	279.18	4.0	0.0	6.0	1.0	1.0	2.98	38.77
PD009042	BREXPIPRAZOLE	O=c1ccc2ccc(OCCCCN3CCN(c4cccc5sccc45)CC3)cc2[nH]1	InChI=1S/C25H27N3O2S/c29-25-9-7-19-6-8-20(18-22(19)26-25)30-16-2-1-11-27-12-14-28(15-13-27)23-4-3-5-24-21(23)10-17-31-24/h3-10,17-18H,1-2,11-16H2,(H,26,29)	ZKIAIYBUSXZPLP-UHFFFAOYSA-N				1	1													7.0	approved;investigational	913611-97-9	OPC-34712;OPC-34712, OPC 34712, OPC34712;BREXPIPRAZOLE	433.18	5.0	1.0	7.0	5.0	4.0	4.72	48.57
PD009053	ELVITEGRAVIR	COc1cc2c(cc1Cc1cccc(Cl)c1F)c(=O)c(C(=O)O)cn2[C@H](CO)C(C)C	InChI=1S/C23H23ClFNO5/c1-12(2)19(11-27)26-10-16(23(29)30)22(28)15-8-14(20(31-3)9-18(15)26)7-13-5-4-6-17(24)21(13)25/h4-6,8-10,12,19,27H,7,11H2,1-3H3,(H,29,30)/t19-/m1/s1	JUZYLCPPVHEVSV-LJQANCHMSA-N				1	1													2.0	approved	697761-98-1	D06677;GS-9137;Elvitegravir (GS-9137);JTK-303;Genvoya-elvitegravir;EVG;ELVITEGRAVIR;N/A	447.12	5.0	2.0	7.0	3.0	3.0	4.28	88.76
PD009058	CHLORTETRACYCLINE	CN(C)[C@@H]1C(O)=C(C(N)=O)C(=O)[C@@]2(O)C(O)=C3C(=O)c4c(O)ccc(Cl)c4[C@@](C)(O)[C@H]3C[C@@H]12	InChI=1S/C22H23ClN2O8/c1-21(32)7-6-8-15(25(2)3)17(28)13(20(24)31)19(30)22(8,33)18(29)11(7)16(27)12-10(26)5-4-9(23)14(12)21/h4-5,7-8,15,26,28-29,32-33H,6H2,1-3H3,(H2,24,31)/t7-,8-,15-,21-,22-/m0/s1	CYDMQBQPVICBEU-XRNKAMNCSA-N				1	1													15.0	approved;investigational;vet_approved	57-62-5	CHLORTETRACYCLINE HYDROCHLORIDE;Chlorotetracycline;CHLORTETRACYCLINE	478.11	9.0	6.0	2.0	4.0	1.0	0.44	181.62
PD009097	NOMIFENSINE	CN1Cc2c(N)cccc2C(c2ccccc2)C1	InChI=1S/C16H18N2/c1-18-10-14(12-6-3-2-4-7-12)13-8-5-9-16(17)15(13)11-18/h2-9,14H,10-11,17H2,1H3	XXPANQJNYNUNES-UHFFFAOYSA-N				1	1													22.0	approved;withdrawn	24526-64-5;118184-50-2;89664-19-7;89664-20-0	(¡À)-Nomifensin;NOMIFENSINE MALEATE;(??)-Nomifensin;NOMIFENSINE;Hoe98;(±)-Nomifensin	238.15	2.0	1.0	1.0	3.0	2.0	2.85	29.26
PD009101	TOLRESTAT	COc1ccc2c(C(=S)N(C)CC(=O)O)cccc2c1C(F)(F)F	InChI=1S/C16H14F3NO3S/c1-20(8-13(21)22)15(24)11-5-3-4-10-9(11)6-7-12(23-2)14(10)16(17,18)19/h3-7H,8H2,1-2H3,(H,21,22)	LUBHDINQXIHVLS-UHFFFAOYSA-N				1	1													4.0	approved;withdrawn	82964-04-3	SSR-125047;AY-27773;TOLRESTAT	357.06	3.0	1.0	4.0	2.0	2.0	3.56	49.77
PD009103	mibefradil	COCC(=O)O[C@]1(CCN(C)CCCc2nc3ccccc3[nH]2)CCc2cc(F)ccc2[C@@H]1C(C)C	InChI=1S/C29H38FN3O3/c1-20(2)28-23-12-11-22(30)18-21(23)13-14-29(28,36-27(34)19-35-4)15-17-33(3)16-7-10-26-31-24-8-5-6-9-25(24)32-26/h5-6,8-9,11-12,18,20,28H,7,10,13-17,19H2,1-4H3,(H,31,32)/t28-,29-/m0/s1	HBNPJJILLOYFJU-VMPREFPWSA-N				1	1													62.0	approved;investigational;withdrawn	116644-53-2	mibefradil;Mibefradil hydrochloride;Ro 40-5967	495.29	5.0	1.0	11.0	4.0	3.0	5.27	67.45
PD009117	TACRINE	Nc1c2c(nc3ccccc13)CCCC2	InChI=1S/C13H14N2/c14-13-9-5-1-3-7-11(9)15-12-8-4-2-6-10(12)13/h1,3,5,7H,2,4,6,8H2,(H2,14,15)	YLJREFDVOIBQDA-UHFFFAOYSA-N				1	1													49.0	approved;investigational;withdrawn	321-64-2	TACRINE;TACRINE HYDROCHLORIDE	198.12	2.0	1.0	0.0	3.0	2.0	2.7	38.91
PD009137	TETRACAINE	CCCCNc1ccc(C(=O)OCCN(C)C)cc1	InChI=1S/C15H24N2O2/c1-4-5-10-16-14-8-6-13(7-9-14)15(18)19-12-11-17(2)3/h6-9,16H,4-5,10-12H2,1-3H3	GKCBAIGFKIBETG-UHFFFAOYSA-N				1	1													25.0	approved;vet_approved	94-24-6;100311-22-6	TETRACAINE;TETRACAINE HYDROCHLORIDE;TetracaÄne hydrochloride;Amethocaine	264.18	4.0	1.0	8.0	1.0	1.0	2.62	41.57
PD009142	EDOXABAN	CN1CCc2nc(C(=O)N[C@@H]3C[C@@H](C(=O)N(C)C)CC[C@@H]3NC(=O)C(=O)Nc3ccc(Cl)cn3)sc2C1	InChI=1S/C24H30ClN7O4S/c1-31(2)24(36)13-4-6-15(27-20(33)21(34)30-19-7-5-14(25)11-26-19)17(10-13)28-22(35)23-29-16-8-9-32(3)12-18(16)37-23/h5,7,11,13,15,17H,4,6,8-10,12H2,1-3H3,(H,27,33)(H,28,35)(H,26,30,34)/t13-,15-,17+/m0/s1	HGVDHZBSSITLCT-JLJPHGGASA-N				1	1													1.0	approved	480449-70-5;912273-65-5	Lixiana;Edoxaban tosilate;DU-176b, Savaysa;EDOXABAN;DU-176	547.18	8.0	3.0	5.0	4.0	2.0	1.29	136.63
PD009143	TASIMELTEON	CCC(=O)NC[C@@H]1C[C@H]1c1cccc2c1CCO2	InChI=1S/C15H19NO2/c1-2-15(17)16-9-10-8-13(10)11-4-3-5-14-12(11)6-7-18-14/h3-5,10,13H,2,6-9H2,1H3,(H,16,17)/t10-,13+/m0/s1	PTOIAAWZLUQTIO-GXFFZTMASA-N				1	1													3.0	approved;investigational	609799-22-6	TASIMELTEON;VEC-162;BMS-214778	245.14	2.0	1.0	4.0	3.0	1.0	2.25	38.33
PD009165	MACITENTAN	CCCNS(=O)(=O)Nc1ncnc(OCCOc2ncc(Br)cn2)c1-c1ccc(Br)cc1	InChI=1S/C19H20Br2N6O4S/c1-2-7-26-32(28,29)27-17-16(13-3-5-14(20)6-4-13)18(25-12-24-17)30-8-9-31-19-22-10-15(21)11-23-19/h3-6,10-12,26H,2,7-9H2,1H3,(H,24,25,27)	JGCMEBMXRHSZKX-UHFFFAOYSA-N				1	1													3.0	approved	441798-33-0	ACT 064992;MACITENTAN;ACT-064992	585.96	8.0	2.0	11.0	3.0	3.0	3.57	128.22
PD009167	DOLUTEGRAVIR	C[C@@H]1CCO[C@H]2Cn3cc(C(=O)NCc4ccc(F)cc4F)c(=O)c(O)c3C(=O)N21	InChI=1S/C20H19F2N3O5/c1-10-4-5-30-15-9-24-8-13(17(26)18(27)16(24)20(29)25(10)15)19(28)23-7-11-2-3-12(21)6-14(11)22/h2-3,6,8,10,15,27H,4-5,7,9H2,1H3,(H,23,28)/t10-,15+/m1/s1	RHWKPHLQXYSBKR-BMIGLBTASA-N				1	1													8.0	approved	1051375-16-6	DOLUTEGRAVIR;Dolutegravir ;DOLUTEGRAVIR SODIUM;Dolutegravir (GSK1349572);Triumeq-dolutegravir;S/GSK1349572;GSK1349572	419.13	6.0	2.0	3.0	4.0	2.0	1.35	100.87
PD009177	BEDAQUILINE	COc1nc2ccc(Br)cc2cc1[C@@H](c1ccccc1)[C@@](O)(CCN(C)C)c1cccc2ccccc12	InChI=1S/C32H31BrN2O2/c1-35(2)19-18-32(36,28-15-9-13-22-10-7-8-14-26(22)28)30(23-11-5-4-6-12-23)27-21-24-20-25(33)16-17-29(24)34-31(27)37-3/h4-17,20-21,30,36H,18-19H2,1-3H3/t30-,32-/m1/s1	QUIJNHUBAXPXFS-XLJNKUFUSA-N				1	1													7.0	approved	843663-66-1;654653-93-7	BEDAQUILINE;Bedaquiline (TMC-207);BEDAQUILINE FUMARATE;TMC207;TMC-207;R207910	554.16	4.0	1.0	8.0	5.0	5.0	7.13	45.59
PD009178	aclidinium	O=C(O[C@H]1C[N+]2(CCCOc3ccccc3)CCC1CC2)C(O)(c1cccs1)c1cccs1	InChI=1S/C26H30NO4S2/c28-25(26(29,23-9-4-17-32-23)24-10-5-18-33-24)31-22-19-27(14-11-20(22)12-15-27)13-6-16-30-21-7-2-1-3-8-21/h1-5,7-10,17-18,20,22,29H,6,11-16,19H2/q+1/t20?,22-,27?/m0/s1	ASMXXROZKSBQIH-VITNCHFBSA-N				1	1													5.0	approved	320345-99-1	aclidinium;ACLIDINIUM BROMIDE	484.16	6.0	1.0	9.0	6.0	3.0	4.67	55.76
PD009179	MIRABEGRON	Nc1nc(CC(=O)Nc2ccc(CCNC[C@H](O)c3ccccc3)cc2)cs1	InChI=1S/C21H24N4O2S/c22-21-25-18(14-28-21)12-20(27)24-17-8-6-15(7-9-17)10-11-23-13-19(26)16-4-2-1-3-5-16/h1-9,14,19,23,26H,10-13H2,(H2,22,25)(H,24,27)/t19-/m0/s1	PBAPPPCECJKMCM-IBGZPJMESA-N				1	1													3.0	approved	223673-61-8	Mirabegron (YM178);YM178;MIRABEGRON	396.16	6.0	4.0	9.0	3.0	3.0	2.77	100.27
PD009181	LINAGLIPTIN	CC#CCn1c(N2CCC[C@@H](N)C2)nc2c1c(=O)n(Cc1nc(C)c3ccccc3n1)c(=O)n2C	InChI=1S/C25H28N8O2/c1-4-5-13-32-21-22(29-24(32)31-12-8-9-17(26)14-31)30(3)25(35)33(23(21)34)15-20-27-16(2)18-10-6-7-11-19(18)28-20/h6-7,10-11,17H,8-9,12-15,26H2,1-3H3/t17-/m1/s1	LTXREWYXXSTFRX-QGZVFWFLSA-N				1	1													7.0	approved	668270-12-0;1233245-11-8	Linagliptin (BI-1356);linagliptin ;N/A ;LINAGLIPTIN;BI 1356;Jentadueto-linagliptin	472.23	10.0	1.0	4.0	5.0	4.0	1.15	116.86
PD009190	LOMITAPIDE	O=C(NC1CCN(CCCCC2(C(=O)NCC(F)(F)F)c3ccccc3-c3ccccc32)CC1)c1ccccc1-c1ccc(C(F)(F)F)cc1	InChI=1S/C39H37F6N3O2/c40-38(41,42)25-46-36(50)37(33-13-5-3-10-30(33)31-11-4-6-14-34(31)37)21-7-8-22-48-23-19-28(20-24-48)47-35(49)32-12-2-1-9-29(32)26-15-17-27(18-16-26)39(43,44)45/h1-6,9-18,28H,7-8,19-25H2,(H,46,50)(H,47,49)	MBBCVAKAJPKAKM-UHFFFAOYSA-N				1	1													2.0	approved;investigational	182431-12-5	AEGR-733;LOMITAPIDE;BMS-201038	693.28	3.0	2.0	10.0	6.0	4.0	8.38	61.44
PD009194	IVACAFTOR	CC(C)(C)c1cc(C(C)(C)C)c(NC(=O)c2c[nH]c3ccccc3c2=O)cc1O	InChI=1S/C24H28N2O3/c1-23(2,3)16-11-17(24(4,5)6)20(27)12-19(16)26-22(29)15-13-25-18-10-8-7-9-14(18)21(15)28/h7-13,27H,1-6H3,(H,25,28)(H,26,29)	PURKAOJPTOLRMP-UHFFFAOYSA-N				1	1													2.0	approved	873054-44-5;1134822-00-6	VX-770;Ivacaftor (VX-770);IVACAFTOR;VX-770 (Ivacaftor);VX 770	392.21	3.0	3.0	2.0	3.0	3.0	5.08	82.19
PD009197	TICAGRELOR	CCCSc1nc(N[C@@H]2C[C@H]2c2ccc(F)c(F)c2)c2nnn([C@@H]3C[C@H](OCCO)[C@@H](O)[C@H]3O)c2n1	InChI=1S/C23H28F2N6O4S/c1-2-7-36-23-27-21(26-15-9-12(15)11-3-4-13(24)14(25)8-11)18-22(28-23)31(30-29-18)16-10-17(35-6-5-32)20(34)19(16)33/h3-4,8,12,15-17,19-20,32-34H,2,5-7,9-10H2,1H3,(H,26,27,28)/t12-,15+,16+,17-,19-,20+/m0/s1	OEKWJQXRCDYSHL-FNOIDJSQSA-N				1	1													2.0	approved	274693-27-5	AZD6140;TICAGRELOR;AR-C 126532XX;Ticagrelor (AZD6140);Brilinta	522.19	11.0	4.0	10.0	5.0	3.0	2.01	138.44
PD009203	ROXATIDINE ACETATE	CC(=O)OCC(=O)NCCCOc1cccc(CN2CCCCC2)c1	InChI=1S/C19H28N2O4/c1-16(22)25-15-19(23)20-9-6-12-24-18-8-5-7-17(13-18)14-21-10-3-2-4-11-21/h5,7-8,13H,2-4,6,9-12,14-15H2,1H3,(H,20,23)	SMTZFNFIKUPEJC-UHFFFAOYSA-N				1	1													1.0	approved;experimental	78628-28-1	Roxatidine;ROXATIDINE ACETATE;ROXATIDINE ACETATE HYDROCHLORIDE	348.2	5.0	1.0	9.0	2.0	1.0	2.12	67.87
PD009216	SULCONAZOLE	Clc1ccc(CSC(Cn2ccnc2)c2ccc(Cl)cc2Cl)cc1	InChI=1S/C18H15Cl3N2S/c19-14-3-1-13(2-4-14)11-24-18(10-23-8-7-22-12-23)16-6-5-15(20)9-17(16)21/h1-9,12,18H,10-11H2	AFNXATANNDIXLG-UHFFFAOYSA-N				1	1						1				1			47.0	approved	61318-90-9	SULCONAZOLE NITRATE;SULCONAZOLE;Exelderm	396.0	3.0	0.0	6.0	3.0	3.0	6.52	17.82
PD009217	RALTEGRAVIR	Cc1nnc(C(=O)NC(C)(C)c2nc(C(=O)NCc3ccc(F)cc3)c(O)c(=O)n2C)o1	InChI=1S/C20H21FN6O5/c1-10-25-26-17(32-10)16(30)24-20(2,3)19-23-13(14(28)18(31)27(19)4)15(29)22-9-11-5-7-12(21)8-6-11/h5-8,28H,9H2,1-4H3,(H,22,29)(H,24,30)	CZFFBEXEKNGXKS-UHFFFAOYSA-N				1	1													4.0	approved	518048-05-0;871038-72-1	RALTEGRAVIR;MK-0518;Isentress ;Raltegravir (MK-0518);RALTEGRAVIR POTASSIUM	444.16	9.0	3.0	6.0	3.0	3.0	0.91	152.24
PD009224	LODOXAMIDE	N#Cc1cc(NC(=O)C(=O)O)c(Cl)c(NC(=O)C(=O)O)c1	InChI=1S/C11H6ClN3O6/c12-7-5(14-8(16)10(18)19)1-4(3-13)2-6(7)15-9(17)11(20)21/h1-2H,(H,14,16)(H,15,17)(H,18,19)(H,20,21)	RVGLGHVJXCETIO-UHFFFAOYSA-N				1	1													1.0	approved	53882-12-5	U-42585E (free acid);LODOXAMIDE;Lodoxamidum;LODOXAMIDE TROMETHAMINE	310.99	5.0	4.0	2.0	1.0	1.0	0.26	156.59
PD009232	DIFLUPREDNATE	CCCC(=O)O[C@]1(C(=O)COC(C)=O)CC[C@H]2[C@@H]3C[C@H](F)C4=CC(=O)C=C[C@]4(C)[C@@]3(F)[C@@H](O)C[C@@]21C	InChI=1S/C27H34F2O7/c1-5-6-23(34)36-26(22(33)14-35-15(2)30)10-8-17-18-12-20(28)19-11-16(31)7-9-24(19,3)27(18,29)21(32)13-25(17,26)4/h7,9,11,17-18,20-21,32H,5-6,8,10,12-14H2,1-4H3/t17-,18-,20-,21-,24-,25-,26-,27-/m0/s1	WYQPLTPSGFELIB-JTQPXKBDSA-N				1	1													6.0	approved	23674-86-4	CM 9155;Epitopic;Durezol;DIFLUPREDNATE;Myser	508.23	7.0	1.0	6.0	4.0	0.0	3.52	106.97
PD009236	tetryzoline	c1ccc2c(c1)CCCC2C1=NCCN1	InChI=1S/C13H16N2/c1-2-6-11-10(4-1)5-3-7-12(11)13-14-8-9-15-13/h1-2,4,6,12H,3,5,7-9H2,(H,14,15)	BYJAVTDNIXVSPW-UHFFFAOYSA-N				1	1													7.0	approved	84-22-0;67731-52-6	TETRAHYDROZOLINE HYDROCHLORIDE;Tetryzolin;Tyzine;TETRAHYDROZOLINE;tetryzoline	200.13	2.0	1.0	1.0	3.0	1.0	2.11	24.39
PD009238	betaine	C[N+](C)(C)CC(=O)[O-]	InChI=1S/C5H11NO2/c1-6(2,3)4-5(7)8/h4H2,1-3H3	KWIUHFFTVRNATP-UHFFFAOYSA-N				1	1													6.0	approved;investigational;nutraceutical	107-43-7;590-46-5	trimethylglycine, glycine betaine, lycine, oxyneurine;oxyneurine;Abromine;betaine anhydrous;betaine;trimethylglycine;Glycine betaine;Cystadane;lycine;GLYCINEBETAINE	117.08	2.0	0.0	2.0	0.0	0.0	-1.56	40.13
PD009253	SULBACTAM	CC1(C)[C@H](C(=O)O)N2C(=O)C[C@H]2S1(=O)=O	InChI=1S/C8H11NO5S/c1-8(2)6(7(11)12)9-4(10)3-5(9)15(8,13)14/h5-6H,3H2,1-2H3,(H,11,12)/t5-,6+/m1/s1	FKENQMMABCRJMK-RITPCOANSA-N				1	1			1			1						1	27.0	approved	68373-14-8	SULBACTAM SODIUM;SULBACTAM;CP45899	233.04	4.0	1.0	1.0	2.0	0.0	-0.79	91.75
PD009271	rolapitant	C[C@@H](OC[C@@]1(c2ccccc2)CC[C@]2(CCC(=O)N2)CN1)c1cc(C(F)(F)F)cc(C(F)(F)F)c1	InChI=1S/C25H26F6N2O2/c1-16(17-11-19(24(26,27)28)13-20(12-17)25(29,30)31)35-15-23(18-5-3-2-4-6-18)10-9-22(14-32-23)8-7-21(34)33-22/h2-6,11-13,16,32H,7-10,14-15H2,1H3,(H,33,34)/t16-,22-,23-/m1/s1	FIVSJYGQAIEMOC-ZGNKEGEESA-N				1	1													1.0	approved;investigational	552292-08-7	ROLAPITANT HYDROCHLORIDE;SCH619734;rolapitant	500.19	3.0	2.0	5.0	4.0	2.0	5.73	50.36
PD009272	ramosetron	Cn1cc(C(=O)[C@@H]2CCc3nc[nH]c3C2)c2ccccc21	InChI=1S/C17H17N3O/c1-20-9-13(12-4-2-3-5-16(12)20)17(21)11-6-7-14-15(8-11)19-10-18-14/h2-5,9-11H,6-8H2,1H3,(H,18,19)/t11-/m1/s1	NTHPAPBPFQJABD-LLVKDONJSA-N				1	1													3.0	approved;investigational	132036-88-5	RAMOSETRON HYDROCHLORIDE;ramosetron	279.14	3.0	1.0	2.0	4.0	3.0	2.89	50.68
PD009276	NAPHAZOLINE	c1ccc2c(CC3=NCCN3)cccc2c1	InChI=1S/C14H14N2/c1-2-7-13-11(4-1)5-3-6-12(13)10-14-15-8-9-16-14/h1-7H,8-10H2,(H,15,16)	CNIIGCLFLJGOGP-UHFFFAOYSA-N				1	1													15.0	approved;investigational	10061-11-7;835-31-4	NAPHAZOLINE;NAPHAZOLINE HYDROCHLORIDE	210.12	2.0	1.0	2.0	3.0	2.0	2.38	24.39
PD009289	DABIGATRAN ETEXILATE	CCCCCCOC(=O)NC(=N)c1ccc(NCc2nc3cc(C(=O)N(CCC(=O)OCC)c4ccccn4)ccc3n2C)cc1	InChI=1S/C34H41N7O5/c1-4-6-7-10-21-46-34(44)39-32(35)24-12-15-26(16-13-24)37-23-30-38-27-22-25(14-17-28(27)40(30)3)33(43)41(20-18-31(42)45-5-2)29-11-8-9-19-36-29/h8-9,11-17,19,22,37H,4-7,10,18,20-21,23H2,1-3H3,(H2,35,39,44)	KSGXQBZTULBEEQ-UHFFFAOYSA-N				1	1													2.0	approved	211915-06-9;1019206-66-6	Pradaxa;BIBR-1048;BIBR-1048 (Dabigatran);DABIGATRAN ETEXILATE;BIBR 1048;Dabigatran etexilate mesilate;N/A	627.32	10.0	3.0	15.0	4.0	4.0	5.81	151.53
PD009290	XYLOMETAZOLINE	Cc1cc(C(C)(C)C)cc(C)c1CC1=NCCN1	InChI=1S/C16H24N2/c1-11-8-13(16(3,4)5)9-12(2)14(11)10-15-17-6-7-18-15/h8-9H,6-7,10H2,1-5H3,(H,17,18)	HUCJFAOMUPXHDK-UHFFFAOYSA-N				1	1													25.0	approved;investigational	526-36-3;1218-35-5	XYLOMETAZOLINE HYDROCHLORIDE;XYLOMETAZOLINE;Ba-11391, otrivine, rhinoxilin	244.19	2.0	1.0	2.0	2.0	1.0	3.15	24.39
PD009294	APIXABAN	COc1ccc(-n2nc(C(N)=O)c3c2C(=O)N(c2ccc(N4CCCCC4=O)cc2)CC3)cc1	InChI=1S/C25H25N5O4/c1-34-19-11-9-18(10-12-19)30-23-20(22(27-30)24(26)32)13-15-29(25(23)33)17-7-5-16(6-8-17)28-14-3-2-4-21(28)31/h5-12H,2-4,13-15H2,1H3,(H2,26,32)	QNZCBYKSOIHPEH-UHFFFAOYSA-N				1	1													2.0	approved	503612-47-3	APIXABAN;Eliquis;BMS 562247-01;BMS-562247-01	459.19	6.0	1.0	5.0	5.0	3.0	2.7	110.76
PD009296	AGOMELATINE	COc1ccc2cccc(CCNC(C)=O)c2c1	InChI=1S/C15H17NO2/c1-11(17)16-9-8-13-5-3-4-12-6-7-14(18-2)10-15(12)13/h3-7,10H,8-9H2,1-2H3,(H,16,17)	YJYPHIXNFHFHND-UHFFFAOYSA-N				1	1													9.0	approved;investigational	138112-76-2;1176316-99-6	S-20098;Valdoxan;Thymanax;Valdoxan, Melitor, Thymanax;S 20098;AGOMELATINE	243.13	2.0	1.0	4.0	2.0	2.0	2.53	38.33
PD009298	PRUCALOPRIDE	COCCCN1CCC(NC(=O)c2cc(Cl)c(N)c3c2OCC3)CC1	InChI=1S/C18H26ClN3O3/c1-24-9-2-6-22-7-3-12(4-8-22)21-18(23)14-11-15(19)16(20)13-5-10-25-17(13)14/h11-12H,2-10,20H2,1H3,(H,21,23)	ZPMNHBXQOOVQJL-UHFFFAOYSA-N				1	1													4.0	approved	179474-81-8;179474-80-7	R-93877;R0-93877;PRUCALOPRIDE;PRUCALOPRIDE SUCCINATE	367.17	5.0	2.0	6.0	3.0	1.0	2.09	76.82
PD009307	SITAXENTAN	Cc1cc2c(cc1CC(=O)c1sccc1S(=O)(=O)Nc1onc(C)c1Cl)OCO2	InChI=1S/C18H15ClN2O6S2/c1-9-5-13-14(26-8-25-13)7-11(9)6-12(22)17-15(3-4-28-17)29(23,24)21-18-16(19)10(2)20-27-18/h3-5,7,21H,6,8H2,1-2H3	PHWXUGHIIBDVKD-UHFFFAOYSA-N				1	1													6.0	approved;investigational;withdrawn	184036-34-8;210421-74-2	SITAXENTAN SODIUM;sitaxsentan;TBC-11251;SITAXENTAN;IPI 1040	454.01	8.0	1.0	6.0	4.0	3.0	3.96	107.73
PD009316	REGADENOSON	CNC(=O)c1cnn(-c2nc(N)c3ncn([C@@H]4O[C@H](CO)[C@@H](O)[C@H]4O)c3n2)c1	InChI=1S/C15H18N8O5/c1-17-13(27)6-2-19-23(3-6)15-20-11(16)8-12(21-15)22(5-18-8)14-10(26)9(25)7(4-24)28-14/h2-3,5,7,9-10,14,24-26H,4H2,1H3,(H,17,27)(H2,16,20,21)/t7-,9-,10-,14-/m1/s1	LZPZPHGJDAGEJZ-AKAIJSEGSA-N				1	1													4.0	approved;investigational	313348-27-5	CVT-3146, Lexiscan;Lexiscan;REGADENOSON;CVT-3146;REGADENOSON ANHYDROUS	390.14	12.0	5.0	4.0	4.0	3.0	-2.43	186.46
PD009319	eltrombopag	CC1=NN(c2ccc(C)c(C)c2)C(=O)/C1=N\Nc1cccc(-c2cccc(C(=O)O)c2)c1O	InChI=1S/C25H22N4O4/c1-14-10-11-19(12-15(14)2)29-24(31)22(16(3)28-29)27-26-21-9-5-8-20(23(21)30)17-6-4-7-18(13-17)25(32)33/h4-13,26,30H,1-3H3,(H,32,33)/b27-22-	XDXWLKQMMKQXPV-QYQHSDTDSA-N				1	1						1		1					5.0	approved	496775-61-2	SB-497115-GR;ELTROMBOPAG OLAMINE;Revolade;SB-497115;eltrombopag	442.16	6.0	3.0	5.0	4.0	3.0	4.56	114.59
PD009321	SILODOSIN	C[C@H](Cc1cc2c(c(C(N)=O)c1)N(CCCO)CC2)NCCOc1ccccc1OCC(F)(F)F	InChI=1S/C25H32F3N3O4/c1-17(30-8-12-34-21-5-2-3-6-22(21)35-16-25(26,27)28)13-18-14-19-7-10-31(9-4-11-32)23(19)20(15-18)24(29)33/h2-3,5-6,14-15,17,30,32H,4,7-13,16H2,1H3,(H2,29,33)/t17-/m1/s1	PNCPYILNMDWPEY-QGZVFWFLSA-N				1	1													7.0	approved	160970-54-7	KMD 3213;SILODOSIN;KAD 3213	495.23	6.0	3.0	13.0	3.0	2.0	3.07	97.05
PD009323	ALOGLIPTIN	Cn1c(=O)cc(N2CCC[C@@H](N)C2)n(Cc2ccccc2C#N)c1=O	InChI=1S/C18H21N5O2/c1-21-17(24)9-16(22-8-4-7-15(20)12-22)23(18(21)25)11-14-6-3-2-5-13(14)10-19/h2-3,5-6,9,15H,4,7-8,11-12,20H2,1H3/t15-/m1/s1	ZSBOMTDTBDDKMP-OAHLLOKOSA-N	1		1	1	1	1												1.0	approved	850649-61-5;1246610-75-2	CHEMBL376359;SYR-322 (free base);Alogliptin£¨SYR-322£©;ALOGLIPTIN BENZOATE;Alogliptin??SYR-322??;ALOGLIPTIN;Alogliptin（SYR-322）;SYR-322	339.17	7.0	1.0	3.0	3.0	2.0	0.39	97.05
PD009327	SERTINDOLE	O=C1NCCN1CCN1CCC(c2cn(-c3ccc(F)cc3)c3ccc(Cl)cc23)CC1	InChI=1S/C24H26ClFN4O/c25-18-1-6-23-21(15-18)22(16-30(23)20-4-2-19(26)3-5-20)17-7-10-28(11-8-17)13-14-29-12-9-27-24(29)31/h1-6,15-17H,7-14H2,(H,27,31)	GZKLJWGUPQBVJQ-UHFFFAOYSA-N				1	1													51.0	approved;withdrawn;investigational	106516-24-9	Lu 23-174;Sertindol;SERTINDOLE	440.18	3.0	1.0	5.0	5.0	3.0	4.63	40.51
PD009328	cariprazine	CN(C)C(=O)N[C@H]1CC[C@H](CCN2CCN(c3cccc(Cl)c3Cl)CC2)CC1	InChI=1S/C21H32Cl2N4O/c1-25(2)21(28)24-17-8-6-16(7-9-17)10-11-26-12-14-27(15-13-26)19-5-3-4-18(22)20(19)23/h3-5,16-17H,6-15H2,1-2H3,(H,24,28)/t16-,17-	KPWSJANDNDDRMB-QAQDUYKDSA-N				1	1													14.0	approved;investigational	839712-12-8;1083076-69-0	cariprazine;RGH-188;CARIPRAZINE HYDROCHLORIDE	426.2	3.0	1.0	5.0	3.0	1.0	4.34	38.82
PD009329	APREMILAST	CCOc1cc([C@@H](CS(C)(=O)=O)N2C(=O)c3cccc(NC(C)=O)c3C2=O)ccc1OC	InChI=1S/C22H24N2O7S/c1-5-31-19-11-14(9-10-18(19)30-3)17(12-32(4,28)29)24-21(26)15-7-6-8-16(23-13(2)25)20(15)22(24)27/h6-11,17H,5,12H2,1-4H3,(H,23,25)/t17-/m1/s1	IMOZEMNVLZVGJZ-QGZVFWFLSA-N				1	1													6.0	approved;investigational	608141-41-9	APREMILAST;CC-10004;Apremilast (CC 10004);Apremilast (CC-10004)	460.13	7.0	1.0	8.0	3.0	2.0	2.43	119.08
PD009331	TELAPREVIR	CCC[C@H](NC(=O)[C@@H]1[C@H]2CCC[C@H]2CN1C(=O)[C@@H](NC(=O)[C@@H](NC(=O)c1cnccn1)C1CCCCC1)C(C)(C)C)C(=O)C(=O)NC1CC1	InChI=1S/C36H53N7O6/c1-5-10-25(29(44)34(48)39-23-15-16-23)40-33(47)28-24-14-9-13-22(24)20-43(28)35(49)30(36(2,3)4)42-32(46)27(21-11-7-6-8-12-21)41-31(45)26-19-37-17-18-38-26/h17-19,21-25,27-28,30H,5-16,20H2,1-4H3,(H,39,48)(H,40,47)(H,41,45)(H,42,46)/t22-,24-,25-,27-,28-,30+/m0/s1	BBAWEDCPNXPBQM-GDEBMMAJSA-N				1	1			1										17.0	approved;withdrawn	402957-28-2	MP-424;Incivek;Telaprevir (VX-950);LY-570310, MP-424;TELAPREVIR;VX-950;LY-570310	679.41	8.0	4.0	13.0	5.0	1.0	2.45	179.56
PD009338	indacaterol	CCc1cc2c(cc1CC)CC(NC[C@H](O)c1ccc(O)c3[nH]c(=O)ccc13)C2	InChI=1S/C24H28N2O3/c1-3-14-9-16-11-18(12-17(16)10-15(14)4-2)25-13-22(28)19-5-7-21(27)24-20(19)6-8-23(29)26-24/h5-10,18,22,25,27-28H,3-4,11-13H2,1-2H3,(H,26,29)/t22-/m0/s1	QZZUEBNBZAPZLX-QFIPXVFZSA-N				1	1													5.0	approved	312753-06-3;1000160-87-1	indacaterol;Indacaterol acetate;QAB149	392.21	4.0	4.0	6.0	4.0	3.0	3.15	85.35
PD009340	INGENOL MEBUTATE	C/C=C(/C)C(=O)O[C@H]1C(C)=C[C@]23C(=O)[C@@H](C=C(CO)[C@@H](O)[C@]12O)[C@H]1[C@@H](C[C@H]3C)C1(C)C	InChI=1S/C25H34O6/c1-7-12(2)22(29)31-21-13(3)10-24-14(4)8-17-18(23(17,5)6)16(20(24)28)9-15(11-26)19(27)25(21,24)30/h7,9-10,14,16-19,21,26-27,30H,8,11H2,1-6H3/b12-7-/t14-,16+,17-,18+,19-,21+,24+,25+/m1/s1	VDJHFHXMUKFKET-WDUFCVPESA-N				1	1													6.0	approved;withdrawn	849146-39-0;75567-37-2	Ingenol-3-angelate;Picato;INGENOL MEBUTATE;PEP005;ingenol-mebutate;Ingenol 3-angelate	430.24	6.0	3.0	3.0	4.0	0.0	2.33	104.06
PD009343	LOFEXIDINE	CC(Oc1c(Cl)cccc1Cl)C1=NCCN1	InChI=1S/C11H12Cl2N2O/c1-7(11-14-5-6-15-11)16-10-8(12)3-2-4-9(10)13/h2-4,7H,5-6H2,1H3,(H,14,15)	KSMAGQUYOIHWFS-UHFFFAOYSA-N				1	1													11.0	approved;investigational	31036-80-3	LEVLOFEXIDINE;DEXLOFEXIDINE;LOFEXIDINE HYDROCHLORIDE;LOFEXIDINE	258.03	3.0	1.0	3.0	2.0	1.0	2.76	33.62
PD009345	TAMIBAROTENE	CC1(C)CCC(C)(C)c2cc(NC(=O)c3ccc(C(=O)O)cc3)ccc21	InChI=1S/C22H25NO3/c1-21(2)11-12-22(3,4)18-13-16(9-10-17(18)21)23-19(24)14-5-7-15(8-6-14)20(25)26/h5-10,13H,11-12H2,1-4H3,(H,23,24)(H,25,26)	MUTNCGKQJGXKEM-UHFFFAOYSA-N	1		1	1	1													7.0	approved;investigational	94497-51-5	TAMIBAROTENE;NSC 608000;CHEMBL25202;Am 80;Amnolake;AM80;PMID27336223-Compound-4	351.18	2.0	2.0	3.0	3.0	2.0	4.99	66.4
PD009349	FLIBANSERIN	O=c1[nH]c2ccccc2n1CCN1CCN(c2cccc(C(F)(F)F)c2)CC1	InChI=1S/C20H21F3N4O/c21-20(22,23)15-4-3-5-16(14-15)26-11-8-25(9-12-26)10-13-27-18-7-2-1-6-17(18)24-19(27)28/h1-7,14H,8-13H2,(H,24,28)	PPRRDFIXUUSXRA-UHFFFAOYSA-N				1	1													3.0	approved;investigational	167933-07-5	BIMT-17BS;BIMT 17;Girosa;Flibanserin ;FLIBANSERIN;BIMT-17, BIMT-17-BS;BIMT-17	390.17	4.0	1.0	4.0	4.0	3.0	3.17	44.27
PD009351	MILNACIPRAN	CCN(CC)C(=O)[C@]1(c2ccccc2)C[C@@H]1CN	InChI=1S/C15H22N2O/c1-3-17(4-2)14(18)15(10-13(15)11-16)12-8-6-5-7-9-12/h5-9,13H,3-4,10-11,16H2,1-2H3/t13-,15+/m1/s1	GJJFMKBJSRMPLA-HIFRSBDPSA-N				1	1													4.0	approved	105310-09-6;92623-85-3;96847-55-1	MILNACIPRAN;1R,2S-MILNACIPRAN;MILNACIPRAN HYDROCHLORIDE;(1R,2S)-2-(Aminomethyl)-N,N-diethyl-1-phenylcyclopropane-1-carboxamide;LEVOMILNACIPRAN HYDROCHLORIDE	246.17	2.0	1.0	5.0	2.0	1.0	1.77	46.33
PD009355	vildagliptin	N#C[C@@H]1CCCN1C(=O)CNC12CC3CC(CC(O)(C3)C1)C2	InChI=1S/C17H25N3O2/c18-9-14-2-1-3-20(14)15(21)10-19-16-5-12-4-13(6-16)8-17(22,7-12)11-16/h12-14,19,22H,1-8,10-11H2/t12?,13?,14-,16?,17?/m0/s1	SYOKIDBDQMKNDQ-XWTIBIIYSA-N				1	1			1										7.0	approved;investigational	274901-16-5	Vildagliptin (LAF-237);vildagliptin;NVP-LAF 237;LAF237;Galvus	303.19	4.0	2.0	3.0	5.0	0.0	1.17	76.36
PD009360	FEBUXOSTAT	Cc1nc(-c2ccc(OCC(C)C)c(C#N)c2)sc1C(=O)O	InChI=1S/C16H16N2O3S/c1-9(2)8-21-13-5-4-11(6-12(13)7-17)15-18-10(3)14(22-15)16(19)20/h4-6,9H,8H2,1-3H3,(H,19,20)	BQSJTQLCZDPROO-UHFFFAOYSA-N				1	1													4.0	approved	144060-53-7	Febuxostat (Uloric);Febuxostat (TEI-6720);TEI-6720;Uloric;TMX 67;Adenuric;TEI 6720;FBX;FEBUXOSTAT;TMX67	316.09	5.0	1.0	5.0	2.0	2.0	3.72	83.21
PD009363	TETRABENAZINE	COc1cc2c(cc1OC)C1CC(=O)C(CC(C)C)CN1CC2	InChI=1S/C19H27NO3/c1-12(2)7-14-11-20-6-5-13-8-18(22-3)19(23-4)9-15(13)16(20)10-17(14)21/h8-9,12,14,16H,5-7,10-11H2,1-4H3	MKJIEFSOBYUXJB-UHFFFAOYSA-N				1	1													6.0	approved;investigational	58-46-8;2105-47-7;718635-93-9	TETRA BENAZIN;Rubigen;Nitoman;Tetrabenazine (Nitoman, Xenazine);Ro 1-9569;Tetrabenazinum;Ro 1-9569 Racemate;Xenazine;TETRABENAZINE;Ro 1-9569 (Racemate);Tetrabenazine (Racemate)	317.2	4.0	0.0	4.0	3.0	1.0	3.24	38.77
PD009365	FLUNARIZINE	Fc1ccc(C(c2ccc(F)cc2)N2CCN(C/C=C/c3ccccc3)CC2)cc1	InChI=1S/C26H26F2N2/c27-24-12-8-22(9-13-24)26(23-10-14-25(28)15-11-23)30-19-17-29(18-20-30)16-4-7-21-5-2-1-3-6-21/h1-15,26H,16-20H2/b7-4+	SMANXXCATUTDDT-QPJJXVBHSA-N				1	1													49.0	approved	52468-60-7;40218-96-0	FLUNARIZINE;FLUNARIZINE HYDROCHLORIDE;Flunarizine dihydrochloride	404.21	2.0	0.0	6.0	4.0	3.0	5.39	6.48
PD009366	debrisoquine	N=C(N)N1CCc2ccccc2C1	InChI=1S/C10H13N3/c11-10(12)13-6-5-8-3-1-2-4-9(8)7-13/h1-4H,5-7H2,(H3,11,12)	JWPGJSVJDAJRLW-UHFFFAOYSA-N				1	1													9.0	approved;investigational	1131-64-2	DEBRISOQUIN;debrisoquine;Debrisoquine sulfate	175.11	1.0	2.0	0.0	2.0	1.0	0.94	53.11
PD009372	estriol	C[C@]12CC[C@@H]3c4ccc(O)cc4CC[C@H]3[C@@H]1C[C@@H](O)[C@@H]2O	InChI=1S/C18H24O3/c1-18-7-6-13-12-5-3-11(19)8-10(12)2-4-14(13)15(18)9-16(20)17(18)21/h3,5,8,13-17,19-21H,2,4,6-7,9H2,1H3/t13-,14-,15+,16-,17+,18+/m1/s1	PROQIPRRNZUXQM-ZXXIGWHRSA-N	1		1	1	1													12.0	approved;investigational;vet_approved	50-27-1	estrogen;estriol;NSC-12169;estriol succinate;Oestriol	288.17	3.0	3.0	0.0	4.0	1.0	2.58	60.69
PD009386	ACETYLCHOLINE	CC(=O)OCC[N+](C)(C)C	InChI=1S/C7H16NO2/c1-7(9)10-6-5-8(2,3)4/h5-6H2,1-4H3/q+1	OIPILFWXSMYKGL-UHFFFAOYSA-N				1	1													27.0	approved;investigational	51-84-3	ACETYLCHOLINE;[<sup>3</sup>H]acetylcholine;ACETYLCHOLINE CHLORIDE	146.12	2.0	0.0	3.0	0.0	0.0	0.26	26.3
PD009396	ELIGLUSTAT	CCCCCCCC(=O)N[C@H](CN1CCCC1)[C@H](O)c1ccc2c(c1)OCCO2	InChI=1S/C23H36N2O4/c1-2-3-4-5-6-9-22(26)24-19(17-25-12-7-8-13-25)23(27)18-10-11-20-21(16-18)29-15-14-28-20/h10-11,16,19,23,27H,2-9,12-15,17H2,1H3,(H,24,26)/t19-,23-/m1/s1	FJZZPCZKBUKGGU-AUSIDOKSSA-N				1	1													1.0	approved;investigational	491833-29-5;1000191-50-3	Genz 99067;Eliglustat Tartrate;GENZ-112638;ELIGLUSTAT;Eliglustat (Tartrate)	404.27	5.0	2.0	11.0	3.0	1.0	3.43	71.03
PD009397	EMPAGLIFLOZIN	OC[C@H]1O[C@@H](c2ccc(Cl)c(Cc3ccc(O[C@H]4CCOC4)cc3)c2)[C@H](O)[C@@H](O)[C@@H]1O	InChI=1S/C23H27ClO7/c24-18-6-3-14(23-22(28)21(27)20(26)19(11-25)31-23)10-15(18)9-13-1-4-16(5-2-13)30-17-7-8-29-12-17/h1-6,10,17,19-23,25-28H,7-9,11-12H2/t17-,19+,20+,21-,22+,23-/m0/s1	OBWASQILIWPZMG-QZMOQZSNSA-N				1	1													5.0	approved	864070-44-0	Empagliflozin (BI10773);BI 10773;EMPAGLIFLOZIN;Jardiance	450.14	7.0	4.0	6.0	4.0	2.0	1.61	108.61
PD009400	cytisine	O=c1cccc2n1C[C@@H]1CNC[C@H]2C1	InChI=1S/C11H14N2O/c14-11-3-1-2-10-9-4-8(5-12-6-9)7-13(10)11/h1-3,8-9,12H,4-7H2/t8-,9+/m0/s1	ANJTVLIZGCUXLD-DTWKUNHWSA-N				1	1													21.0	approved;investigational;experimental	485-35-8;3728-36-7;115051-74-6	(-)-Cytisine;cytisine;Sophorine;Cytisine (-);Cytisinicline;Baphitoxine;Baphitoxine,Sophorine;Baptitoxine	190.11	3.0	1.0	0.0	3.0	1.0	0.55	34.03
PD009402	ALISKIREN	COCCCOc1cc(C[C@@H](C[C@H](N)[C@@H](O)C[C@H](C(=O)NCC(C)(C)C(N)=O)C(C)C)C(C)C)ccc1OC	InChI=1S/C30H53N3O6/c1-19(2)22(14-21-10-11-26(38-8)27(15-21)39-13-9-12-37-7)16-24(31)25(34)17-23(20(3)4)28(35)33-18-30(5,6)29(32)36/h10-11,15,19-20,22-25,34H,9,12-14,16-18,31H2,1-8H3,(H2,32,36)(H,33,35)/t22-,23-,24-,25-/m0/s1	UXOWGYHJODZGMF-QORCZRPOSA-N				1	1													4.0	approved;investigational	173334-57-1;1327153-71-8	CGP60536B;Aliskiren (CGP 60536);SPP 100;ALISKIREN;ALISKIREN HEMIFUMARATE;CGP 60536	551.39	7.0	4.0	19.0	1.0	1.0	3.29	146.13
PD009434	ROFLUMILAST	O=C(Nc1c(Cl)cncc1Cl)c1ccc(OC(F)F)c(OCC2CC2)c1	InChI=1S/C17H14Cl2F2N2O3/c18-11-6-22-7-12(19)15(11)23-16(24)10-3-4-13(26-17(20)21)14(5-10)25-8-9-1-2-9/h3-7,9,17H,1-2,8H2,(H,22,23,24)	MNDBXUUTURYVHR-UHFFFAOYSA-N				1	1													8.0	approved	162401-32-3	Roflumilast (Daxas);APTA 2217;BY 217; Roflumilast;Daxas;ROFLUMILAST;B9302-107;BYK 20869;APTA-2217	402.03	4.0	1.0	7.0	3.0	2.0	5.03	60.45
PD009438	PARGYLINE	C#CCN(C)Cc1ccccc1	InChI=1S/C11H13N/c1-3-9-12(2)10-11-7-5-4-6-8-11/h1,4-8H,9-10H2,2H3	DPWPWRLQFGFJFI-UHFFFAOYSA-N				1	1													11.0	approved	555-57-7	PARGYLINE;Paragyline;PARGYLINE HYDROCHLORIDE;Pargylamine	159.1	1.0	0.0	3.0	1.0	1.0	1.75	3.24
PD009448	HYDROXYCHLOROQUINE	CCN(CCO)CCCC(C)Nc1ccnc2cc(Cl)ccc12	InChI=1S/C18H26ClN3O/c1-3-22(11-12-23)10-4-5-14(2)21-17-8-9-20-18-13-15(19)6-7-16(17)18/h6-9,13-14,23H,3-5,10-12H2,1-2H3,(H,20,21)	XXSMGPRMXLTPCZ-UHFFFAOYSA-N				1	1						1						1	19.0	approved	118-42-3	HYDROXYCHLOROQUINE;HYDROXYCHLOROQUINE SULFATE	335.18	4.0	2.0	9.0	2.0	2.0	3.78	48.39
PD009452	TAZOBACTAM	C[C@]1(Cn2ccnn2)[C@H](C(=O)O)N2C(=O)C[C@H]2S1(=O)=O	InChI=1S/C10H12N4O5S/c1-10(5-13-3-2-11-12-13)8(9(16)17)14-6(15)4-7(14)20(10,18)19/h2-3,7-8H,4-5H2,1H3,(H,16,17)/t7-,8+,10+/m1/s1	LPQZKKCYTLCDGQ-WEDXCCLWSA-N				1	1			1			1						1	33.0	approved	89786-04-9;89785-84-2	YTR-830H;CL-298741;Tazobactam acid;Tazobactamum;TAZOBACTAM;TAZOBACTAM SODIUM	300.05	7.0	1.0	3.0	3.0	1.0	-1.52	122.46
PD009457	LOPINAVIR	Cc1cccc(C)c1OCC(=O)N[C@@H](Cc1ccccc1)[C@@H](O)C[C@H](Cc1ccccc1)NC(=O)[C@H](C(C)C)N1CCCNC1=O	InChI=1S/C37H48N4O5/c1-25(2)34(41-20-12-19-38-37(41)45)36(44)39-30(21-28-15-7-5-8-16-28)23-32(42)31(22-29-17-9-6-10-18-29)40-33(43)24-46-35-26(3)13-11-14-27(35)4/h5-11,13-18,25,30-32,34,42H,12,19-24H2,1-4H3,(H,38,45)(H,39,44)(H,40,43)/t30-,31-,32-,34-/m0/s1	KJHKTHWMRKYKJE-SUGCFTRWSA-N				1	1													14.0	approved	192725-17-0	ABT-378;Lopinavir (ABT-378);LOPINAVIR	628.36	5.0	4.0	15.0	4.0	3.0	4.33	120.0
PD009460	CILASTATIN	CC1(C)C[C@@H]1C(=O)N/C(=C\CCCCSC[C@H](N)C(=O)O)C(=O)O	InChI=1S/C16H26N2O5S/c1-16(2)8-10(16)13(19)18-12(15(22)23)6-4-3-5-7-24-9-11(17)14(20)21/h6,10-11H,3-5,7-9,17H2,1-2H3,(H,18,19)(H,20,21)(H,22,23)/b12-6-/t10-,11+/m1/s1	DHSUYTOATWAVLW-WFVMDLQDSA-N				1	1													3.0	approved;investigational	82009-34-5;81129-83-1	CILASTATIN;MK0791	358.16	5.0	4.0	11.0	1.0	0.0	1.43	129.72
PD009511	BAMBUTEROL	CN(C)C(=O)Oc1cc(OC(=O)N(C)C)cc(C(O)CNC(C)(C)C)c1	InChI=1S/C18H29N3O5/c1-18(2,3)19-11-15(22)12-8-13(25-16(23)20(4)5)10-14(9-12)26-17(24)21(6)7/h8-10,15,19,22H,11H2,1-7H3	ANZXOIAKUNOVQU-UHFFFAOYSA-N				1	1													5.0	approved;investigational	81732-65-2	KWD-2183;(??)-Bambuterol;(¡À)-Bambuterol;BAMBUTEROL	367.21	6.0	2.0	5.0	1.0	1.0	2.23	91.34
PD009515	NEOSTIGMINE	CN(C)C(=O)Oc1cccc([N+](C)(C)C)c1	InChI=1S/C12H19N2O2/c1-13(2)12(15)16-11-8-6-7-10(9-11)14(3,4)5/h6-9H,1-5H3/q+1	ALWKGYPQUAPLQC-UHFFFAOYSA-N	1		1	1	1													7.0	approved;vet_approved	59-99-4;114-80-7	NEOSTIGMINE BROMIDE;NEOSTIGMINE;NEOSTIGMINE METHYLSULFATE	223.14	2.0	0.0	2.0	1.0	1.0	1.94	29.54
PD009517	DIGITOXIN	C[C@H]1O[C@@H](O[C@H]2[C@@H](O)C[C@H](O[C@H]3[C@@H](O)C[C@H](O[C@H]4CC[C@]5(C)[C@H]6CC[C@]7(C)[C@@H](C8=CC(=O)OC8)CC[C@]7(O)[C@@H]6CC[C@@H]5C4)O[C@@H]3C)O[C@@H]2C)C[C@H](O)[C@@H]1O	InChI=1S/C41H64O13/c1-20-36(46)29(42)16-34(49-20)53-38-22(3)51-35(18-31(38)44)54-37-21(2)50-33(17-30(37)43)52-25-8-11-39(4)24(15-25)6-7-28-27(39)9-12-40(5)26(10-13-41(28,40)47)23-14-32(45)48-19-23/h14,20-22,24-31,33-38,42-44,46-47H,6-13,15-19H2,1-5H3/t20-,21-,22-,24-,25+,26-,27+,28-,29+,30+,31+,33+,34+,35+,36-,37-,38-,39+,40-,41+/m1/s1	WDJUZGPOPHTGOT-XUDUSOBPSA-N				1	1													11.0	approved;investigational;withdrawn	71-63-6	Digitoxinum;Digitoxoside;DIGITOXIN;Unidigin	764.43	13.0	5.0	7.0	8.0	0.0	3.25	182.83
PD009518	drospirenone	C[C@]12CC[C@H]3[C@H]([C@@H]1[C@@H]1C[C@@H]1[C@@]21CCC(=O)O1)[C@H]1C[C@H]1C1=CC(=O)CC[C@@]13C	InChI=1S/C24H30O3/c1-22-6-3-12(25)9-17(22)13-10-14(13)20-16(22)4-7-23(2)21(20)15-11-18(15)24(23)8-5-19(26)27-24/h9,13-16,18,20-21H,3-8,10-11H2,1-2H3/t13-,14+,15-,16+,18+,20-,21+,22-,23+,24+/m1/s1	METQSPRSQINEEU-HXCATZOESA-N				1	1													6.0	approved	67392-87-4	ZK 3059;drospirenone;Dihydrospirorenone;Angeliq;Slinda	366.22	3.0	0.0	0.0	7.0	0.0	4.31	43.37
PD009521	SODIUM BICARBONATE	O=C([O-])O.[Na+]	InChI=1S/CH2O3.Na/c2-1(3)4;/h(H2,2,3,4);/q;+1/p-1	UIIMBOGNXHQVGW-UHFFFAOYSA-M				1	1													0.0	approved	144-55-8;5006-97-3	SODIUM BICARBONATE	83.98	2.0	1.0	0.0	0.0	0.0	-4.11	60.36
PD009553	VILAZODONE	N#Cc1ccc2[nH]cc(CCCCN3CCN(c4ccc5oc(C(N)=O)cc5c4)CC3)c2c1	InChI=1S/C26H27N5O2/c27-16-18-4-6-23-22(13-18)19(17-29-23)3-1-2-8-30-9-11-31(12-10-30)21-5-7-24-20(14-21)15-25(33-24)26(28)32/h4-7,13-15,17,29H,1-3,8-12H2,(H2,28,32)	SGEGOXDYSFKCPT-UHFFFAOYSA-N				1	1													20.0	approved	163521-12-8	VILAZODONE;SB659746A;EMD 68843;VILAZODONE HYDROCHLORIDE	441.22	5.0	2.0	7.0	5.0	4.0	4.03	102.29
PD009557	CEFOXITIN	CO[C@@]1(NC(=O)Cc2cccs2)C(=O)N2C(C(=O)O)=C(COC(N)=O)CS[C@@H]21	InChI=1S/C16H17N3O7S2/c1-25-16(18-10(20)5-9-3-2-4-27-9)13(23)19-11(12(21)22)8(6-26-15(17)24)7-28-14(16)19/h2-4,14H,5-7H2,1H3,(H2,17,24)(H,18,20)(H,21,22)/t14-,16+/m1/s1	WZOZEZRFJCJXNZ-ZBFHGGJFSA-N				1	1			1										32.0	approved	35607-66-0	CEFOXITIN;Cenomycin	427.05	8.0	3.0	7.0	3.0	1.0	0.1	148.26
PD009561	CEFAZOLIN	Cc1nnc(SCC2=C(C(=O)O)N3C(=O)[C@@H](NC(=O)Cn4cnnn4)[C@H]3SC2)s1	InChI=1S/C14H14N8O4S3/c1-6-17-18-14(29-6)28-4-7-3-27-12-9(11(24)22(12)10(7)13(25)26)16-8(23)2-21-5-15-19-20-21/h5,9,12H,2-4H2,1H3,(H,16,23)(H,25,26)/t9-,12-/m1/s1	MLYYVTUWGNIJIB-BXKDBHETSA-N				1	1													19.0	approved	25953-19-9;115850-11-8	CEFAZOLIN;Cephazolin	454.03	12.0	2.0	7.0	4.0	2.0	-0.64	156.09
PD009570	isoprenaline	CC(C)NCC(O)c1ccc(O)c(O)c1	InChI=1S/C11H17NO3/c1-7(2)12-6-11(15)8-3-4-9(13)10(14)5-8/h3-5,7,11-15H,6H2,1-2H3	JWZZKOKVBUJMES-UHFFFAOYSA-N				1	1				1									56.0	approved;investigational	7683-59-2;2964-04-7;149-53-1;114-45-4	ISOPROTERENOL;Isoproterenol (-);Isoproterenol,(+);isoprenaline;ISOPROTERENOL HYDROCHLORIDE	211.12	4.0	4.0	4.0	1.0	1.0	1.13	72.72
PD009572	OXYBUTYNIN	CCN(CC)CC#CCOC(=O)C(O)(c1ccccc1)C1CCCCC1	InChI=1S/C22H31NO3/c1-3-23(4-2)17-11-12-18-26-21(24)22(25,19-13-7-5-8-14-19)20-15-9-6-10-16-20/h5,7-8,13-14,20,25H,3-4,6,9-10,15-18H2,1-2H3	XIQVNETUBQGFHX-UHFFFAOYSA-N				1	1													18.0	approved;investigational	5633-20-5;119579-36-1	ESOXYBUTYNIN;Oxybutynine;Ditropan;Ditropan, Lyrinel XL, Oxytrol ;Oxybutynin (Ditropan);OXYBUTYNIN;Oxybutinin;OXYBUTYNIN CHLORIDE;Oxibutyninum;Oxytrol	357.23	4.0	1.0	7.0	2.0	1.0	3.34	49.77
PD009577	NOVOBIOCIN	CO[C@@H]1[C@@H](OC(N)=O)[C@@H](O)[C@H](Oc2ccc3c(O)c(NC(=O)c4ccc(O)c(CC=C(C)C)c4)c(=O)oc3c2C)OC1(C)C	InChI=1S/C31H36N2O11/c1-14(2)7-8-16-13-17(9-11-19(16)34)27(37)33-21-22(35)18-10-12-20(15(3)24(18)42-28(21)38)41-29-23(36)25(43-30(32)39)26(40-6)31(4,5)44-29/h7,9-13,23,25-26,29,34-36H,8H2,1-6H3,(H2,32,39)(H,33,37)/t23-,25+,26-,29-/m1/s1	YJQPYGGHQPGBLI-KGSXXDOSSA-N				1	1													18.0	approved;investigational;vet_approved;withdrawn	303-81-1	Albamycin;NOVOBIOCIN;NOVOBIOCIN SODIUM;Cathomycin	612.23	11.0	5.0	8.0	4.0	3.0	3.63	200.01
PD009580	RIFAMPICIN	CO[C@H]1/C=C/O[C@@]2(C)Oc3c(C)c(O)c4c(O)c(c(/C=N/N5CCN(C)CC5)c(O)c4c3C2=O)NC(=O)/C(C)=C\C=C\[C@H](C)[C@H](O)[C@@H](C)[C@@H](O)[C@@H](C)[C@H](OC(C)=O)[C@@H]1C	InChI=1S/C43H58N4O12/c1-21-12-11-13-22(2)42(55)45-33-28(20-44-47-17-15-46(9)16-18-47)37(52)30-31(38(33)53)36(51)26(6)40-32(30)41(54)43(8,59-40)57-19-14-29(56-10)23(3)39(58-27(7)48)25(5)35(50)24(4)34(21)49/h11-14,19-21,23-25,29,34-35,39,49-53H,15-18H2,1-10H3,(H,45,55)/b12-11+,19-14+,22-13-,44-20+/t21-,23+,24+,25+,29-,34-,35+,39+,43-/m0/s1	JQXXHWHPUNPDRT-WLSIYKJHSA-N				1	1													21.0	approved	13292-46-1	RIFAMPIN;Rimactane;Rifamycin AMP;RIFAMPICIN	822.41	15.0	6.0	4.0	6.0	2.0	4.34	220.15
PD009584	tolterodine	Cc1ccc(O)c([C@H](CCN(C(C)C)C(C)C)c2ccccc2)c1	InChI=1S/C22H31NO/c1-16(2)23(17(3)4)14-13-20(19-9-7-6-8-10-19)21-15-18(5)11-12-22(21)24/h6-12,15-17,20,24H,13-14H2,1-5H3/t20-/m1/s1	OOGJQPCLVADCPB-HXUWFJFHSA-N				1	1													16.0	approved;investigational	124937-51-5	tolterodine;Tolterodine tartrate;Kabi-2234;(R)-(+)-Tolterodine;(+)-Tolterodine;(R)-Tolterodine;PNU-200583	325.24	2.0	1.0	7.0	2.0	2.0	5.34	23.47
PD009591	GUANFACINE	N=C(N)NC(=O)Cc1c(Cl)cccc1Cl	InChI=1S/C9H9Cl2N3O/c10-6-2-1-3-7(11)5(6)4-8(15)14-9(12)13/h1-3H,4H2,(H4,12,13,14,15)	INJOMKTZOLKMBF-UHFFFAOYSA-N				1	1													26.0	approved;investigational	29110-47-2	GUANFACINE;Intuniv;Tenex;GUANFACINE HYDROCHLORIDE	245.01	2.0	3.0	2.0	1.0	1.0	1.55	78.97
PD009594	CINACALCET	C[C@@H](NCCCc1cccc(C(F)(F)F)c1)c1cccc2ccccc12	InChI=1S/C22H22F3N/c1-16(20-13-5-10-18-9-2-3-12-21(18)20)26-14-6-8-17-7-4-11-19(15-17)22(23,24)25/h2-5,7,9-13,15-16,26H,6,8,14H2,1H3/t16-/m1/s1	VDHAWDNDOKGFTD-MRXNPFEDSA-N				1	1													8.0	approved	226256-56-0;1025064-29-2	AMG073, Sensipar, Cin;AMG 073 (Cinacalcet);CINACALCET HYDROCHLORIDE;Sensipar;CINACALCET;AMG 073	357.17	1.0	1.0	6.0	3.0	3.0	6.14	12.03
PD009595	EDROPHONIUM	CC[N+](C)(C)c1cccc(O)c1	InChI=1S/C10H15NO/c1-4-11(2,3)9-6-5-7-10(12)8-9/h5-8H,4H2,1-3H3/p+1	VWLHWLSRQJQWRG-UHFFFAOYSA-O				1	1													6.0	approved	312-48-1	EDROPHONIUM CHLORIDE;EDROPHONIUM	166.12	1.0	1.0	2.0	1.0	1.0	1.98	20.23
PD009596	cromoglicic acid	O=C(O)c1cc(=O)c2c(OCC(O)COc3cccc4oc(C(=O)O)cc(=O)c34)cccc2o1	InChI=1S/C23H16O11/c24-11(9-31-14-3-1-5-16-20(14)12(25)7-18(33-16)22(27)28)10-32-15-4-2-6-17-21(15)13(26)8-19(34-17)23(29)30/h1-8,11,24H,9-10H2,(H,27,28)(H,29,30)	IMZMKUWMOSJXDT-UHFFFAOYSA-N				1	1													7.0	approved	16110-51-3;105878-73-7	Sodium cromoglycate;Cromoglicate;cromoglicic acid;CROMOLYN	468.07	9.0	3.0	8.0	4.0	4.0	2.11	173.71
PD009597	levobupivacaine	CCCCN1CCCC[C@H]1C(=O)Nc1c(C)cccc1C	InChI=1S/C18H28N2O/c1-4-5-12-20-13-7-6-11-16(20)18(21)19-17-14(2)9-8-10-15(17)3/h8-10,16H,4-7,11-13H2,1-3H3,(H,19,21)/t16-/m0/s1	LEBVLXFERQHONN-INIZCTEOSA-N				1	1													8.0	approved;investigational	27262-47-1	Chirocaine, (S)-(-)-Bupivacaine, L-(-)-Bupivacaine;levobupivacaine	288.22	2.0	1.0	5.0	2.0	1.0	3.9	32.34
PD009603	rivastigmine	CCN(C)C(=O)Oc1cccc([C@H](C)N(C)C)c1	InChI=1S/C14H22N2O2/c1-6-16(5)14(17)18-13-9-7-8-12(10-13)11(2)15(3)4/h7-11H,6H2,1-5H3/t11-/m0/s1	XSVMFMHYUFZWBK-NSHDSACASA-N				1	1			1										6.0	approved;investigational	123441-03-2	Rivastigmine, SDZ-ENA 713, Exelon;S-Rivastigmine;rivastigmine;SDZ-ENA 713;Exelon;RIVASTIGMINE TARTRATE	250.17	3.0	0.0	4.0	1.0	1.0	2.76	32.78
PD009604	Glycopyrronium	C[N+]1(C)CCC(OC(=O)C(O)(c2ccccc2)C2CCCC2)C1	InChI=1S/C19H28NO3/c1-20(2)13-12-17(14-20)23-18(21)19(22,16-10-6-7-11-16)15-8-4-3-5-9-15/h3-5,8-9,16-17,22H,6-7,10-14H2,1-2H3/q+1	ANGKOCUUWGHLCE-UHFFFAOYSA-N				1	1													5.0	approved;investigational;vet_approved	13283-82-4;596-51-0	Glycopyrronium;GLYCOPYRROLATE;R,R-Glycopyrrolate;glycopyrronium bromide;Ritropirronium bromide	318.21	3.0	1.0	4.0	3.0	1.0	2.46	46.53
PD009607	FORMOTEROL	COc1ccc(CC(C)NCC(O)c2ccc(O)c(NC=O)c2)cc1	InChI=1S/C19H24N2O4/c1-13(9-14-3-6-16(25-2)7-4-14)20-11-19(24)15-5-8-18(23)17(10-15)21-12-22/h3-8,10,12-13,19-20,23-24H,9,11H2,1-2H3,(H,21,22)	BPZSYCZIITTYBL-UHFFFAOYSA-N	1		1	1	1	1			1									6.0	approved;investigational	128954-45-0;126587-85-7;73573-87-2	ARFORMOTEROL TARTRATE;CHEMBL1256786;FORMOTEROL	344.17	5.0	4.0	9.0	2.0	2.0	2.22	90.82
PD009611	AZELASTINE	CN1CCCC(n2nc(Cc3ccc(Cl)cc3)c3ccccc3c2=O)CC1	InChI=1S/C22H24ClN3O/c1-25-13-4-5-18(12-14-25)26-22(27)20-7-3-2-6-19(20)21(24-26)15-16-8-10-17(23)11-9-16/h2-3,6-11,18H,4-5,12-15H2,1H3	MBUVEWMHONZEQD-UHFFFAOYSA-N				1	1													17.0	approved	58581-89-8	AZELASTINE HYDROCHLORIDE;AZELASTINE	381.16	4.0	0.0	3.0	4.0	3.0	4.3	38.13
PD009613	ALOSETRON	Cc1[nH]cnc1CN1CCc2c(c3ccccc3n2C)C1=O	InChI=1S/C17H18N4O/c1-11-13(19-10-18-11)9-21-8-7-15-16(17(21)22)12-5-3-4-6-14(12)20(15)2/h3-6,10H,7-9H2,1-2H3,(H,18,19)	JSWZEAMFRNKZNL-UHFFFAOYSA-N				1	1													8.0	approved;withdrawn	122852-42-0	GR 68755;Lotronex;GR 68755X;ALOSETRON;ALOSETRON HYDROCHLORIDE	294.15	3.0	1.0	2.0	4.0	3.0	2.41	53.92
PD009614	APRACLONIDINE	Nc1cc(Cl)c(NC2=NCCN2)c(Cl)c1	InChI=1S/C9H10Cl2N4/c10-6-3-5(12)4-7(11)8(6)15-9-13-1-2-14-9/h3-4H,1-2,12H2,(H2,13,14,15)	IEJXVRYNEISIKR-UHFFFAOYSA-N				1	1													12.0	approved	66711-21-5	APRACLONIDINE;APRACLONIDINE HYDROCHLORIDE	244.03	4.0	3.0	1.0	2.0	1.0	1.95	62.44
PD009615	BROMFENAC	Nc1c(CC(=O)O)cccc1C(=O)c1ccc(Br)cc1	InChI=1S/C15H12BrNO3/c16-11-6-4-9(5-7-11)15(20)12-3-1-2-10(14(12)17)8-13(18)19/h1-7H,8,17H2,(H,18,19)	ZBPLOVFIXSTCRZ-UHFFFAOYSA-N				1	1						1		1					4.0	approved;withdrawn	91714-94-2	BROMFENAC;BROMFENAC SODIUM	333.0	3.0	2.0	4.0	2.0	2.0	2.89	80.39
PD009621	RIZATRIPTAN	CN(C)CCc1c[nH]c2ccc(Cn3cncn3)cc12	InChI=1S/C15H19N5/c1-19(2)6-5-13-8-17-15-4-3-12(7-14(13)15)9-20-11-16-10-18-20/h3-4,7-8,10-11,17H,5-6,9H2,1-2H3	ULFRLSNUDGIQQP-UHFFFAOYSA-N				1	1													8.0	approved	144034-80-0	RIZATRIPTAN;RIZATRIPTAN BENZOATE	269.16	4.0	1.0	5.0	3.0	3.0	1.91	49.74
PD009622	NARATRIPTAN	CNS(=O)(=O)CCc1ccc2[nH]cc(C3CCN(C)CC3)c2c1	InChI=1S/C17H25N3O2S/c1-18-23(21,22)10-7-13-3-4-17-15(11-13)16(12-19-17)14-5-8-20(2)9-6-14/h3-4,11-12,14,18-19H,5-10H2,1-2H3	AMKVXSZCKVJAGH-UHFFFAOYSA-N				1	1													5.0	approved;investigational	121679-13-8	NARATRIPTAN;GR-85548A;NARATRIPTAN HYDROCHLORIDE;Amerge	335.17	3.0	2.0	5.0	3.0	2.0	2.07	65.2
PD009630	MECLOFENAMIC ACID	Cc1ccc(Cl)c(Nc2ccccc2C(=O)O)c1Cl	InChI=1S/C14H11Cl2NO2/c1-8-6-7-10(15)13(12(8)16)17-11-5-3-2-4-9(11)14(18)19/h2-7,17H,1H3,(H,18,19)	SBDNJUWAMKYJOX-UHFFFAOYSA-N				1	1													31.0	approved;vet_approved	644-62-2	meclofenamic-acid;MECLOFENAMATE SODIUM;Meclomen;Meclofenamate;MECLOFENAMIC ACID	295.02	2.0	2.0	3.0	2.0	2.0	4.74	49.33
PD009632	OXYMETAZOLINE	Cc1cc(C(C)(C)C)c(O)c(C)c1CC1=NCCN1	InChI=1S/C16H24N2O/c1-10-8-13(16(3,4)5)15(19)11(2)12(10)9-14-17-6-7-18-14/h8,19H,6-7,9H2,1-5H3,(H,17,18)	WYWIFABBXFUGLM-UHFFFAOYSA-N				1	1				1									35.0	approved;investigational	1491-59-4	OXYMETAZOLINE;OXYMETAZOLINE HYDROCHLORIDE	260.19	3.0	2.0	2.0	2.0	1.0	2.85	44.62
PD009633	MAPROTILINE	CNCCCC12CCC(c3ccccc31)c1ccccc12	InChI=1S/C20H23N/c1-21-14-6-12-20-13-11-15(16-7-2-4-9-18(16)20)17-8-3-5-10-19(17)20/h2-5,7-10,15,21H,6,11-14H2,1H3	QSLMDECMDJKHMQ-UHFFFAOYSA-N				1	1													53.0	approved;investigational	10262-69-8	Ludiomil;MAPROTILINE HYDROCHLORIDE;MAPROTILINE	277.18	1.0	1.0	4.0	5.0	2.0	4.21	12.03
PD009643	DINOPROSTONE	CCCCC[C@H](O)/C=C/[C@H]1[C@H](O)CC(=O)[C@@H]1C/C=C\CCCC(=O)O	InChI=1S/C20H32O5/c1-2-3-6-9-15(21)12-13-17-16(18(22)14-19(17)23)10-7-4-5-8-11-20(24)25/h4,7,12-13,15-17,19,21,23H,2-3,5-6,8-11,14H2,1H3,(H,24,25)/b7-4-,13-12+/t15-,16+,17+,19+/m0/s1	XEYBRNLFEZDVAW-ARSRFYASSA-N				1	1													22.0	approved	363-24-6	[<sup>3</sup>H]PGE<sub>2</sub>;DINOPROSTONE;Prostaglandin E2 (PGE2);Prostaglandin E2;PGE2;Prostaglandin E2 MaxSpec® Standard	352.22	4.0	3.0	12.0	1.0	0.0	3.25	94.83
PD009653	tiagabine	Cc1ccsc1C(=CCCN1CCC[C@@H](C(=O)O)C1)c1sccc1C	InChI=1S/C20H25NO2S2/c1-14-7-11-24-18(14)17(19-15(2)8-12-25-19)6-4-10-21-9-3-5-16(13-21)20(22)23/h6-8,11-12,16H,3-5,9-10,13H2,1-2H3,(H,22,23)/t16-/m1/s1	PBJUNZJWGZTSKL-MRXNPFEDSA-N				1	1													3.0	approved;investigational	115103-54-3;1006863-69-9	NO050328;NO328;tiagabine;TIAGABINE HYDROCHLORIDE;Gabitril;TGB	375.13	4.0	1.0	6.0	3.0	2.0	5.04	40.54
PD009668	CHLORHEXIDINE	N=C(NCCCCCCNC(=N)NC(=N)Nc1ccc(Cl)cc1)NC(=N)Nc1ccc(Cl)cc1	InChI=1S/C22H30Cl2N10/c23-15-5-9-17(10-6-15)31-21(27)33-19(25)29-13-3-1-2-4-14-30-20(26)34-22(28)32-18-11-7-16(24)8-12-18/h5-12H,1-4,13-14H2,(H5,25,27,29,31,33)(H5,26,28,30,32,34)	GHXZTYHSJHQHIJ-UHFFFAOYSA-N				1	1						1				1			44.0	approved;vet_approved;withdrawn	55-56-1	Chlorascrub swab;CHLORHEXIDINE;Chlorhexidinum;Rotersept;CHLORHEXIDINE GLUCONATE;Nolvasan	504.2	4.0	10.0	9.0	2.0	2.0	4.18	167.58
PD009673	CONIVAPTAN	Cc1nc2c([nH]1)-c1ccccc1N(C(=O)c1ccc(NC(=O)c3ccccc3-c3ccccc3)cc1)CC2	InChI=1S/C32H26N4O2/c1-21-33-28-19-20-36(29-14-8-7-13-27(29)30(28)34-21)32(38)23-15-17-24(18-16-23)35-31(37)26-12-6-5-11-25(26)22-9-3-2-4-10-22/h2-18H,19-20H2,1H3,(H,33,34)(H,35,37)	IKENVDNFQMCRTR-UHFFFAOYSA-N				1	1													3.0	approved;investigational	168626-94-6;210101-16-9	CONIVAPTAN;CONIVAPTAN HYDROCHLORIDE;YM087	498.21	3.0	2.0	4.0	6.0	5.0	6.51	78.09
PD009675	Suprofen	CC(C(=O)O)c1ccc(C(=O)c2cccs2)cc1	InChI=1S/C14H12O3S/c1-9(14(16)17)10-4-6-11(7-5-10)13(15)12-3-2-8-18-12/h2-9H,1H3,(H,16,17)	MDKGKXOCJGEUJW-UHFFFAOYSA-N				1	1													10.0	approved;withdrawn	40828-46-4;52780-13-9;52780-12-8	Suprol;Suprofen ;Suprofen;Profenal, Topalgic, Suprol;Suprofen (Profenal);TN-762;Profenal;Maldocil	260.05	3.0	1.0	4.0	2.0	2.0	3.17	54.37
PD009676	dorzolamide	CCN[C@H]1C[C@H](C)S(=O)(=O)c2sc(S(N)(=O)=O)cc21	InChI=1S/C10H16N2O4S3/c1-3-12-8-4-6(2)18(13,14)10-7(8)5-9(17-10)19(11,15)16/h5-6,8,12H,3-4H2,1-2H3,(H2,11,15,16)/t6-,8-/m0/s1	IAVUPMFITXYVAF-XPUUQOCRSA-N				1	1													23.0	approved	120279-96-1	L671152;DORZOLAMIDE HYDROCHLORIDE;MK507;dorzolamide	324.03	6.0	2.0	3.0	2.0	1.0	0.61	106.33
PD009681	VARDENAFIL	CCCc1nc(C)c2c(=O)nc(-c3cc(S(=O)(=O)N4CCN(CC)CC4)ccc3OCC)[nH]n12	InChI=1S/C23H32N6O4S/c1-5-8-20-24-16(4)21-23(30)25-22(26-29(20)21)18-15-17(9-10-19(18)33-7-3)34(31,32)28-13-11-27(6-2)12-14-28/h9-10,15H,5-8,11-14H2,1-4H3,(H,25,26,30)	SECKRCOLJRRGGV-UHFFFAOYSA-N				1	1													27.0	approved	224785-90-4	VARDENAFIL;Vardenafil hydrochloride hydrate;Levitra	488.22	8.0	1.0	8.0	4.0	3.0	2.07	112.9
PD009684	TERBINAFINE	CN(C/C=C/C#CC(C)(C)C)Cc1cccc2ccccc12	InChI=1S/C21H25N/c1-21(2,3)15-8-5-9-16-22(4)17-19-13-10-12-18-11-6-7-14-20(18)19/h5-7,9-14H,16-17H2,1-4H3/b9-5+	DOMXUEMWDBAQBQ-WEVVVXLNSA-N				1	1													10.0	approved;investigational;vet_approved	91161-71-6	TERBINAFINE HYDROCHLORIDE;Lamisil, Terbinex, Corbinal, Zabel;TDT 067;Lamisil;TERBINAFINE;SF 86-327;Terbinex	291.2	1.0	0.0	4.0	2.0	2.0	4.88	3.24
PD009691	FLURANDRENOLIDE	CC1(C)O[C@@H]2C[C@H]3[C@@H]4C[C@H](F)C5=CC(=O)CC[C@]5(C)[C@H]4[C@@H](O)C[C@]3(C)[C@]2(C(=O)CO)O1	InChI=1S/C24H33FO6/c1-21(2)30-19-9-14-13-8-16(25)15-7-12(27)5-6-22(15,3)20(13)17(28)10-23(14,4)24(19,31-21)18(29)11-26/h7,13-14,16-17,19-20,26,28H,5-6,8-11H2,1-4H3/t13-,14-,16-,17-,19+,20+,22-,23-,24+/m0/s1	POPFMWWJOGLOIF-XWCQMRHXSA-N				1	1													7.0	approved	1524-88-5	Flurandrenolone;fludroxycortide;FLURANDRENOLIDE	436.23	6.0	2.0	2.0	5.0	0.0	2.5	93.06
PD009693	DONEPEZIL	COc1cc2c(cc1OC)C(=O)C(CC1CCN(Cc3ccccc3)CC1)C2	InChI=1S/C24H29NO3/c1-27-22-14-19-13-20(24(26)21(19)15-23(22)28-2)12-17-8-10-25(11-9-17)16-18-6-4-3-5-7-18/h3-7,14-15,17,20H,8-13,16H2,1-2H3	ADEBPBSSDYVVLD-UHFFFAOYSA-N				1	1													22.0	approved	120014-06-4;110119-84-1	E2020 (free base);Aricept, Donepezilo;DONEPEZIL;2-((1-Benzylpiperidin-4-yl)methyl)-5,6-dimethoxyindan-1-one;E2020;Aricept;Donepezilo;DONEPEZIL HYDROCHLORIDE	379.21	4.0	0.0	6.0	4.0	2.0	4.36	38.77
PD009698	LOPERAMIDE	CN(C)C(=O)C(CCN1CCC(O)(c2ccc(Cl)cc2)CC1)(c1ccccc1)c1ccccc1	InChI=1S/C29H33ClN2O2/c1-31(2)27(33)29(24-9-5-3-6-10-24,25-11-7-4-8-12-25)19-22-32-20-17-28(34,18-21-32)23-13-15-26(30)16-14-23/h3-16,34H,17-22H2,1-2H3	RDOIQAHITMMDAJ-UHFFFAOYSA-N				1	1				1									50.0	approved	53179-11-6;34552-83-5	LOPERAMIDE;R-18553;LOPERAMIDE HYDROCHLORIDE	476.22	3.0	1.0	7.0	4.0	3.0	5.09	43.78
PD009708	MINAPRINE	Cc1cc(-c2ccccc2)nnc1NCCN1CCOCC1	InChI=1S/C17H22N4O/c1-14-13-16(15-5-3-2-4-6-15)19-20-17(14)18-7-8-21-9-11-22-12-10-21/h2-6,13H,7-12H2,1H3,(H,18,20)	LDMWSLGGVTVJPG-UHFFFAOYSA-N				1	1													17.0	approved;withdrawn	25905-77-5	Minaprina;MINAPRINE HYDROCHLORIDE;MINAPRINE;Minaprine dihydrochloride;Minaprinum;Cantor	298.18	5.0	1.0	5.0	3.0	2.0	2.2	50.28
PD009713	FENOLDOPAM	Oc1ccc(C2CNCCc3c2cc(O)c(O)c3Cl)cc1	InChI=1S/C16H16ClNO3/c17-15-11-5-6-18-8-13(9-1-3-10(19)4-2-9)12(11)7-14(20)16(15)21/h1-4,7,13,18-21H,5-6,8H2	TVURRHSHRRELCG-UHFFFAOYSA-N				1	1													25.0	approved	67227-56-9;95865-71-7;1092382-99-4	SKF-82526, (+);FENOLDOPAM;SKF 82526;SKF-82526, (-);Fenoldopam mesilate	305.08	4.0	4.0	1.0	3.0	2.0	2.73	72.72
PD009721	MARIMASTAT	CNC(=O)[C@@H](NC(=O)[C@H](CC(C)C)[C@H](O)C(=O)NO)C(C)(C)C	InChI=1S/C15H29N3O5/c1-8(2)7-9(10(19)13(21)18-23)12(20)17-11(14(22)16-6)15(3,4)5/h8-11,19,23H,7H2,1-6H3,(H,16,22)(H,17,20)(H,18,21)/t9-,10+,11-/m1/s1	OCSMOTCMPXTDND-OUAUKWLOSA-N				1														29.0	investigational	154039-60-8;15039-60-8	MARIMASTAT;TA2516;BB2516;Marimastat (BB-2516);KB-R8898	331.21	5.0	5.0	7.0	0.0	0.0	-0.21	127.76
PD009722	PROPANTHELINE	CC(C)[N+](C)(CCOC(=O)C1c2ccccc2Oc2ccccc21)C(C)C	InChI=1S/C23H30NO3/c1-16(2)24(5,17(3)4)14-15-26-23(25)22-18-10-6-8-12-20(18)27-21-13-9-7-11-19(21)22/h6-13,16-17,22H,14-15H2,1-5H3/q+1	VVWYOYDLCMFIEM-UHFFFAOYSA-N				1	1													15.0	approved	298-50-0	PROPANTHELINE BROMIDE;PROPANTHELINE	368.22	3.0	0.0	6.0	3.0	2.0	4.73	35.53
PD009726	tirofiban	CCCCS(=O)(=O)N[C@@H](Cc1ccc(OCCCCC2CCNCC2)cc1)C(=O)O	InChI=1S/C22H36N2O5S/c1-2-3-16-30(27,28)24-21(22(25)26)17-19-7-9-20(10-8-19)29-15-5-4-6-18-11-13-23-14-12-18/h7-10,18,21,23-24H,2-6,11-17H2,1H3,(H,25,26)/t21-/m0/s1	COKMIXFXJJXBQG-NRFANRHFSA-N				1	1													4.0	approved	144494-65-5;1331911-68-2	tirofiban;TIROFIBAN HYDROCHLORIDE;MK383;L700462	440.23	5.0	3.0	14.0	2.0	1.0	2.95	104.73
PD009727	CLIDINIUM	C[N+]12CCC(CC1)C(OC(=O)C(O)(c1ccccc1)c1ccccc1)C2	InChI=1S/C22H26NO3/c1-23-14-12-17(13-15-23)20(16-23)26-21(24)22(25,18-8-4-2-5-9-18)19-10-6-3-7-11-19/h2-11,17,20,25H,12-16H2,1H3/q+1	HOOSGZJRQIVJSZ-UHFFFAOYSA-N				1	1													3.0	approved	7020-55-5	CLIDINIUM BROMIDE;CLIDINIUM	352.19	3.0	1.0	4.0	5.0	2.0	2.7	46.53
PD009733	irinotecan	CCc1c2c(nc3ccc(OC(=O)N4CCC(N5CCCCC5)CC4)cc13)-c1cc3c(c(=O)n1C2)COC(=O)[C@]3(O)CC	InChI=1S/C33H38N4O6/c1-3-22-23-16-21(43-32(40)36-14-10-20(11-15-36)35-12-6-5-7-13-35)8-9-27(23)34-29-24(22)18-37-28(29)17-26-25(30(37)38)19-42-31(39)33(26,41)4-2/h8-9,16-17,20,41H,3-7,10-15,18-19H2,1-2H3/t33-/m0/s1	UWKQSNNFCGGAFS-XIFFEERXSA-N				1	1						1				1		1	25.0	approved;investigational	97682-44-5;100286-90-6	IRINOTECAN HYDROCHLORIDE;VAL-413(free base);CPT-11;irinotecan;Topotecin;Irinotecan hydrochloride trihydrate;Camptosar;(+)-Irinotecan;CPT-11(+)-Irinotecan	586.28	9.0	1.0	4.0	7.0	3.0	4.09	114.2
PD009743	bromocriptine	CC(C)C[C@H]1C(=O)N2CCC[C@H]2[C@]2(O)O[C@](NC(=O)[C@@H]3C=C4c5cccc6[nH]c(Br)c(c56)C[C@H]4N(C)C3)(C(C)C)C(=O)N12	InChI=1S/C32H40BrN5O5/c1-16(2)12-24-29(40)37-11-7-10-25(37)32(42)38(24)30(41)31(43-32,17(3)4)35-28(39)18-13-20-19-8-6-9-22-26(19)21(27(33)34-22)14-23(20)36(5)15-18/h6,8-9,13,16-18,23-25,34,42H,7,10-12,14-15H2,1-5H3,(H,35,39)/t18-,23-,24+,25+,31-,32+/m1/s1	OZVBMTJYIDMWIL-AYFBDAFISA-N				1	1				1									44.0	approved;investigational;withdrawn	25614-03-3;22260-51-1	bromocriptine;Bromocryptine mesylate;CB-154	653.22	6.0	3.0	5.0	7.0	2.0	3.19	118.21
PD009748	brinzolamide	CCN[C@H]1CN(CCCOC)S(=O)(=O)c2sc(S(N)(=O)=O)cc21	InChI=1S/C12H21N3O5S3/c1-3-14-10-8-15(5-4-6-20-2)23(18,19)12-9(10)7-11(21-12)22(13,16)17/h7,10,14H,3-6,8H2,1-2H3,(H2,13,16,17)/t10-/m0/s1	HCRKCZRJWPKOAR-JTQLQIEISA-N				1	1													21.0	approved	138890-62-7	AL-4862;Azopt ;brinzolamide	383.06	7.0	2.0	7.0	2.0	1.0	0.09	118.8
PD009755	pergolide	CCCN1C[C@H](CSC)C[C@@H]2c3cccc4[nH]cc(c34)C[C@H]21	InChI=1S/C19H26N2S/c1-3-7-21-11-13(12-22-2)8-16-15-5-4-6-17-19(15)14(10-20-17)9-18(16)21/h4-6,10,13,16,18,20H,3,7-9,11-12H2,1-2H3/t13-,16-,18-/m1/s1	YEHCICAEULNIGD-MZMPZRCHSA-N				1	1				1									35.0	approved;investigational;vet_approved;withdrawn	66104-22-1	pergolide;PERGOLIDE MESYLATE;Permax	314.18	2.0	1.0	4.0	4.0	2.0	4.27	19.03
PD009762	ORPHENADRINE	Cc1ccccc1C(OCCN(C)C)c1ccccc1	InChI=1S/C18H23NO/c1-15-9-7-8-12-17(15)18(20-14-13-19(2)3)16-10-5-4-6-11-16/h4-12,18H,13-14H2,1-3H3	QVYRGXJJSLMXQH-UHFFFAOYSA-N				1	1													33.0	approved	83-98-7	ORPHENADRINE;Orphenadrine hydrochloride	269.18	2.0	0.0	6.0	2.0	2.0	3.66	12.47
PD009766	itraconazole	CCC(C)n1ncn(-c2ccc(N3CCN(c4ccc(OC[C@H]5CO[C@](Cn6cncn6)(c6ccc(Cl)cc6Cl)O5)cc4)CC3)cc2)c1=O	InChI=1S/C35H38Cl2N8O4/c1-3-25(2)45-34(46)44(24-40-45)29-7-5-27(6-8-29)41-14-16-42(17-15-41)28-9-11-30(12-10-28)47-19-31-20-48-35(49-31,21-43-23-38-22-39-43)32-13-4-26(36)18-33(32)37/h4-13,18,22-25,31H,3,14-17,19-21H2,1-2H3/t25?,31-,35-/m0/s1	VHVPQPYKVGDNFY-ZPGVKDDISA-N				1	1						1	1			1			10.0	approved;investigational	84625-61-6;84604-65-9	itraconazole;R51211;Itraconazole (Sporanox);Sporanox	704.24	12.0	0.0	11.0	7.0	5.0	5.58	104.7
PD009771	TRIMETREXATE	COc1cc(NCc2ccc3nc(N)nc(N)c3c2C)cc(OC)c1OC	InChI=1S/C19H23N5O3/c1-10-11(5-6-13-16(10)18(20)24-19(21)23-13)9-22-12-7-14(25-2)17(27-4)15(8-12)26-3/h5-8,22H,9H2,1-4H3,(H4,20,21,23,24)	NOYPYLRCIDNJJB-UHFFFAOYSA-N				1	1						1	1						16.0	approved;investigational;withdrawn	52128-35-5;251301-18-5	CI-898;TRIMETREXATE;Neutrexin;TRIMETREXATE GLUCURONATE	369.18	8.0	3.0	6.0	3.0	3.0	2.74	117.54
PD009772	GEMIFLOXACIN	CO/N=C1\CN(c2nc3c(cc2F)c(=O)c(C(=O)O)cn3C2CC2)CC1CN	InChI=1S/C18H20FN5O4/c1-28-22-14-8-23(6-9(14)5-20)17-13(19)4-11-15(25)12(18(26)27)7-24(10-2-3-10)16(11)21-17/h4,7,9-10H,2-3,5-6,8,20H2,1H3,(H,26,27)/b22-14+	ZRCVYEYHRGVLOC-HYARGMPZSA-N				1	1													9.0	approved;investigational	175463-14-6	GEMIFLOXACIN	389.15	8.0	2.0	5.0	4.0	2.0	0.97	123.04
PD009775	DESIPRAMINE	CNCCCN1c2ccccc2CCc2ccccc21	InChI=1S/C18H22N2/c1-19-13-6-14-20-17-9-4-2-7-15(17)11-12-16-8-3-5-10-18(16)20/h2-5,7-10,19H,6,11-14H2,1H3	HCYAFALTSJYZDH-UHFFFAOYSA-N				1	1				1		1						1	51.0	approved;investigational	50-47-5	DESIPRAMINE;Norimipramine;DESIPRAMINE HYDROCHLORIDE	266.18	2.0	1.0	4.0	3.0	2.0	3.53	15.27
PD009781	diclofenamide	NS(=O)(=O)c1cc(Cl)c(Cl)c(S(N)(=O)=O)c1	InChI=1S/C6H6Cl2N2O4S2/c7-4-1-3(15(9,11)12)2-5(6(4)8)16(10,13)14/h1-2H,(H2,9,11,12)(H2,10,13,14)	GJQPMPFPNINLKP-UHFFFAOYSA-N				1	1													21.0	approved;investigational	120-97-8	Dichlorphenamide (Diclofenamide);Daranide;DICHLORPHENAMIDE;Antidrasi;diclofenamide	303.91	4.0	2.0	2.0	1.0	1.0	0.29	120.32
PD009788	PIOGLITAZONE	CCc1ccc(CCOc2ccc(CC3SC(=O)NC3=O)cc2)nc1	InChI=1S/C19H20N2O3S/c1-2-13-3-6-15(20-12-13)9-10-24-16-7-4-14(5-8-16)11-17-18(22)21-19(23)25-17/h3-8,12,17H,2,9-11H2,1H3,(H,21,22,23)	HYAFETHFCAUJAY-UHFFFAOYSA-N				1	1													15.0	approved;investigational	111025-46-8;105355-27-9	Actos;U 72107;PIOGLITAZONE;PIOGLITAZONE HYDROCHLORIDE;N/A ;Pioglitazone (Actos)	356.12	5.0	1.0	7.0	3.0	2.0	3.16	68.29
PD009791	ECONAZOLE	Clc1ccc(COC(Cn2ccnc2)c2ccc(Cl)cc2Cl)cc1	InChI=1S/C18H15Cl3N2O/c19-14-3-1-13(2-4-14)11-24-18(10-23-8-7-22-12-23)16-6-5-15(20)9-17(16)21/h1-9,12,18H,10-11H2	LEZWWPYKPKIXLL-UHFFFAOYSA-N				1	1						1				1			94.0	approved	27220-47-9	ECONAZOLE;ECONAZOLE NITRATE;(±)-Econazol;(¡À)-Econazol;(??)-Econazol	380.02	3.0	0.0	6.0	3.0	3.0	5.8	27.05
PD009792	dutasteride	C[C@]12CC[C@H]3[C@@H](CC[C@H]4NC(=O)C=C[C@]34C)[C@@H]1CC[C@@H]2C(=O)Nc1cc(C(F)(F)F)ccc1C(F)(F)F	InChI=1S/C27H30F6N2O2/c1-24-11-9-17-15(4-8-21-25(17,2)12-10-22(36)35-21)16(24)6-7-19(24)23(37)34-20-13-14(26(28,29)30)3-5-18(20)27(31,32)33/h3,5,10,12-13,15-17,19,21H,4,6-9,11H2,1-2H3,(H,34,37)(H,35,36)/t15-,16-,17-,19+,21+,24-,25+/m0/s1	JWJOTENAMICLJG-QWBYCMEYSA-N				1	1													5.0	approved;investigational	164656-23-9	GI 198745;Duagen;Dutasteride (Avodart);dutasteride;GG 745;Avodart	528.22	2.0	2.0	2.0	5.0	1.0	6.58	58.2
PD009798	CHLORPHENIRAMINE	CN(C)CCC(c1ccc(Cl)cc1)c1ccccn1	InChI=1S/C16H19ClN2/c1-19(2)12-10-15(16-5-3-4-11-18-16)13-6-8-14(17)9-7-13/h3-9,11,15H,10,12H2,1-2H3	SOYKEARSMXGVTM-UHFFFAOYSA-N	1		1	1	1	1												19.0	approved	132-22-9;113-92-8	CHLORPHENIRAMINE;d-Chlorpheniramine;CHLORPHENIRAMINE MALEATE;CHEMBL505;DEXCHLORPHENIRAMINE;Chlor-trimeton;5-HT,N-ACETYL;Chlorphenamine maleate;chlorphenamine	274.12	2.0	0.0	5.0	2.0	2.0	3.82	16.13
PD009799	PAPAVERINE	COc1ccc(Cc2nccc3cc(OC)c(OC)cc23)cc1OC	InChI=1S/C20H21NO4/c1-22-17-6-5-13(10-18(17)23-2)9-16-15-12-20(25-4)19(24-3)11-14(15)7-8-21-16/h5-8,10-12H,9H2,1-4H3	XQYZDYMELSJDRZ-UHFFFAOYSA-N				1	1													51.0	approved;investigational	58-74-2;132-40-1	PAPAVERINE;PAPAVERINE HYDROCHLORIDE	339.15	5.0	0.0	6.0	3.0	3.0	3.86	49.81
PD009802	MICONAZOLE	Clc1ccc(COC(Cn2ccnc2)c2ccc(Cl)cc2Cl)c(Cl)c1	InChI=1S/C18H14Cl4N2O/c19-13-2-1-12(16(21)7-13)10-25-18(9-24-6-5-23-11-24)15-4-3-14(20)8-17(15)22/h1-8,11,18H,9-10H2	BYBLEWFAAKGYCD-UHFFFAOYSA-N				1	1						1				1			100.0	approved;investigational;vet_approved	22916-47-8	Daktarin IV, MJR 1762, Monistat IV, NSC 170986, R 18134, Zimybase ;Miconazole (Monistat);MICONAZOLE NITRATE;R18134;MICONAZOLE	413.99	3.0	0.0	6.0	3.0	3.0	6.45	27.05
PD009806	QUINACRINE	CCN(CC)CCCC(C)Nc1c2ccc(Cl)cc2nc2ccc(OC)cc12	InChI=1S/C23H30ClN3O/c1-5-27(6-2)13-7-8-16(3)25-23-19-11-9-17(24)14-22(19)26-21-12-10-18(28-4)15-20(21)23/h9-12,14-16H,5-8,13H2,1-4H3,(H,25,26)	GPKJTRJOBQGKQK-UHFFFAOYSA-N				1	1						1		1				1	57.0	approved;investigational	83-89-6;66777-81-9;130-42-7	Quinacrine dihydrochloride hydrate;QUINACRINE;QUINACRINE HYDROCHLORIDE;mepacrine	399.21	4.0	1.0	9.0	3.0	3.0	5.97	37.39
PD009823	DIPHENHYDRAMINE	CN(C)CCOC(c1ccccc1)c1ccccc1	InChI=1S/C17H21NO/c1-18(2)13-14-19-17(15-9-5-3-6-10-15)16-11-7-4-8-12-16/h3-12,17H,13-14H2,1-2H3	ZZVUWRFHKOJYTH-UHFFFAOYSA-N				1	1													29.0	approved;investigational	58-73-1;110491-04-8	DIPHENHYDRAMINE;DIPHENHYDRAMINE HYDROCHLORIDE;DIMENHYDRINATE	255.16	2.0	0.0	6.0	2.0	2.0	3.35	12.47
PD009825	ATAZANAVIR	COC(=O)N[C@H](C(=O)N[C@@H](Cc1ccccc1)[C@@H](O)CN(Cc1ccc(-c2ccccn2)cc1)NC(=O)[C@@H](NC(=O)OC)C(C)(C)C)C(C)(C)C	InChI=1S/C38H52N6O7/c1-37(2,3)31(41-35(48)50-7)33(46)40-29(22-25-14-10-9-11-15-25)30(45)24-44(43-34(47)32(38(4,5)6)42-36(49)51-8)23-26-17-19-27(20-18-26)28-16-12-13-21-39-28/h9-21,29-32,45H,22-24H2,1-8H3,(H,40,46)(H,41,48)(H,42,49)(H,43,47)/t29-,30-,31+,32+/m0/s1	AXRYRYVKAWYZBR-GASGPIRDSA-N				1	1													9.0	approved;investigational	198904-31-3	Latazanavir;BMS-232632;ATAZANAVIR;Zrivada;Reyataz;Latazanavir, Zrivada, Reyataz, BMS-232632;ATAZANAVIR SULFATE	704.39	9.0	5.0	14.0	3.0	3.0	4.21	171.22
PD009828	PROMETHAZINE	CC(CN1c2ccccc2Sc2ccccc21)N(C)C	InChI=1S/C17H20N2S/c1-13(18(2)3)12-19-14-8-4-6-10-16(14)20-17-11-7-5-9-15(17)19/h4-11,13H,12H2,1-3H3	PWWVAXIEGOYWEE-UHFFFAOYSA-N				1	1						1						1	50.0	approved;investigational	60-87-7;38878-40-9	PROMETHAZINE HYDROCHLORIDE;PROMETHAZINE;Proazamine;Diphergan;Phenergan	284.13	3.0	0.0	3.0	3.0	2.0	4.24	6.48
PD009834	scopolamine	CN1[C@H]2C[C@H](OC(=O)[C@H](CO)c3ccccc3)C[C@@H]1[C@H]1O[C@@H]21	InChI=1S/C17H21NO4/c1-18-13-7-11(8-14(18)16-15(13)22-16)21-17(20)12(9-19)10-5-3-2-4-6-10/h2-6,11-16,19H,7-9H2,1H3/t11-,12-,13-,14+,15-,16+/m1/s1	STECJAGHUSJQJN-FWXGHANASA-N				1	1													9.0	approved;investigational	51-34-3	Hyoscine;Scopine (-)-tropate;Scopine tropate;Scopolamine hydrochloride;scopolamine	303.15	5.0	1.0	4.0	4.0	1.0	0.92	62.3
PD009835	DEFEROXAMINE	CC(=O)N(O)CCCCCNC(=O)CCC(=O)N(O)CCCCCNC(=O)CCC(=O)N(O)CCCCCN	InChI=1S/C25H48N6O8/c1-21(32)29(37)18-9-3-6-16-27-22(33)12-14-25(36)31(39)20-10-4-7-17-28-23(34)11-13-24(35)30(38)19-8-2-5-15-26/h37-39H,2-20,26H2,1H3,(H,27,33)(H,28,34)	UBQYURCVBFRUQT-UHFFFAOYSA-N				1	1													13.0	approved;investigational	70-51-9	DEFEROXAMINE;DEFEROXAMINE MESYLATE;desferrioxamine B;Deferriferrioxamine B;Deferoxamine B;Deferrioxamine	560.35	9.0	6.0	23.0	0.0	0.0	0.92	205.84
PD009840	TIZANIDINE	Clc1ccc2nsnc2c1NC1=NCCN1	InChI=1S/C9H8ClN5S/c10-5-1-2-6-8(15-16-14-6)7(5)13-9-11-3-4-12-9/h1-2H,3-4H2,(H2,11,12,13)	XFYDIVBRZNQMJC-UHFFFAOYSA-N				1	1													11.0	approved;investigational	51322-75-9	TIZANIDINE HYDROCHLORIDE;TIZANIDINE	253.02	6.0	2.0	1.0	3.0	2.0	1.72	62.2
PD009842	daunorubicin	COc1cccc2c1C(=O)c1c(O)c3c(c(O)c1C2=O)C[C@@](O)(C(C)=O)C[C@@H]3O[C@H]1C[C@H](N)[C@H](O)[C@H](C)O1	InChI=1S/C27H29NO10/c1-10-22(30)14(28)7-17(37-10)38-16-9-27(35,11(2)29)8-13-19(16)26(34)21-20(24(13)32)23(31)12-5-4-6-15(36-3)18(12)25(21)33/h4-6,10,14,16-17,22,30,32,34-35H,7-9,28H2,1-3H3/t10-,14-,16-,17-,22+,27-/m0/s1	STQGQHZAVUOBTE-VGBVRHCVSA-N				1	1						1	1					1	40.0	approved	1407-15-4;11006-54-5;20830-81-3	RP13057;Cerubidine;RP 13057;daunorubicin;Rubidomycin;DAUNORUBICIN HYDROCHLORIDE;Daunomycin	527.18	11.0	5.0	4.0	5.0	2.0	1.03	185.84
PD009843	PHENTOLAMINE	Cc1ccc(N(CC2=NCCN2)c2cccc(O)c2)cc1	InChI=1S/C17H19N3O/c1-13-5-7-14(8-6-13)20(12-17-18-9-10-19-17)15-3-2-4-16(21)11-15/h2-8,11,21H,9-10,12H2,1H3,(H,18,19)	MRBDMNSDAVCSSF-UHFFFAOYSA-N				1	1													40.0	approved	50-60-2;249607-96-3	PHENTOLAMINE;Phentolamine mesilate;PHENTOLAMINE HYDROCHLORIDE	281.15	4.0	2.0	4.0	3.0	2.0	2.84	47.86
PD009855	APREPITANT	C[C@@H](O[C@H]1OCCN(Cc2n[nH]c(=O)[nH]2)[C@H]1c1ccc(F)cc1)c1cc(C(F)(F)F)cc(C(F)(F)F)c1	InChI=1S/C23H21F7N4O3/c1-12(14-8-15(22(25,26)27)10-16(9-14)23(28,29)30)37-20-19(13-2-4-17(24)5-3-13)34(6-7-36-20)11-18-31-21(35)33-32-18/h2-5,8-10,12,19-20H,6-7,11H2,1H3,(H2,31,32,33,35)/t12-,19+,20-/m1/s1	ATALOFNDEOCMKK-OITMNORJSA-N				1	1													3.0	approved;investigational	170729-80-3	Aprepitant (MK-0869);L-754030;MK-0869;MK-0869, MK-869, L-754030, Emend ;MK-869;APREPITANT;Aprepitant`	534.15	5.0	2.0	6.0	4.0	3.0	4.95	83.24
PD009857	PIRENZEPINE	CN1CCN(CC(=O)N2c3ccccc3C(=O)Nc3cccnc32)CC1	InChI=1S/C19H21N5O2/c1-22-9-11-23(12-10-22)13-17(25)24-16-7-3-2-5-14(16)19(26)21-15-6-4-8-20-18(15)24/h2-8H,9-13H2,1H3,(H,21,26)	RMHMFHUVIITRHF-UHFFFAOYSA-N				1	1				1									15.0	approved	28797-61-7	PIRENZEPINE;PIRENZEPINE HYDROCHLORIDE;Pirenzepine dihydrochloride	351.17	5.0	1.0	2.0	4.0	2.0	1.56	68.78
PD009864	VERAPAMIL	COc1ccc(CCN(C)CCCC(C#N)(c2ccc(OC)c(OC)c2)C(C)C)cc1OC	InChI=1S/C27H38N2O4/c1-20(2)27(19-28,22-10-12-24(31-5)26(18-22)33-7)14-8-15-29(3)16-13-21-9-11-23(30-4)25(17-21)32-6/h9-12,17-18,20H,8,13-16H2,1-7H3	SGTNSNPWRIOYBX-UHFFFAOYSA-N				1	1													59.0	approved	52-53-9;56949-77-0;152-11-4	(±)-Verapamil;Dexverapamil;VERAPAMIL HYDROCHLORIDE;VERAPAMIL;CP-16533-1	454.28	6.0	0.0	13.0	2.0	2.0	5.09	63.95
PD009867	mecamylamine	CNC1(C)C2CCC(C2)C1(C)C	InChI=1S/C11H21N/c1-10(2)8-5-6-9(7-8)11(10,3)12-4/h8-9,12H,5-7H2,1-4H3	IMYZQPCYWPFTAG-UHFFFAOYSA-N				1	1													17.0	approved;investigational	60-40-2;87564-10-1;107538-05-6	MECAMYLAMINE HYDROCHLORIDE;Bicyclo(2.2.1)heptan-2-amine, n,2,3,3-tetramethyl-;mecamylamine	167.17	1.0	1.0	1.0	2.0	0.0	2.42	12.03
PD009873	DYCLONINE	CCCCOc1ccc(C(=O)CCN2CCCCC2)cc1	InChI=1S/C18H27NO2/c1-2-3-15-21-17-9-7-16(8-10-17)18(20)11-14-19-12-5-4-6-13-19/h7-10H,2-6,11-15H2,1H3	BZEWSEKUUPWQDQ-UHFFFAOYSA-N				1	1													16.0	approved	586-60-7	DYCLONINE HYDROCHLORIDE;DYCLONINE	289.2	3.0	0.0	8.0	2.0	1.0	3.92	29.54
PD009877	ASTEMIZOLE	COc1ccc(CCN2CCC(Nc3nc4ccccc4n3Cc3ccc(F)cc3)CC2)cc1	InChI=1S/C28H31FN4O/c1-34-25-12-8-21(9-13-25)14-17-32-18-15-24(16-19-32)30-28-31-26-4-2-3-5-27(26)33(28)20-22-6-10-23(29)11-7-22/h2-13,24H,14-20H2,1H3,(H,30,31)	GXDALQBWZGODGZ-UHFFFAOYSA-N				1	1													70.0	approved;withdrawn	68844-77-9	ASTEMIZOLE;Histaminos;Laridal;Paralergin;R 43512	458.25	5.0	1.0	8.0	5.0	4.0	5.35	42.32
PD009879	ALENDRONIC ACID	NCCCC(O)(P(=O)(O)O)P(=O)(O)O	InChI=1S/C4H13NO7P2/c5-3-1-2-4(6,13(7,8)9)14(10,11)12/h6H,1-3,5H2,(H2,7,8,9)(H2,10,11,12)	OGSPWJRAVKPPFI-UHFFFAOYSA-N				1	1													8.0	approved	66376-36-1;121268-17-5	alendronate;Alendronic acid sodium salt;Fosomax / Alendros;Alendronate sodium;ALENDRONIC ACID;Fosamax	249.02	4.0	6.0	5.0	0.0	0.0	-1.27	161.31
PD009880	guanabenz	NC(N)=NN=Cc1c(Cl)cccc1Cl	InChI=1S/C8H8Cl2N4/c9-6-2-1-3-7(10)5(6)4-13-14-8(11)12/h1-4H,(H4,11,12,14)	WDZVGELJXXEGPV-UHFFFAOYSA-N				1	1				1									8.0	approved;investigational	5051-62-7	guanabenz;ICODEXTRIN	230.01	2.0	2.0	2.0	1.0	1.0	1.6	76.76
PD009890	AMODIAQUINE	CCN(CC)Cc1cc(Nc2ccnc3cc(Cl)ccc23)ccc1O	InChI=1S/C20H22ClN3O/c1-3-24(4-2)13-14-11-16(6-8-20(14)25)23-18-9-10-22-19-12-15(21)5-7-17(18)19/h5-12,25H,3-4,13H2,1-2H3,(H,22,23)	OVCDSSHSILBFBN-UHFFFAOYSA-N				1	1													18.0	approved;investigational	86-42-0;1021496-19-4	AMODIAQUINE;Amodiaquin dihydrochloride dihydrate	355.15	4.0	2.0	6.0	3.0	3.0	5.18	48.39
PD009902	AMILORIDE	N=C(N)NC(=O)c1nc(Cl)c(N)nc1N	InChI=1S/C6H8ClN7O/c7-2-4(9)13-3(8)1(12-2)5(15)14-6(10)11/h(H4,8,9,13)(H4,10,11,14,15)	XSDQTOBWRPYKKA-UHFFFAOYSA-N				1	1													47.0	approved	2609-46-3	AMILORIDE;Midamor;MK-870;AMILORIDE HYDROCHLORIDE;Amiloride hydrochloride dihydrate	229.05	6.0	5.0	1.0	1.0	1.0	-1.08	156.79
PD009905	DICLOFENAC	O=C(O)Cc1ccccc1Nc1c(Cl)cccc1Cl	InChI=1S/C14H11Cl2NO2/c15-10-5-3-6-11(16)14(10)17-12-7-2-1-4-9(12)8-13(18)19/h1-7,17H,8H2,(H,18,19)	DCOPUUMXTXDBNB-UHFFFAOYSA-N				1	1													33.0	approved;vet_approved	15307-86-5;128402-48-2	DICLOFENAC;Diclofenac acid;Diclofenacum;DICLOFENAC SODIUM;Voltaren	295.02	2.0	2.0	4.0	2.0	2.0	4.36	49.33
PD009909	valaciclovir	CC(C)[C@H](N)C(=O)OCCOCn1cnc2c(=O)[nH]c(N)nc21	InChI=1S/C13H20N6O4/c1-7(2)8(14)12(21)23-4-3-22-6-19-5-16-9-10(19)17-13(15)18-11(9)20/h5,7-8H,3-4,6,14H2,1-2H3,(H3,15,17,18,20)/t8-/m0/s1	HDOVUKNUBWVHOX-QMMMGPOBSA-N				1	1													5.0	approved;investigational	124832-26-4;124832-27-5	valaciclovir;Valaciclovir hydrochloride;VALACYCLOVIR HYDROCHLORIDE;Valtrex;valacyclovir	324.15	9.0	3.0	7.0	2.0	2.0	-0.8	151.14
PD009910	CLONIDINE	Clc1cccc(Cl)c1NC1=NCCN1	InChI=1S/C9H9Cl2N3/c10-6-2-1-3-7(11)8(6)14-9-12-4-5-13-9/h1-3H,4-5H2,(H2,12,13,14)	GJSURZIOUXUGAL-UHFFFAOYSA-N				1	1				1		1				1			34.0	approved	4205-90-7	Catapres;CLONIDINE;CLONIDINE HYDROCHLORIDE	229.02	3.0	2.0	1.0	2.0	1.0	2.36	36.42
PD009912	PROPRANOLOL	CC(C)NCC(O)COc1cccc2ccccc12	InChI=1S/C16H21NO2/c1-12(2)17-10-14(18)11-19-16-9-5-7-13-6-3-4-8-15(13)16/h3-9,12,14,17-18H,10-11H2,1-2H3	AQHHHDLHHXJYJD-UHFFFAOYSA-N				1	1				1									30.0	approved;investigational	13013-17-7;525-66-6	PROPRANOLOL;PROPRANOLOL, d;Propanolol,(+/-);S-(-)-PROPRANOLOL;PROPRANOLOL, l-;PROPRANOLOL,(-);PROPRANOLOL HYDROCHLORIDE;R-(+)-PROPRANOLOL;PROPANOLOL(-);PROPRANOLOL,(+)	259.16	3.0	2.0	6.0	2.0	2.0	2.58	41.49
PD009925	HYDRALAZINE	NNc1nncc2ccccc12	InChI=1S/C8H8N4/c9-11-8-7-4-2-1-3-6(7)5-10-12-8/h1-5H,9H2,(H,11,12)	RPTUSVTUFVMDQK-UHFFFAOYSA-N				1	1													33.0	approved	86-54-4	HYDRALAZINE;HYDRALAZINE HYDROCHLORIDE	160.07	4.0	2.0	1.0	2.0	2.0	0.92	63.83
PD009930	DARUNAVIR	CC(C)CN(C[C@@H](O)[C@H](Cc1ccccc1)NC(=O)O[C@H]1CO[C@H]2OCC[C@@H]12)S(=O)(=O)c1ccc(N)cc1	InChI=1S/C27H37N3O7S/c1-18(2)15-30(38(33,34)21-10-8-20(28)9-11-21)16-24(31)23(14-19-6-4-3-5-7-19)29-27(32)37-25-17-36-26-22(25)12-13-35-26/h3-11,18,22-26,31H,12-17,28H2,1-2H3,(H,29,32)/t22-,23-,24+,25-,26+/m0/s1	CJBJHOAVZSMMDJ-HEXNFIEUSA-N				1	1													8.0	approved	206361-99-1;618109-00-5	Symtuza-darunavir;UIC-94017;DARUNAVIR;TMC114	547.24	8.0	3.0	11.0	4.0	2.0	2.38	140.42
PD009943	CLOMIPRAMINE	CN(C)CCCN1c2ccccc2CCc2ccc(Cl)cc21	InChI=1S/C19H23ClN2/c1-21(2)12-5-13-22-18-7-4-3-6-15(18)8-9-16-10-11-17(20)14-19(16)22/h3-4,6-7,10-11,14H,5,8-9,12-13H2,1-2H3	GDLIGKIOYRNHDA-UHFFFAOYSA-N				1	1													62.0	approved;investigational;vet_approved	303-49-1;17321-77-6	CHLORIMIPRAMINE;CLOMIPRAMINE HYDROCHLORIDE;CLOMIPRAMINE;Anafranil	314.15	2.0	0.0	4.0	3.0	2.0	4.53	6.48
PD009947	METOCLOPRAMIDE	CCN(CC)CCNC(=O)c1cc(Cl)c(N)cc1OC	InChI=1S/C14H22ClN3O2/c1-4-18(5-2)7-6-17-14(19)10-8-11(15)12(16)9-13(10)20-3/h8-9H,4-7,16H2,1-3H3,(H,17,19)	TTWJBBZEZQICBI-UHFFFAOYSA-N				1	1													27.0	approved;investigational	364-62-5;2576-84-3	METOCLOPRAMIDE HYDROCHLORIDE;METOCLOPRAMIDE;5-Chloro-2-methoxyprocainamide;Metoclopramide monohydrochloride;Maxolon	299.14	4.0	2.0	7.0	1.0	1.0	2.0	67.59
PD009953	QUETIAPINE	OCCOCCN1CCN(C2=Nc3ccccc3Sc3ccccc32)CC1	InChI=1S/C21H25N3O2S/c25-14-16-26-15-13-23-9-11-24(12-10-23)21-17-5-1-3-7-19(17)27-20-8-4-2-6-18(20)22-21/h1-8,25H,9-16H2	URKOMYMAXPYINW-UHFFFAOYSA-N				1	1													62.0	approved	111974-69-7	Seroquel;ICI204636;QUETIAPINE FUMARATE;QUETIAPINE	383.17	6.0	1.0	5.0	4.0	2.0	2.86	48.3
PD009964	BOSENTAN	COc1ccccc1Oc1c(NS(=O)(=O)c2ccc(C(C)(C)C)cc2)nc(-c2ncccn2)nc1OCCO	InChI=1S/C27H29N5O6S/c1-27(2,3)18-10-12-19(13-11-18)39(34,35)32-23-22(38-21-9-6-5-8-20(21)36-4)26(37-17-16-33)31-25(30-23)24-28-14-7-15-29-24/h5-15,33H,16-17H2,1-4H3,(H,30,31,32)	GJPICJJJRGTNOD-UHFFFAOYSA-N				1	1													10.0	approved;investigational	147536-97-8;1174918-31-0	BOSENTAN;Ro 47-0203;BENZENESULFONAMIDE;BOSENTAN ANHYDROUS;Actelion	551.18	10.0	2.0	10.0	4.0	4.0	4.2	145.65
PD009965	ZANAMIVIR	CC(=O)N[C@@H]1[C@@H](NC(=N)N)C=C(C(=O)O)O[C@H]1[C@H](O)[C@H](O)CO	InChI=1S/C12H20N4O7/c1-4(18)15-8-5(16-12(13)14)2-7(11(21)22)23-10(8)9(20)6(19)3-17/h2,5-6,8-10,17,19-20H,3H2,1H3,(H,15,18)(H,21,22)(H4,13,14,16)/t5-,6+,8+,9+,10+/m0/s1	ARAIBEBZBOPLMB-UFGQHTETSA-N				1	1													13.0	approved;investigational	139110-80-8	Zanamivir (Relenza);Relenza;ZANAMIVIR;GG167;139110-80-8	332.13	7.0	8.0	6.0	1.0	0.0	-3.58	198.22
PD009968	PENTOSTATIN	OC[C@H]1O[C@@H](n2cnc3c2NC=NC[C@H]3O)C[C@@H]1O	InChI=1S/C11H16N4O4/c16-3-8-6(17)1-9(19-8)15-5-14-10-7(18)2-12-4-13-11(10)15/h4-9,16-18H,1-3H2,(H,12,13)/t6-,7+,8+,9+/m0/s1	FPVKHBSQESCIEP-JQCXWYLXSA-N	1		1	1	1													2.0	approved;investigational	53910-25-1	Nipent;Deoxycoformycin;CI-825;PENTOSTATIN;Covidarabine	268.12	8.0	4.0	2.0	3.0	1.0	-0.99	112.13
PD009982	trandolapril	CCOC(=O)[C@H](CCc1ccccc1)N[C@@H](C)C(=O)N1[C@H](C(=O)O)C[C@H]2CCCC[C@@H]21	InChI=1S/C24H34N2O5/c1-3-31-24(30)19(14-13-17-9-5-4-6-10-17)25-16(2)22(27)26-20-12-8-7-11-18(20)15-21(26)23(28)29/h4-6,9-10,16,18-21,25H,3,7-8,11-15H2,1-2H3,(H,28,29)/t16-,18+,19-,20-,21-/m0/s1	VXFJYXUZANRPDJ-WTNASJBWSA-N				1	1													1.0	approved	87679-37-6	trandolapril;Trandolapril ;INDOLAPRIL;RU44570	430.25	5.0	2.0	9.0	3.0	1.0	2.77	95.94
PD009993	DARIFENACIN	NC(=O)C(c1ccccc1)(c1ccccc1)[C@@H]1CCN(CCc2ccc3c(c2)CCO3)C1	InChI=1S/C28H30N2O2/c29-27(31)28(23-7-3-1-4-8-23,24-9-5-2-6-10-24)25-14-17-30(20-25)16-13-21-11-12-26-22(19-21)15-18-32-26/h1-12,19,25H,13-18,20H2,(H2,29,31)/t25-/m1/s1	HXGBXQDTNZMWGS-RUZDIDTESA-N				1	1													13.0	approved;investigational	133099-04-4	UK-88525;DARIFENACIN HYDROBROMIDE;DARIFENACIN	426.23	3.0	1.0	7.0	5.0	3.0	3.96	55.56
PD009994	ENTACAPONE	CCN(CC)C(=O)/C(C#N)=C/c1cc(O)c(O)c([N+](=O)[O-])c1	InChI=1S/C14H15N3O5/c1-3-16(4-2)14(20)10(8-15)5-9-6-11(17(21)22)13(19)12(18)7-9/h5-7,18-19H,3-4H2,1-2H3/b10-5+	JRURYQJSLYLRLN-BJMVGYQFSA-N				1	1													11.0	approved;investigational	130929-57-6;116314-67-1;1047659-02-8	ENTACAPONE;OR-611;N/A	305.1	6.0	2.0	5.0	1.0	1.0	1.78	127.7
PD009995	CEFOTAXIME	CO/N=C(\C(=O)N[C@@H]1C(=O)N2C(C(=O)O)=C(COC(C)=O)CS[C@H]12)c1csc(N)n1	InChI=1S/C16H17N5O7S2/c1-6(22)28-3-7-4-29-14-10(13(24)21(14)11(7)15(25)26)19-12(23)9(20-27-2)8-5-30-16(17)18-8/h5,10,14H,3-4H2,1-2H3,(H2,17,18)(H,19,23)(H,25,26)/b20-9-/t10-,14-/m1/s1	GPRBEKHLDVQUJE-QSWIMTSFSA-N				1	1			1										39.0	approved	63527-52-6	Cefotaxim;CEFOTAXIME;HR-756	455.06	11.0	3.0	7.0	3.0	1.0	-0.62	173.51
PD009998	SOTALOL	CC(C)NCC(O)c1ccc(NS(C)(=O)=O)cc1	InChI=1S/C12H20N2O3S/c1-9(2)13-8-12(15)10-4-6-11(7-5-10)14-18(3,16)17/h4-7,9,12-15H,8H2,1-3H3	ZBMZVLHSJCTVON-UHFFFAOYSA-N				1	1													8.0	approved	27948-47-6;3930-20-9	DEXSOTALOL;SOTALOL;Sotalol,(+);SOTALOL HYDROCHLORIDE;Sotalol,(-);Betapace;MJ-1999	272.12	4.0	3.0	6.0	1.0	1.0	1.09	78.43
PD010003	RIMANTADINE	CC(N)C12CC3CC(CC(C3)C1)C2	InChI=1S/C12H21N/c1-8(13)12-5-9-2-10(6-12)4-11(3-9)7-12/h8-11H,2-7,13H2,1H3	UBCHPRBFMUDMNC-UHFFFAOYSA-N				1	1													7.0	approved;investigational	13392-28-4	RIMANTADINE;RIMANTADINE HYDROCHLORIDE;1-Rimantadine;Rimantadine (Flumadine)	179.17	1.0	1.0	1.0	4.0	0.0	2.55	26.02
PD010007	FLUOXETINE	CNCCC(Oc1ccc(C(F)(F)F)cc1)c1ccccc1	InChI=1S/C17H18F3NO/c1-21-12-11-16(13-5-3-2-4-6-13)22-15-9-7-14(8-10-15)17(18,19)20/h2-10,16,21H,11-12H2,1H3	RTHCYVBBDHJXIQ-UHFFFAOYSA-N				1	1						1						1	52.0	approved;vet_approved	52341-67-0;100568-02-3;54910-89-3	LY-110140;FLUOXETINE HYDROCHLORIDE;LY-110140 (free base);FLUOXETINE	309.13	2.0	1.0	6.0	2.0	2.0	4.44	21.26
PD010008	montelukast	CC(C)(O)c1ccccc1CC[C@@H](SCC1(CC(=O)O)CC1)c1cccc(/C=C/c2ccc3ccc(Cl)cc3n2)c1	InChI=1S/C35H36ClNO3S/c1-34(2,40)30-9-4-3-7-25(30)13-17-32(41-23-35(18-19-35)22-33(38)39)27-8-5-6-24(20-27)10-15-29-16-12-26-11-14-28(36)21-31(26)37-29/h3-12,14-16,20-21,32,40H,13,17-19,22-23H2,1-2H3,(H,38,39)/b15-10+/t32-/m1/s1	UCHDWCPVSPXUMX-TZIWLTJVSA-N				1	1													25.0	approved	158966-92-8;1124196-02-6	MONTELUKAST SODIUM;Singulair;montelukast;Singular	585.21	4.0	2.0	12.0	5.0	4.0	8.95	70.42
PD010011	quinine	C=C[C@H]1CN2CC[C@H]1C[C@H]2[C@H](O)c1ccnc2ccc(OC)cc12	InChI=1S/C20H24N2O2/c1-3-13-12-22-9-7-14(13)10-19(22)20(23)16-6-8-21-18-5-4-15(24-2)11-17(16)18/h3-6,8,11,13-14,19-20,23H,1,7,9-10,12H2,2H3/t13-,14-,19-,20+/m0/s1	LOUPRKONTZGTKE-WZBLMQSHSA-N				1	1													17.0	approved	130-95-0;1407-83-6;72402-53-0	quinine	324.18	4.0	1.0	4.0	5.0	2.0	3.17	45.59
PD010012	KETOROLAC	O=C(c1ccccc1)c1ccc2n1CCC2C(=O)O	InChI=1S/C15H13NO3/c17-14(10-4-2-1-3-5-10)13-7-6-12-11(15(18)19)8-9-16(12)13/h1-7,11H,8-9H2,(H,18,19)	OZWKMVRBQXNZKK-UHFFFAOYSA-N				1	1													19.0	approved	74103-07-4;74103-06-3;66635-83-4	KETOROLAC;RS37619;KETOROLAC TROMETHAMINE	255.09	3.0	1.0	3.0	3.0	2.0	2.29	59.3
PD010016	IMIPRAMINE	CN(C)CCCN1c2ccccc2CCc2ccccc21	InChI=1S/C19H24N2/c1-20(2)14-7-15-21-18-10-5-3-8-16(18)12-13-17-9-4-6-11-19(17)21/h3-6,8-11H,7,12-15H2,1-2H3	BCGWQEUPMDMJNV-UHFFFAOYSA-N				1	1				1		1						1	61.0	approved	50-49-7;113-52-0	IMIPRAMINE;Melipramine;Prazepine;Tofranil;IMIPRAMINE HYDROCHLORIDE	280.19	2.0	0.0	4.0	3.0	2.0	3.88	6.48
PD010017	PRAZOSIN	COc1cc2nc(N3CCN(C(=O)c4ccco4)CC3)nc(N)c2cc1OC	InChI=1S/C19H21N5O4/c1-26-15-10-12-13(11-16(15)27-2)21-19(22-17(12)20)24-7-5-23(6-8-24)18(25)14-4-3-9-28-14/h3-4,9-11H,5-8H2,1-2H3,(H2,20,21,22)	IENZQIKPVFGBNW-UHFFFAOYSA-N				1	1													59.0	approved	19216-56-9	PRAZOSIN;PRAZOSIN HYDROCHLORIDE;[<sup>3</sup>H]prazosin	383.16	8.0	1.0	4.0	4.0	3.0	1.78	106.95
PD010018	cefalotin	CC(=O)OCC1=C(C(=O)O)N2C(=O)[C@@H](NC(=O)Cc3cccs3)[C@H]2SC1	InChI=1S/C16H16N2O6S2/c1-8(19)24-6-9-7-26-15-12(14(21)18(15)13(9)16(22)23)17-11(20)5-10-3-2-4-25-10/h2-4,12,15H,5-7H2,1H3,(H,17,20)(H,22,23)/t12-,15-/m1/s1	XIURVHNZVLADCM-IUODEOHRSA-N				1	1			1										28.0	approved;investigational;vet_approved	153-61-7	Cephalotin acid;Cefalotin sodium;cefalotin;Cephalotin;cephalothin	396.04	7.0	2.0	6.0	3.0	1.0	0.59	113.01
PD010025	betamethasone	C[C@H]1C[C@H]2[C@@H]3CCC4=CC(=O)C=C[C@]4(C)[C@@]3(F)[C@@H](O)C[C@]2(C)[C@@]1(O)C(=O)CO	InChI=1S/C22H29FO5/c1-12-8-16-15-5-4-13-9-14(25)6-7-19(13,2)21(15,23)17(26)10-20(16,3)22(12,28)18(27)11-24/h6-7,9,12,15-17,24,26,28H,4-5,8,10-11H2,1-3H3/t12-,15-,16-,17-,19-,20-,21-,22-/m0/s1	UREBDLICKHMUKA-DVTGEIKXSA-N	1		1	1	1	1												1.0	approved;vet_approved	378-44-9	Betamethasone (Celestone);NSC-39470;SCH-4831;Celestone, Betadexamethasone, Flubenisolone, Sch-4831, NCS-39470 ;betamethasone	392.2	5.0	3.0	2.0	4.0	0.0	1.9	94.83
PD010029	CYPROHEPTADINE	CN1CCC(=C2c3ccccc3C=Cc3ccccc32)CC1	InChI=1S/C21H21N/c1-22-14-12-18(13-15-22)21-19-8-4-2-6-16(19)10-11-17-7-3-5-9-20(17)21/h2-11H,12-15H2,1H3	JJCFRYNCJDLXIK-UHFFFAOYSA-N				1	1													52.0	approved	129-03-3	CYPROHEPTADINE;CYPROHEPTADINE HYDROCHLORIDE	287.17	1.0	0.0	0.0	4.0	2.0	4.7	3.24
PD010037	miglustat	CCCCN1C[C@H](O)[C@@H](O)[C@H](O)[C@H]1CO	InChI=1S/C10H21NO4/c1-2-3-4-11-5-8(13)10(15)9(14)7(11)6-12/h7-10,12-15H,2-6H2,1H3/t7-,8+,9-,10-/m1/s1	UQRORFVVSGFNRO-UTINFBMNSA-N				1	1													13.0	approved	72599-27-0;134282-77-2	Zavesca, N©\butyldeoxynojirimycin, OGT 918;miglustat;Zavesca;N-Butyldeoxynojirimycin;NB-DNJ;OGT918	219.15	5.0	4.0	4.0	1.0	0.0	-1.45	84.16
PD010041	ROSIGLITAZONE	CN(CCOc1ccc(CC2SC(=O)NC2=O)cc1)c1ccccn1	InChI=1S/C18H19N3O3S/c1-21(16-4-2-3-9-19-16)10-11-24-14-7-5-13(6-8-14)12-15-17(22)20-18(23)25-15/h2-9,15H,10-12H2,1H3,(H,20,22,23)	YASAKCUCGLMORW-UHFFFAOYSA-N				1	1													28.0	approved;investigational;withdrawn	122320-73-4;1217260-35-9	Rosiglitazone (Avandia);ROSIGLITAZONE;Rosiglitazone (BRL-49653);Avandia;Avandia, BRL-49653;BRL49653;Rosiglitazone Hydrochloride;BRL 49653	357.11	6.0	1.0	7.0	3.0	2.0	2.49	71.53
PD010044	Gentian violet cation	CN(C)c1ccc(C(=C2C=CC(=[N+](C)C)C=C2)c2ccc(N(C)C)cc2)cc1	InChI=1S/C25H30N3/c1-26(2)22-13-7-19(8-14-22)25(20-9-15-23(16-10-20)27(3)4)21-11-17-24(18-12-21)28(5)6/h7-18H,1-6H3/q+1	LGLFFNDHMLKUMI-UHFFFAOYSA-N				1	1						1	1					1	54.0	approved;withdrawn	548-62-9	CRYSTAL VIOLET;GENTIAN VIOLET;Methylrosanilinium;Gentian violet cation;HEXAMETHYL PARAROSANILINE	372.24	2.0	0.0	4.0	3.0	2.0	4.46	9.49
PD010048	PENTAMIDINE	N=C(N)c1ccc(OCCCCCOc2ccc(C(=N)N)cc2)cc1	InChI=1S/C19H24N4O2/c20-18(21)14-4-8-16(9-5-14)24-12-2-1-3-13-25-17-10-6-15(7-11-17)19(22)23/h4-11H,1-3,12-13H2,(H3,20,21)(H3,22,23)	XDRYMKDFEDOLFX-UHFFFAOYSA-N				1	1													48.0	approved;investigational	100-33-4	PENTAMIDINE;PENTAMIDINE ISETHIONATE;Pentamidine ;MP-601205;Mb 800	340.19	4.0	4.0	10.0	2.0	2.0	2.88	118.2
PD010049	MECLIZINE	Cc1cccc(CN2CCN(C(c3ccccc3)c3ccc(Cl)cc3)CC2)c1	InChI=1S/C25H27ClN2/c1-20-6-5-7-21(18-20)19-27-14-16-28(17-15-27)25(22-8-3-2-4-9-22)23-10-12-24(26)13-11-23/h2-13,18,25H,14-17,19H2,1H3	OCJYIGYOJCODJL-UHFFFAOYSA-N				1	1						1				1			12.0	approved	569-65-3;1104-22-9	MECLIZINE;Meclozina;Meclozine dihydrochloride;Meclozine hydrochloride;meclozine	390.19	2.0	0.0	5.0	4.0	3.0	5.56	6.48
PD010063	paroxetine	Fc1ccc([C@@H]2CCNC[C@H]2COc2ccc3c(c2)OCO3)cc1	InChI=1S/C19H20FNO3/c20-15-3-1-13(2-4-15)17-7-8-21-10-14(17)11-22-16-5-6-18-19(9-16)24-12-23-18/h1-6,9,14,17,21H,7-8,10-12H2/t14-,17-/m0/s1	AHOUBRCZNHFOSL-YOEHRIQHSA-N				1	1						1						1	46.0	approved;investigational	61869-08-7;110429-35-1	FG-7051;PAROXETINE HYDROCHLORIDE;paroxetine	329.14	4.0	1.0	4.0	4.0	2.0	3.33	39.72
PD010069	tamsulosin	CCOc1ccccc1OCCN[C@H](C)Cc1ccc(OC)c(S(N)(=O)=O)c1	InChI=1S/C20H28N2O5S/c1-4-26-17-7-5-6-8-18(17)27-12-11-22-15(2)13-16-9-10-19(25-3)20(14-16)28(21,23)24/h5-10,14-15,22H,4,11-13H2,1-3H3,(H2,21,23,24)/t15-/m1/s1	DRHKJLXJIQTDTD-OAHLLOKOSA-N				1	1													12.0	approved;investigational	106133-20-4	(R)-(-)-YM12617 (free base);LY253351 (free base);tamsulosin	408.17	6.0	2.0	11.0	2.0	2.0	2.34	99.88
PD010070	DELAVIRDINE	CC(C)Nc1cccnc1N1CCN(C(=O)c2cc3cc(NS(C)(=O)=O)ccc3[nH]2)CC1	InChI=1S/C22H28N6O3S/c1-15(2)24-19-5-4-8-23-21(19)27-9-11-28(12-10-27)22(29)20-14-16-13-17(26-32(3,30)31)6-7-18(16)25-20/h4-8,13-15,24-26H,9-12H2,1-3H3	WHBIGIKBNXZKFE-UHFFFAOYSA-N				1	1													5.0	approved	136817-59-9	BHAP-U 90152;Delavirdine mesilate;U 90152;DELAVIRDINE	456.19	6.0	3.0	6.0	4.0	3.0	2.72	110.43
PD010072	AMPRENAVIR	CC(C)CN(C[C@@H](O)[C@H](Cc1ccccc1)NC(=O)O[C@H]1CCOC1)S(=O)(=O)c1ccc(N)cc1	InChI=1S/C25H35N3O6S/c1-18(2)15-28(35(31,32)22-10-8-20(26)9-11-22)16-24(29)23(14-19-6-4-3-5-7-19)27-25(30)34-21-12-13-33-17-21/h3-11,18,21,23-24,29H,12-17,26H2,1-2H3,(H,27,30)/t21-,23-,24+/m0/s1	YMARZQAQMVYCKC-OEMFJLHTSA-N				1	1						1				1			10.0	approved;investigational	161814-49-9	Agenerase;KVX-478;Prozei;AMPRENAVIR;Amprenavir (Agenerase);VX-478;141W94	505.22	7.0	3.0	11.0	3.0	2.0	2.4	131.19
PD010075	digoxin	C[C@H]1O[C@@H](O[C@H]2[C@@H](O)C[C@H](O[C@H]3[C@@H](O)C[C@H](O[C@H]4CC[C@]5(C)[C@H]6C[C@@H](O)[C@]7(C)[C@@H](C8=CC(=O)OC8)CC[C@]7(O)[C@@H]6CC[C@@H]5C4)O[C@@H]3C)O[C@@H]2C)C[C@H](O)[C@@H]1O	InChI=1S/C41H64O14/c1-19-36(47)28(42)15-34(50-19)54-38-21(3)52-35(17-30(38)44)55-37-20(2)51-33(16-29(37)43)53-24-8-10-39(4)23(13-24)6-7-26-27(39)14-31(45)40(5)25(9-11-41(26,40)48)22-12-32(46)49-18-22/h12,19-21,23-31,33-38,42-45,47-48H,6-11,13-18H2,1-5H3/t19-,20-,21-,23-,24+,25-,26-,27+,28+,29+,30+,31-,33+,34+,35+,36-,37-,38-,39+,40+,41+/m1/s1	LTMHDMANZUZIPE-PUGKRICDSA-N				1	1													17.0	approved	20830-75-5	digoxin;12¦Â-Hydroxydigitoxin;12??Hydroxydigitoxin	780.43	14.0	6.0	7.0	8.0	0.0	2.22	203.06
PD010076	phenylephrine	CNC[C@H](O)c1cccc(O)c1	InChI=1S/C9H13NO2/c1-10-6-9(12)7-3-2-4-8(11)5-7/h2-5,9-12H,6H2,1H3/t9-/m0/s1	SONNWYBIRXJNDC-VIFPVBQESA-N				1	1				1									18.0	approved	59-42-7;1416-03-1;1228015-39-1;61-76-7	(R)-(-)-Phenylephrine;phenylephrine;L-Phenylephrine	167.09	3.0	3.0	3.0	1.0	1.0	0.65	52.49
PD010083	AZTREONAM	C[C@H]1[C@H](NC(=O)/C(=N\OC(C)(C)C(=O)O)c2csc(N)n2)C(=O)N1S(=O)(=O)O	InChI=1S/C13H17N5O8S2/c1-5-7(10(20)18(5)28(23,24)25)16-9(19)8(6-4-27-12(14)15-6)17-26-13(2,3)11(21)22/h4-5,7H,1-3H3,(H2,14,15)(H,16,19)(H,21,22)(H,23,24,25)/b17-8-/t5-,7-/m0/s1	WZPBZJONDBGPKJ-VEHQQRBSSA-N				1	1			1										19.0	approved	78110-38-0	SQ-26,776;AZTREONAM;Aztreonam (Azactam, Cayston);SQ 26776;Aztreonam L-lysine;Azactam;Monobactam, SQ 26776, Squibb 26776	435.05	10.0	4.0	7.0	2.0	1.0	-1.17	201.58
PD010088	NITISINONE	O=C1CCCC(=O)C1C(=O)c1ccc(C(F)(F)F)cc1[N+](=O)[O-]	InChI=1S/C14H10F3NO5/c15-14(16,17)7-4-5-8(9(6-7)18(22)23)13(21)12-10(19)2-1-3-11(12)20/h4-6,12H,1-3H2	OUBCNLGXQFSTLU-UHFFFAOYSA-N				1	1													1.0	approved;investigational	104206-65-7	NITISINONE;Nitisone;NTBC;SC0735	329.05	5.0	0.0	3.0	2.0	1.0	2.73	94.35
PD010089	PROTRIPTYLINE	CNCCCC1c2ccccc2C=Cc2ccccc21	InChI=1S/C19H21N/c1-20-14-6-11-19-17-9-4-2-7-15(17)12-13-16-8-3-5-10-18(16)19/h2-5,7-10,12-13,19-20H,6,11,14H2,1H3	BWPIARFWQZKAIA-UHFFFAOYSA-N				1	1													18.0	approved	438-60-8	Protryptyline;PROTRIPTYLINE;PROTRIPTYLINE HYDROCHLORIDE	263.17	1.0	1.0	4.0	3.0	2.0	4.3	12.03
PD010090	diltiazem	COc1ccc([C@@H]2Sc3ccccc3N(CCN(C)C)C(=O)[C@@H]2OC(C)=O)cc1	InChI=1S/C22H26N2O4S/c1-15(25)28-20-21(16-9-11-17(27-4)12-10-16)29-19-8-6-5-7-18(19)24(22(20)26)14-13-23(2)3/h5-12,20-21H,13-14H2,1-4H3/t20-,21+/m1/s1	HSUGRBWQSSZJOP-RTWAWAEBSA-N				1	1													27.0	approved;investigational	42399-41-7;144604-00-2;103532-26-9;56209-45-1	diltiazem;DILTIAZEM HYDROCHLORIDE	414.16	6.0	0.0	6.0	3.0	2.0	3.37	59.08
PD010101	TOLCAPONE	Cc1ccc(C(=O)c2cc(O)c(O)c([N+](=O)[O-])c2)cc1	InChI=1S/C14H11NO5/c1-8-2-4-9(5-3-8)13(17)10-6-11(15(19)20)14(18)12(16)7-10/h2-7,16,18H,1H3	MIQPIUSUKVNLNT-UHFFFAOYSA-N				1	1													9.0	approved;withdrawn	134308-13-7;1246816-93-2	Tasmar;TOLCAPONE;Ro 40-7592	273.06	5.0	2.0	3.0	2.0	2.0	2.55	100.67
PD010104	dihydroergotamine	CN1C[C@H](C(=O)N[C@]2(C)O[C@@]3(O)[C@@H]4CCCN4C(=O)[C@H](Cc4ccccc4)N3C2=O)C[C@@H]2c3cccc4[nH]cc(c34)C[C@H]21	InChI=1S/C33H37N5O5/c1-32(35-29(39)21-15-23-22-10-6-11-24-28(22)20(17-34-24)16-25(23)36(2)18-21)31(41)38-26(14-19-8-4-3-5-9-19)30(40)37-13-7-12-27(37)33(38,42)43-32/h3-6,8-11,17,21,23,25-27,34,42H,7,12-16,18H2,1-2H3,(H,35,39)/t21-,23-,25-,26+,27+,32-,33+/m1/s1	LUZRJRNZXALNLM-JGRZULCMSA-N				1	1				1									39.0	approved;investigational	511-12-6	dihydroergotamine	583.28	6.0	3.0	4.0	8.0	3.0	2.08	118.21
PD010105	PIPERACILLIN	CCN1CCN(C(=O)N[C@@H](C(=O)N[C@@H]2C(=O)N3[C@@H](C(=O)O)C(C)(C)S[C@H]23)c2ccccc2)C(=O)C1=O	InChI=1S/C23H27N5O7S/c1-4-26-10-11-27(19(32)18(26)31)22(35)25-13(12-8-6-5-7-9-12)16(29)24-14-17(30)28-15(21(33)34)23(2,3)36-20(14)28/h5-9,13-15,20H,4,10-11H2,1-3H3,(H,24,29)(H,25,35)(H,33,34)/t13-,14-,15+,20-/m1/s1	IVBHGBMCVLDMKU-GXNBUGAJSA-N				1	1			1										12.0	approved	61477-96-1	PIPERACILLIN;PIPERACILLIN ANHYDROUS	517.16	7.0	3.0	6.0	4.0	1.0	-0.24	156.43
PD010121	atomoxetine	CNCC[C@@H](Oc1ccccc1C)c1ccccc1	InChI=1S/C17H21NO/c1-14-8-6-7-11-16(14)19-17(12-13-18-2)15-9-4-3-5-10-15/h3-11,17-18H,12-13H2,1-2H3/t17-/m1/s1	VHGCDTVCOLNTBX-QGZVFWFLSA-N				1	1													15.0	approved	83015-26-3;1027094-45-6	ATOMOXETINE HYDROCHLORIDE;Tomoxetine;atomoxetine;Tomoxetine hydrochloride	255.16	2.0	1.0	6.0	2.0	2.0	3.72	21.26
PD010122	AMCINONIDE	CC(=O)OCC(=O)[C@@]12OC3(CCCC3)O[C@@H]1C[C@H]1[C@@H]3CCC4=CC(=O)C=C[C@]4(C)[C@@]3(F)[C@@H](O)C[C@@]12C	InChI=1S/C28H35FO7/c1-16(30)34-15-22(33)28-23(35-26(36-28)9-4-5-10-26)13-20-19-7-6-17-12-18(31)8-11-24(17,2)27(19,29)21(32)14-25(20,28)3/h8,11-12,19-21,23,32H,4-7,9-10,13-15H2,1-3H3/t19-,20-,21-,23+,24-,25-,27-,28+/m0/s1	ILKJAFIWWBXGDU-MOGDOJJUSA-N				1	1													6.0	approved	51022-69-6	CL-34699;AMCINONIDE;Cyclocort, CL-34699	502.24	7.0	1.0	3.0	6.0	0.0	3.52	99.13
PD010124	VENLAFAXINE	COc1ccc(C(CN(C)C)C2(O)CCCCC2)cc1	InChI=1S/C17H27NO2/c1-18(2)13-16(17(19)11-5-4-6-12-17)14-7-9-15(20-3)10-8-14/h7-10,16,19H,4-6,11-13H2,1-3H3	PNVNVHUZROJLTJ-UHFFFAOYSA-N				1	1													49.0	approved	93413-69-5;540726-98-5	Wy 45030;VENLAFAXINE HYDROCHLORIDE;Effexor;VENLAFAXINE	277.2	3.0	1.0	5.0	2.0	1.0	3.04	32.7
PD010126	clemastine	CN1CCC[C@@H]1CCO[C@](C)(c1ccccc1)c1ccc(Cl)cc1	InChI=1S/C21H26ClNO/c1-21(17-7-4-3-5-8-17,18-10-12-19(22)13-11-18)24-16-14-20-9-6-15-23(20)2/h3-5,7-8,10-13,20H,6,9,14-16H2,1-2H3/t20-,21-/m1/s1	YNNUSGIPVFPVBX-NHCUHLMSSA-N				1	1						1						1	40.0	approved;investigational	15686-51-8	clemastine;CLEMASTINE FUMARATE	343.17	2.0	0.0	6.0	3.0	2.0	5.1	12.47
PD010128	LIOTHYRONINE	N[C@@H](Cc1cc(I)c(Oc2ccc(O)c(I)c2)c(I)c1)C(=O)O	InChI=1S/C15H12I3NO4/c16-9-6-8(1-2-13(9)20)23-14-10(17)3-7(4-11(14)18)5-12(19)15(21)22/h1-4,6,12,20H,5,19H2,(H,21,22)/t12-/m0/s1	AUYYCJSJGJYCDS-LBPRGKRZSA-N				1	1													28.0	approved;vet_approved	6893-02-3;57164-27-9;20196-64-9;15785-49-6	3,3',5-Triiodo-L-thyronine;Thyroid hormone;LIOTHYRONINE SODIUM;T3;triiodothyronine;3,3’,5-Triiodo-L-thyronine ;Cytomel;Triostat;LIOTHYRONINE;L-3,3',5-Triiodothyronine;Tresitope;Lyothyronine;O-(4-Hydroxy-3-iodophenyl)-3,5-diiodo-L-tyrosine	650.79	4.0	3.0	5.0	2.0	2.0	3.95	92.78
PD010132	ISRADIPINE	COC(=O)C1=C(C)NC(C)=C(C(=O)OC(C)C)C1c1cccc2nonc12	InChI=1S/C19H21N3O5/c1-9(2)26-19(24)15-11(4)20-10(3)14(18(23)25-5)16(15)12-7-6-8-13-17(12)22-27-21-13/h6-9,16,20H,1-5H3	HMJIYCCIJYRONP-UHFFFAOYSA-N				1	1													19.0	approved;investigational	75695-93-1;88977-22-4;131970-21-3	ISRADIPINE;Isradipine (Dynacirc);PN 200-110;DynaCirc, Prescal, PN-200-110, Clivoten, Esradin	371.15	8.0	1.0	4.0	3.0	2.0	2.58	103.55
PD010133	ROPINIROLE	CCCN(CCC)CCc1cccc2c1CC(=O)N2	InChI=1S/C16H24N2O/c1-3-9-18(10-4-2)11-8-13-6-5-7-15-14(13)12-16(19)17-15/h5-7H,3-4,8-12H2,1-2H3,(H,17,19)	UHSKFQJFRQCDBE-UHFFFAOYSA-N				1	1													26.0	approved;investigational	91374-21-9	ROPINIROLE;ROPINIROLE HYDROCHLORIDE	260.19	2.0	1.0	7.0	2.0	1.0	2.85	32.34
PD010137	ANAGRELIDE	O=C1CN2Cc3c(ccc(Cl)c3Cl)N=C2N1	InChI=1S/C10H7Cl2N3O/c11-6-1-2-7-5(9(6)12)3-15-4-8(16)14-10(15)13-7/h1-2H,3-4H2,(H,13,14,16)	OTBXOEAOVRKTNQ-UHFFFAOYSA-N				1	1													5.0	approved	68475-42-3	Xagrid;ANAGRELIDE;ANAGRELIDE HYDROCHLORIDE;Anagrelida;Anagrelidum;Agrylin	255.0	3.0	1.0	0.0	3.0	1.0	1.93	44.7
PD010140	PYRIDOSTIGMINE	CN(C)C(=O)Oc1ccc[n+](C)c1	InChI=1S/C9H13N2O2/c1-10(2)9(12)13-8-5-4-6-11(3)7-8/h4-7H,1-3H3/q+1	RVOLLAQWKVFTGE-UHFFFAOYSA-N				1	1													9.0	approved;investigational	155-97-5	mestinon;PYRIDOSTIGMINE BROMIDE;PYRIDOSTIGMINE;Pyridostigmine iodide	181.1	2.0	0.0	1.0	1.0	1.0	0.57	33.42
PD010141	benazepril	CCOC(=O)[C@H](CCc1ccccc1)N[C@H]1CCc2ccccc2N(CC(=O)O)C1=O	InChI=1S/C24H28N2O5/c1-2-31-24(30)20(14-12-17-8-4-3-5-9-17)25-19-15-13-18-10-6-7-11-21(18)26(23(19)29)16-22(27)28/h3-11,19-20,25H,2,12-16H2,1H3,(H,27,28)/t19-,20-/m0/s1	XPCFTKFZXHTYIP-PMACEKPBSA-N				1	1													1.0	approved;investigational	86541-75-5;109010-10-8	Lotrel-benazepril hydrochloride / Cibacen;BENAZEPRIL HYDROCHLORIDE;benazepril;Lotensin	424.2	5.0	2.0	9.0	3.0	2.0	2.57	95.94
PD010145	IDOXURIDINE	O=c1[nH]c(=O)n([C@H]2C[C@H](O)[C@@H](CO)O2)cc1I	InChI=1S/C9H11IN2O5/c10-4-2-12(9(16)11-8(4)15)7-1-5(14)6(3-13)17-7/h2,5-7,13-14H,1,3H2,(H,11,15,16)/t5-,6+,7+/m0/s1	XQFRJNBWHJMXHO-RRKCRQDMSA-N	1		1	1	1													2.0	approved;investigational	54-42-2;1336-77-2	5-Iodo-2??-deoxyuridine;NSC 39661;5-Iodo-2??deoxyuridine;IDOXURIDINE;5-Iodo-2¡ä-deoxyuridine;IDU;SKF 14287;Dendrid;5-IUdR;idoxuridin	353.97	6.0	3.0	2.0	2.0	1.0	-1.22	104.55
PD010148	ZIPRASIDONE	O=C1Cc2cc(CCN3CCN(c4nsc5ccccc45)CC3)c(Cl)cc2N1	InChI=1S/C21H21ClN4OS/c22-17-13-18-15(12-20(27)23-18)11-14(17)5-6-25-7-9-26(10-8-25)21-16-3-1-2-4-19(16)28-24-21/h1-4,11,13H,5-10,12H2,(H,23,27)	MVWVFYHBGMAFLY-UHFFFAOYSA-N				1	1													56.0	approved	146939-27-7	Cp-88,059-01;Zeldox;ZIPRASIDONE HYDROCHLORIDE;CP-88059;ZIPRASIDONE;Ziprasidone Hydrochloride;Geodon	412.11	5.0	1.0	4.0	5.0	3.0	3.81	48.47
PD010161	INDINAVIR	CC(C)(C)NC(=O)[C@@H]1CN(Cc2cccnc2)CCN1C[C@@H](O)C[C@@H](Cc1ccccc1)C(=O)N[C@H]1c2ccccc2C[C@H]1O	InChI=1S/C36H47N5O4/c1-36(2,3)39-35(45)31-24-40(22-26-12-9-15-37-21-26)16-17-41(31)23-29(42)19-28(18-25-10-5-4-6-11-25)34(44)38-33-30-14-8-7-13-27(30)20-32(33)43/h4-15,21,28-29,31-33,42-43H,16-20,22-24H2,1-3H3,(H,38,44)(H,39,45)/t28-,29+,31+,32-,33+/m1/s1	CBVCZFGXHXORBI-PXQQMZJSSA-N				1	1													18.0	approved	150378-17-9	INDINAVIR;L-735524;MK-639;INDINAVIR SULFATE	613.36	7.0	4.0	11.0	5.0	3.0	2.87	118.03
PD010166	MOXIFLOXACIN	COc1c(N2C[C@@H]3CCCN[C@@H]3C2)c(F)cc2c(=O)c(C(=O)O)cn(C3CC3)c12	InChI=1S/C21H24FN3O4/c1-29-20-17-13(19(26)14(21(27)28)9-25(17)12-4-5-12)7-15(22)18(20)24-8-11-3-2-6-23-16(11)10-24/h7,9,11-12,16,23H,2-6,8,10H2,1H3,(H,27,28)/t11-,16+/m0/s1	FABPRXSRWADJSP-MEDUHNTESA-N				1	1													13.0	approved;investigational	151096-09-2	MOXIFLOXACIN HYDROCHLORIDE;MOXIFLOXACIN; Moxifloxacin	401.18	6.0	2.0	4.0	5.0	2.0	2.37	83.8
PD010168	ELETRIPTAN	CN1CCC[C@@H]1Cc1c[nH]c2ccc(CCS(=O)(=O)c3ccccc3)cc12	InChI=1S/C22H26N2O2S/c1-24-12-5-6-19(24)15-18-16-23-22-10-9-17(14-21(18)22)11-13-27(25,26)20-7-3-2-4-8-20/h2-4,7-10,14,16,19,23H,5-6,11-13,15H2,1H3/t19-/m1/s1	PWVXXGRKLHYWKM-LJQANCHMSA-N				1	1													5.0	approved;investigational	143322-58-1	ELETRIPTAN;UK-116044	382.17	3.0	1.0	6.0	4.0	3.0	3.82	53.17
PD010172	TICLOPIDINE	Clc1ccccc1CN1CCc2sccc2C1	InChI=1S/C14H14ClNS/c15-13-4-2-1-3-11(13)9-16-7-5-14-12(10-16)6-8-17-14/h1-4,6,8H,5,7,9-10H2	PHWBOXQYWZNQIN-UHFFFAOYSA-N				1	1													22.0	approved	55142-85-3	Yuclid, Ticlopidinum, Ticlopidina;TICLOPIDINE;TICLOPIDINE HYDROCHLORIDE;53-32C	263.05	2.0	0.0	2.0	3.0	2.0	3.96	3.24
PD010174	OSELTAMIVIR	CCOC(=O)C1=C[C@@H](OC(CC)CC)[C@H](NC(C)=O)[C@@H](N)C1	InChI=1S/C16H28N2O4/c1-5-12(6-2)22-14-9-11(16(20)21-7-3)8-13(17)15(14)18-10(4)19/h9,12-15H,5-8,17H2,1-4H3,(H,18,19)/t13-,14+,15+/m0/s1	VSZGPKBBMSAYNT-RRFJBIMHSA-N				1	1													13.0	approved	196618-13-0	oseltamivir carboxylate;OSELTAMIVIR;Tamiflu;OSELTAMIVIR PHOSPHATE	312.2	5.0	2.0	7.0	1.0	0.0	1.29	90.65
PD010175	BETAXOLOL	CC(C)NCC(O)COc1ccc(CCOCC2CC2)cc1	InChI=1S/C18H29NO3/c1-14(2)19-11-17(20)13-22-18-7-5-15(6-8-18)9-10-21-12-16-3-4-16/h5-8,14,16-17,19-20H,3-4,9-13H2,1-2H3	NWIUTZDMDHAVTP-UHFFFAOYSA-N				1	1													8.0	approved;investigational	659-18-7;63659-18-7	Betaxolol (Betoptic);BETAXOLOL;BETAXOLOL HYDROCHLORIDE;levobetaxolol	307.21	4.0	2.0	11.0	2.0	1.0	2.39	50.72
PD010183	nicotine	CN1CCCC1c1cccnc1	InChI=1S/C10H14N2/c1-12-7-3-5-10(12)9-4-2-6-11-8-9/h2,4,6,8,10H,3,5,7H2,1H3	SNICXCGAKADSCV-UHFFFAOYSA-N				1														13.0	investigational	54-11-5;22083-74-5;13890-81-8	Nicotine-(+);(±)?-Nicotine;[3H]nicotine;[<sup>3</sup>H]nicotine;nicotine;(+/-)NICOTINE	162.12	2.0	0.0	1.0	2.0	1.0	1.85	16.13
PD010187	pravastatin	CC[C@H](C)C(=O)O[C@H]1C[C@H](O)C=C2C=C[C@H](C)[C@H](CC[C@@H](O)C[C@@H](O)CC(=O)O)[C@H]21	InChI=1S/C23H36O7/c1-4-13(2)23(29)30-20-11-17(25)9-15-6-5-14(3)19(22(15)20)8-7-16(24)10-18(26)12-21(27)28/h5-6,9,13-14,16-20,22,24-26H,4,7-8,10-12H2,1-3H3,(H,27,28)/t13-,14-,16+,17+,18+,19-,20-,22-/m0/s1	TUZYXOIXSAXUGO-PZAWKZKUSA-N	1		1	1	1	1												7.0	approved	81093-37-0	CS-514;pravastatin;Mevalotin	424.25	6.0	4.0	10.0	2.0	0.0	2.44	124.29
PD010189	ADENOSINE TRIPHOSPHATE	Nc1ncnc2c1ncn2[C@@H]1O[C@H](COP(=O)(O)OP(=O)(O)OP(=O)(O)O)[C@@H](O)[C@H]1O	InChI=1S/C10H16N5O13P3/c11-8-5-9(13-2-12-8)15(3-14-5)10-7(17)6(16)4(26-10)1-25-30(21,22)28-31(23,24)27-29(18,19)20/h2-4,6-7,10,16-17H,1H2,(H,21,22)(H,23,24)(H2,11,12,13)(H2,18,19,20)/t4-,6-,7-,10-/m1/s1	ZKHQWZAMYRWXGA-KQYNXXCUSA-N				1	1													38.0	approved;investigational;nutraceutical	56-65-5;10168-83-9	ADENOSINE TRIPHOSPHATE;ATP;Atipi;ATP disodium salt hydrate;Adenosine-Triphosphate, Adenosine 5'-triphosphate;Ara-ATP;Triphosphaden;Triphosphoric acid adenosine ester	507.0	14.0	7.0	8.0	3.0	2.0	-1.63	279.13
PD010213	AMLODIPINE	CCOC(=O)C1=C(COCCN)NC(C)=C(C(=O)OC)C1c1ccccc1Cl	InChI=1S/C20H25ClN2O5/c1-4-28-20(25)18-15(11-27-10-9-22)23-12(2)16(19(24)26-3)17(18)13-7-5-6-8-14(13)21/h5-8,17,23H,4,9-11,22H2,1-3H3	HTIQEAQVCYTUBX-UHFFFAOYSA-N				1	1													25.0	approved	88150-42-9	Amlodipine (Norvasc);Norvasc / Istin;AMLODIPINE;(S)-Amlodipine Besylate (103129-82-4(free base));AMLODIPINE BESYLATE;UK-48340;Istin, Norvasc, Caduet	408.15	7.0	2.0	8.0	2.0	1.0	2.27	99.88
PD010215	DYDROGESTERONE	CC(=O)[C@H]1CC[C@H]2[C@@H]3C=CC4=CC(=O)CC[C@@]4(C)[C@@H]3CC[C@]12C	InChI=1S/C21H28O2/c1-13(22)17-6-7-18-16-5-4-14-12-15(23)8-10-20(14,2)19(16)9-11-21(17,18)3/h4-5,12,16-19H,6-11H2,1-3H3/t16-,17+,18-,19+,20+,21+/m0/s1	JGMOKGBVKVMRFX-HQZYFCCVSA-N				1	1													2.0	approved;investigational;withdrawn	152-62-5	NSC 92336;DYDROGESTERONE	312.21	2.0	0.0	1.0	4.0	0.0	4.5	34.14
PD010219	treprostinil	CCCCC[C@H](O)CC[C@@H]1[C@H]2Cc3cccc(OCC(=O)O)c3C[C@H]2C[C@H]1O	InChI=1S/C23H34O5/c1-2-3-4-7-17(24)9-10-18-19-11-15-6-5-8-22(28-14-23(26)27)20(15)12-16(19)13-21(18)25/h5-6,8,16-19,21,24-25H,2-4,7,9-14H2,1H3,(H,26,27)/t16-,17-,18+,19-,21+/m0/s1	PAJMKGZZBBTTOY-ZFORQUDYSA-N				1	1													8.0	approved;investigational	81846-19-7;289480-64-4	Treprostinil diethanolamine;LRX-15;UT-15;treprostinil;Remodulin	390.24	4.0	3.0	10.0	3.0	1.0	3.58	86.99
PD010220	timolol	CC(C)(C)NCC(O)COc1nsnc1N1CCOCC1	InChI=1S/C13H24N4O3S/c1-13(2,3)14-8-10(18)9-20-12-11(15-21-16-12)17-4-6-19-7-5-17/h10,14,18H,4-9H2,1-3H3	BLJRIMJGRPQVNF-UHFFFAOYSA-N				1														3.0		47148-57-2;26839-75-8;29023-48-1	TIMOLOL MALEATE;timolol	316.16	8.0	2.0	6.0	2.0	1.0	0.5	79.74
PD010223	NOREPINEPHRINE	NC[C@H](O)c1ccc(O)c(O)c1	InChI=1S/C8H11NO3/c9-4-8(12)5-1-2-6(10)7(11)3-5/h1-3,8,10-12H,4,9H2/t8-/m0/s1	SFLSHLFXELFNJZ-QMMMGPOBSA-N				1	1													42.0	approved	51-41-2;138-65-8;4899-05-2;108341-18-0	(?)-Norepinephrine;Arterenol;Levophed;Nor-Epirenan;Aktamin;noradrenaline;(-)-noradrenaline;Arterenol, Levarterenol;NOREPINEPHRINE;Levonor;Levonoradrenaline;Adrenor;Levarterenol;L-Noradrenaline	169.07	4.0	4.0	2.0	1.0	1.0	0.09	86.71
PD010227	ADENOSINE PHOSPHATE	Nc1ncnc2c1ncn2[C@@H]1O[C@H](COP(=O)(O)O)[C@@H](O)[C@H]1O	InChI=1S/C10H14N5O7P/c11-8-5-9(13-2-12-8)15(3-14-5)10-7(17)6(16)4(22-10)1-21-23(18,19)20/h2-4,6-7,10,16-17H,1H2,(H2,11,12,13)(H2,18,19,20)/t4-,6-,7-,10-/m1/s1	UDMBCSSLTHHNCD-KQYNXXCUSA-N				1	1													27.0	approved;investigational;nutraceutical;withdrawn	61-19-8;13270-66-1;55036-25-4;162756-82-3;34051-12-2;24937-83-5	5'-Adenylic acid;AMP;Adenosine 5'-monophosphate monohydrate;ADENOSINE PHOSPHATE;Adenosine monophosphate;adenosine 5'-monophosphate	347.06	10.0	5.0	4.0	3.0	2.0	-1.86	186.07
PD010231	biotin	O=C(O)CCCC[C@@H]1SC[C@@H]2NC(=O)N[C@H]12	InChI=1S/C10H16N2O3S/c13-8(14)4-2-1-3-7-9-6(5-16-7)11-10(15)12-9/h6-7,9H,1-5H2,(H,13,14)(H2,11,12,15)/t6-,7-,9-/m0/s1	YBJHBAHKTGYVGT-ZKWXMUAHSA-N				1	1						1						1	11.0	approved;investigational;nutraceutical	58-85-5;15720-24-8;56846-45-8	Biotin (Vitamin B7);biotin;Vitamin B7;D-Biotin;Vitamin H	244.09	3.0	3.0	5.0	2.0	0.0	0.8	78.43
PD010234	S-adenosyl methionine	C[S+](CC[C@H](N)C(=O)O)C[C@H]1O[C@@H](n2cnc3c(N)ncnc32)[C@H](O)[C@@H]1O	InChI=1S/C15H22N6O5S/c1-27(3-2-7(16)15(24)25)4-8-10(22)11(23)14(26-8)21-6-20-9-12(17)18-5-19-13(9)21/h5-8,10-11,14,22-23H,2-4,16H2,1H3,(H2-,17,18,19,24,25)/p+1/t7-,8+,10+,11+,14+,27?/m0/s1	MEFKEPWMEQBLKI-AIRLBKTGSA-O				1														1.0			S-adenosyl methionine	399.14	10.0	5.0	7.0	3.0	2.0	-1.92	182.63
PD010243	CID755673	O=C1NCCCc2c1oc1ccc(O)cc21	InChI=1S/C12H11NO3/c14-7-3-4-10-9(6-7)8-2-1-5-13-12(15)11(8)16-10/h3-4,6,14H,1-2,5H2,(H,13,15)	AACFPJSJOWQNBN-UHFFFAOYSA-N	1	1		1														14.0		521937-07-5	ST083684;CID755673;ML044;CID 755673	217.07	3.0	2.0	0.0	3.0	2.0	1.81	62.47
PD010245	EMETINE	CC[C@H]1CN2CCc3cc(OC)c(OC)cc3[C@@H]2C[C@@H]1C[C@H]1NCCc2cc(OC)c(OC)cc21	InChI=1S/C29H40N2O4/c1-6-18-17-31-10-8-20-14-27(33-3)29(35-5)16-23(20)25(31)12-21(18)11-24-22-15-28(34-4)26(32-2)13-19(22)7-9-30-24/h13-16,18,21,24-25,30H,6-12,17H2,1-5H3/t18-,21-,24+,25-/m0/s1	AUVVAXYIELKVAI-CKBKHPSWSA-N	1	1		1	1													25.0	approved;experimental	483-18-1;101077-19-4	EMETINE;ML081	480.3	6.0	1.0	7.0	5.0	2.0	4.94	52.19
PD010247	VU0361737	COc1cc(NC(=O)c2ccccn2)ccc1Cl	InChI=1S/C13H11ClN2O2/c1-18-12-8-9(5-6-10(12)14)16-13(17)11-4-2-3-7-15-11/h2-8H,1H3,(H,16,17)	ARYUXFNGXHNNDM-UHFFFAOYSA-N	1	1		1														4.0		1161205-04-4	ML-128;VU0361737;VU 0361737;VU-0361737;ML128	262.05	3.0	1.0	3.0	2.0	2.0	3.0	51.22
PD010248	ML130	Cc1ccc(S(=O)(=O)n2c(N)nc3ccccc32)cc1	InChI=1S/C14H13N3O2S/c1-10-6-8-11(9-7-10)20(18,19)17-13-5-3-2-4-12(13)16-14(17)15/h2-9H,1H3,(H2,15,16)	SRFABRWQVPCPRG-UHFFFAOYSA-N	1	1		1														7.0		799264-47-4	ML 130;CID-1088438;ML130;Nodinitib-1;ML-130	287.07	5.0	1.0	2.0	3.0	3.0	2.16	77.98
PD010250	ML 161	CCCC(=O)Nc1cccc(NC(=O)c2ccccc2Br)c1	InChI=1S/C17H17BrN2O2/c1-2-6-16(21)19-12-7-5-8-13(11-12)20-17(22)14-9-3-4-10-15(14)18/h3-5,7-11H,2,6H2,1H3,(H,19,21)(H,20,22)	DFOVLSMXPWPCFH-UHFFFAOYSA-N	1	1		1														1.0		423735-93-7	ML-161;ML161;ML 161; ML-161;Parmodulin 2	360.05	2.0	2.0	5.0	2.0	2.0	4.44	58.2
PD010252	ML171	CC(=O)c1ccc2c(c1)Nc1ccccc1S2	InChI=1S/C14H11NOS/c1-9(16)10-6-7-14-12(8-10)15-11-4-2-3-5-13(11)17-14/h2-8,15H,1H3	JWGBOHJGWOPYCL-UHFFFAOYSA-N	1	1		1														11.0		6631-94-3	ML 171;ML171;2-APT;2-Acetylphenothiazine;2-Acetylphenothiazine (ML171)	241.06	3.0	1.0	1.0	3.0	2.0	4.1	29.1
PD010256	ML277	COc1ccc(-c2csc(NC(=O)[C@H]3CCCCN3S(=O)(=O)c3ccc(C)cc3)n2)cc1	InChI=1S/C23H25N3O4S2/c1-16-6-12-19(13-7-16)32(28,29)26-14-4-3-5-21(26)22(27)25-23-24-20(15-31-23)17-8-10-18(30-2)11-9-17/h6-13,15,21H,3-5,14H2,1-2H3,(H,24,25,27)/t21-/m1/s1	OXQNLLVUVDAEHC-OAQYLSRUSA-N	1	1		1		1												1.0		1401242-74-7	ML 277;CID-53347902;ML277;ML-277	471.13	6.0	1.0	6.0	4.0	3.0	4.31	88.6
PD010259	ML324	CN(C)CCCNC(=O)c1ccc(-c2cc(O)c3ncccc3c2)cc1	InChI=1S/C21H23N3O2/c1-24(2)12-4-11-23-21(26)16-8-6-15(7-9-16)18-13-17-5-3-10-22-20(17)19(25)14-18/h3,5-10,13-14,25H,4,11-12H2,1-2H3,(H,23,26)	QDBVSOZTVKXUES-UHFFFAOYSA-N	1	1		1														5.0		1222800-79-4	ML324;ML-324;ML 324;Hydroxyqunoline analog 4	349.18	4.0	2.0	6.0	3.0	3.0	3.29	65.46
PD010260	TARIQUIDAR	COc1cc2c(cc1OC)CN(CCc1ccc(NC(=O)c3cc(OC)c(OC)cc3NC(=O)c3cnc4ccccc4c3)cc1)CC2	InChI=1S/C38H38N4O6/c1-45-33-18-25-14-16-42(23-28(25)19-34(33)46-2)15-13-24-9-11-29(12-10-24)40-38(44)30-20-35(47-3)36(48-4)21-32(30)41-37(43)27-17-26-7-5-6-8-31(26)39-22-27/h5-12,17-22H,13-16,23H2,1-4H3,(H,40,44)(H,41,43)	LGGHDPFKSSRQNS-UHFFFAOYSA-N				1														9.0	investigational	206873-63-4	TARIQUIDAR;XR9576	646.28	8.0	2.0	11.0	6.0	5.0	6.37	111.25
PD010261	GSK3787	O=C(NCCS(=O)(=O)c1ccc(C(F)(F)F)cn1)c1ccc(Cl)cc1	InChI=1S/C15H12ClF3N2O3S/c16-12-4-1-10(2-5-12)14(22)20-7-8-25(23,24)13-6-3-11(9-21-13)15(17,18)19/h1-6,9H,7-8H2,(H,20,22)	JFUIMTGOQCQTPF-UHFFFAOYSA-N				1				1										1.0		188591-46-0	GSK 3787;GSK3787;GSK-3787	392.02	4.0	1.0	5.0	2.0	2.0	2.96	76.13
PD010263	GW0742	Cc1cc(SCc2sc(-c3ccc(C(F)(F)F)c(F)c3)nc2C)ccc1OCC(=O)O	InChI=1S/C21H17F4NO3S2/c1-11-7-14(4-6-17(11)29-9-19(27)28)30-10-18-12(2)26-20(31-18)13-3-5-15(16(22)8-13)21(23,24)25/h3-8H,9-10H2,1-2H3,(H,27,28)	HWVNEWGKWRGSRK-UHFFFAOYSA-N	1		1	1		1												13.0		317318-84-6	GW0742;GW0742X;GW 0742;GW610742;CHEMBL38508	471.06	5.0	1.0	7.0	3.0	3.0	6.34	59.42
PD010264	capivasertib	NC1(C(=O)N[C@@H](CCO)c2ccc(Cl)cc2)CCN(c2ncnc3[nH]ccc23)CC1	InChI=1S/C21H25ClN6O2/c22-15-3-1-14(2-4-15)17(6-12-29)27-20(30)21(23)7-10-28(11-8-21)19-16-5-9-24-18(16)25-13-26-19/h1-5,9,13,17,29H,6-8,10-12,23H2,(H,27,30)(H,24,25,26)/t17-/m0/s1	JDUBGYFRJFOXQC-KRWDZBQOSA-N				1														29.0	investigational	1143532-39-1	AZD5363;AZC5363;AZD-5363;capivasertib;AZD 5363	428.17	6.0	4.0	6.0	4.0	3.0	2.15	120.16
PD010266	agerafenib	COc1cc2ncnc(Oc3cccc(NC(=O)Nc4cc(C(C)(C)C(F)(F)F)on4)c3)c2cc1OC	InChI=1S/C24H22F3N5O5/c1-23(2,24(25,26)27)19-11-20(32-37-19)31-22(33)30-13-6-5-7-14(8-13)36-21-15-9-17(34-3)18(35-4)10-16(15)28-12-29-21/h5-12H,1-4H3,(H2,30,31,32,33)	DKNUPRMJNUQNHR-UHFFFAOYSA-N				1														39.0	investigational	1188910-76-0	CEP-32496;CEP 32496;AC-013773;RXDX 105;AB-024;CEP32496;Agerafenib hydrochloride;RXDX-105;agerafenib	517.16	8.0	2.0	7.0	4.0	4.0	5.91	120.63
PD010267	GW9508	O=C(O)CCc1ccc(NCc2cccc(Oc3ccccc3)c2)cc1	InChI=1S/C22H21NO3/c24-22(25)14-11-17-9-12-19(13-10-17)23-16-18-5-4-8-21(15-18)26-20-6-2-1-3-7-20/h1-10,12-13,15,23H,11,14,16H2,(H,24,25)	DGENZVKCTGIDRZ-UHFFFAOYSA-N	1		1	1														5.0		885101-89-3	GW 9508;CHEMBL207881;GW9508	347.15	3.0	2.0	8.0	3.0	3.0	5.11	58.56
PD010270	SMI-4a	O=C1NC(=O)/C(=C\c2cccc(C(F)(F)F)c2)S1	InChI=1S/C11H6F3NO2S/c12-11(13,14)7-3-1-2-6(4-7)5-8-9(16)15-10(17)18-8/h1-5H,(H,15,16,17)/b8-5+	NGJLOFCOEOHFKQ-VMPITWQZSA-N				1														0.0		327033-36-3	TCS-PIM-1-4a;SMI-4a	273.01	3.0	1.0	1.0	2.0	1.0	3.03	46.17
PD010271	RICOLINOSTAT	O=C(CCCCCCNC(=O)c1cnc(N(c2ccccc2)c2ccccc2)nc1)NO	InChI=1S/C24H27N5O3/c30-22(28-32)15-9-1-2-10-16-25-23(31)19-17-26-24(27-18-19)29(20-11-5-3-6-12-20)21-13-7-4-8-14-21/h3-8,11-14,17-18,32H,1-2,9-10,15-16H2,(H,25,31)(H,28,30)	QGZYDVAGYRLSKP-UHFFFAOYSA-N				1							1					1		10.0	investigational	1316214-52-4	Rocilinostat;ACY-1215;RICOLINOSTAT;ACY-1215 (Rocilinostat);ACY-1215	433.21	6.0	3.0	11.0	3.0	3.0	4.13	107.45
PD010273	FILGOTINIB	O=C(Nc1nc2cccc(-c3ccc(CN4CCS(=O)(=O)CC4)cc3)n2n1)C1CC1	InChI=1S/C21H23N5O3S/c27-20(17-8-9-17)23-21-22-19-3-1-2-18(26(19)24-21)16-6-4-15(5-7-16)14-25-10-12-30(28,29)13-11-25/h1-7,17H,8-14H2,(H,23,24,27)	RIJLVEAXPNLDTC-UHFFFAOYSA-N	1	1		1	1													24.0	approved;investigational	1206161-97-8;1206101-20-3	Filgotinib（GLPG0643);G146034;GS-6034 FREE BASE;FILGOTINIB;G-146034, GLPG-0634, G-146034_101, Filgotinib hydrochloride;Filgotinib£¨GLPG0643);GLPG0634;Filgotinib??GLPG0643);G-146034;GLPG-0634	425.15	7.0	1.0	5.0	5.0	3.0	1.98	96.67
PD010275	santacruzamate A	CCOC(=O)NCCCC(=O)NCCc1ccccc1	InChI=1S/C15H22N2O3/c1-2-20-15(19)17-11-6-9-14(18)16-12-10-13-7-4-3-5-8-13/h3-5,7-8H,2,6,9-12H2,1H3,(H,16,18)(H,17,19)	HTOYBIILVCHURC-UHFFFAOYSA-N	1		1	1														11.0		1477949-42-0	Santacruzamate A (CAY10683);CAY-10683;santacruzamate A;CAY10683;PMID29671355-Compound-74	278.16	3.0	2.0	8.0	1.0	1.0	1.87	67.43
PD010277	IDO5L	Nc1nonc1/C(=N\c1ccc(F)c(Cl)c1)NO	InChI=1S/C9H7ClFN5O2/c10-5-3-4(1-2-6(5)11)13-9(14-17)7-8(12)16-18-15-7/h1-3,17H,(H2,12,16)(H,13,14)	HGXSLPIXNPASGZ-UHFFFAOYSA-N	1		1	1		1												2.0		914471-09-3	CHEMBL584991;INCB024360 analog;IDO5L;INCB14943;INCB024360 analogue;INCB 024360-analog	271.03	6.0	3.0	2.0	2.0	2.0	1.5	109.56
PD010282	ML323	Cc1cnc(-c2ccccc2C(C)C)nc1NCc1ccc(-n2ccnn2)cc1	InChI=1S/C23H24N6/c1-16(2)20-6-4-5-7-21(20)23-24-14-17(3)22(27-23)25-15-18-8-10-19(11-9-18)29-13-12-26-28-29/h4-14,16H,15H2,1-3H3,(H,24,25,27)	VUIRVWPJNKZOSS-UHFFFAOYSA-N	1	1		1														3.0		1572414-83-5	N-(4-(1H-1,2,3-triazol-1-yl)benzyl)-2-(2-isopropylphenyl)-5-methylpyrimidin-4-amine;ML-323;CHEMBL3182437;ML 323;ML323	384.21	6.0	1.0	6.0	4.0	4.0	4.77	68.52
PD010283	ENTOSPLETINIB	c1cn2cc(-c3ccc4cn[nH]c4c3)nc(Nc3ccc(N4CCOCC4)cc3)c2n1	InChI=1S/C23H21N7O/c1-2-17-14-25-28-20(17)13-16(1)21-15-30-8-7-24-23(30)22(27-21)26-18-3-5-19(6-4-18)29-9-11-31-12-10-29/h1-8,13-15H,9-12H2,(H,25,28)(H,26,27)	XSMSNFMDVXXHGJ-UHFFFAOYSA-N	1	1		1		1												5.0	investigational	1229208-44-9	GS-9973;Entospletinib (GS-9973);cpd 68;ENTOSPLETINIB;GS9973;Entospletinib dimesylate;CG9;SYK INHIBITOR GS-9973	411.18	7.0	2.0	4.0	6.0	5.0	3.85	83.37
PD010284	DARAPLADIB	CCN(CC)CCN(Cc1ccc(-c2ccc(C(F)(F)F)cc2)cc1)C(=O)Cn1c(SCc2ccc(F)cc2)nc(=O)c2c1CCC2	InChI=1S/C36H38F4N4O2S/c1-3-42(4-2)20-21-43(22-25-8-12-27(13-9-25)28-14-16-29(17-15-28)36(38,39)40)33(45)23-44-32-7-5-6-31(32)34(46)41-35(44)47-24-26-10-18-30(37)19-11-26/h8-19H,3-7,20-24H2,1-2H3	WDPFJWLDPVQCAJ-UHFFFAOYSA-N				1														3.0	investigational	356057-34-6	Darapladib (SB-480848);DARAPLADIB;SB-480848	666.27	6.0	0.0	13.0	5.0	4.0	7.22	58.44
PD010292	HJC0350	Cc1cc(C)c(S(=O)(=O)n2cc(C)cc2C)c(C)c1	InChI=1S/C15H19NO2S/c1-10-6-12(3)15(13(4)7-10)19(17,18)16-9-11(2)8-14(16)5/h6-9H,1-5H3	AFZWZVLPIMHLSE-UHFFFAOYSA-N				1														1.0		885434-70-8	HJC 0350;HJC0350	277.11	3.0	0.0	2.0	2.0	2.0	3.27	39.07
PD010298	MPI-0479605	Cc1cc(N2CCOCC2)ccc1Nc1nc(NC2CCCCC2)c2nc[nH]c2n1	InChI=1S/C22H29N7O/c1-15-13-17(29-9-11-30-12-10-29)7-8-18(15)26-22-27-20-19(23-14-24-20)21(28-22)25-16-5-3-2-4-6-16/h7-8,13-14,16H,2-6,9-12H2,1H3,(H3,23,24,25,26,27,28)	OVJBNYKNHXJGSA-UHFFFAOYSA-N	1		1	1														1.0		1246529-32-7	MPI 0479605;MPI0479605;MPI-0479605 ;MPI-0479605	407.24	7.0	3.0	5.0	5.0	3.0	3.99	90.99
PD010301	NEXTURASTAT A	CCCCN(Cc1ccc(C(=O)NO)cc1)C(=O)Nc1ccccc1	InChI=1S/C19H23N3O3/c1-2-3-13-22(19(24)20-17-7-5-4-6-8-17)14-15-9-11-16(12-10-15)18(23)21-25/h4-12,25H,2-3,13-14H2,1H3,(H,20,24)(H,21,23)	JZWXMCPARMXZQV-UHFFFAOYSA-N	1		1	1		1												11.0		1403783-31-2	Nexturastat A?;NEXTURASTAT A	341.17	3.0	3.0	7.0	2.0	2.0	3.64	81.67
PD010305	LDC000067	COc1ccccc1-c1cc(Nc2cccc(CS(N)(=O)=O)c2)ncn1	InChI=1S/C18H18N4O3S/c1-25-17-8-3-2-7-15(17)16-10-18(21-12-20-16)22-14-6-4-5-13(9-14)11-26(19,23)24/h2-10,12H,11H2,1H3,(H2,19,23,24)(H,20,21,22)	GGQCIOOSELPMBB-UHFFFAOYSA-N				1														4.0		1073485-20-7	LDC000067;LDC067;LDC 000067	370.11	6.0	2.0	6.0	3.0	3.0	2.68	107.2
PD010313	Ribociclib	CN(C)C(=O)c1cc2cnc(Nc3ccc(N4CCNCC4)cn3)nc2n1C1CCCC1	InChI=1S/C23H30N8O/c1-29(2)22(32)19-13-16-14-26-23(28-21(16)31(19)17-5-3-4-6-17)27-20-8-7-18(15-25-20)30-11-9-24-10-12-30/h7-8,13-15,17,24H,3-6,9-12H2,1-2H3,(H,25,26,27,28)	RHXHGRAEPCAFML-UHFFFAOYSA-N				1	1													19.0	approved;investigational	1211441-98-3	Ribociclib;N,N-Dimethyl 7-cyclopentyl-2-(5-piperazin-1-ylpyridin-2-ylamino)-7H-pyrrolo[2,3-d]pyrimidine-6-carboxamide;NVP-LEE011;LEE-011, NVP-LEE011;LEE 011;Ribociclib (LEE011);LEE-011;A-1277;LEE-011A;LEE011;LEE011A	434.25	8.0	2.0	5.0	5.0	3.0	2.8	91.21
PD010318	SB-3CT	O=S(=O)(CC1CS1)c1ccc(Oc2ccccc2)cc1	InChI=1S/C15H14O3S2/c16-20(17,11-14-10-19-14)15-8-6-13(7-9-15)18-12-4-2-1-3-5-12/h1-9,14H,10-11H2	LSONWRHLFZYHIN-UHFFFAOYSA-N				1														7.0		292605-14-2	SB-3CT;SB 3CT	306.04	4.0	0.0	5.0	3.0	2.0	3.37	43.37
PD010322	KN-62	CN([C@@H](Cc1ccc(OS(=O)(=O)c2cccc3cnccc23)cc1)C(=O)N1CCN(c2ccccc2)CC1)S(=O)(=O)c1cccc2cnccc12	InChI=1S/C38H35N5O6S2/c1-41(50(45,46)36-11-5-7-29-26-39-19-17-33(29)36)35(38(44)43-23-21-42(22-24-43)31-9-3-2-4-10-31)25-28-13-15-32(16-14-28)49-51(47,48)37-12-6-8-30-27-40-20-18-34(30)37/h2-20,26-27,35H,21-25H2,1H3/t35-/m0/s1	RJVLFQBBRSMWHX-DHUJRADRSA-N				1							1				1			14.0		127191-97-3	KN62;KN 62;KN-62	721.2	9.0	0.0	10.0	7.0	6.0	5.13	130.08
PD010334	GNE-0877	CNc1nc(Nc2cn(C(C)(C)C#N)nc2C)ncc1C(F)(F)F	InChI=1S/C14H16F3N7/c1-8-10(6-24(23-8)13(2,3)7-18)21-12-20-5-9(14(15,16)17)11(19-4)22-12/h5-6H,1-4H3,(H2,19,20,21,22)	ZPPUMAMZIMPJGP-UHFFFAOYSA-N				1														3.0		1374828-69-9	GNE0877;GNE-0877;GNE 0877	339.14	7.0	2.0	4.0	2.0	2.0	3.04	91.45
PD010336	Atglistatin	CN(C)C(=O)Nc1cccc(-c2ccc(N(C)C)cc2)c1	InChI=1S/C17H21N3O/c1-19(2)16-10-8-13(9-11-16)14-6-5-7-15(12-14)18-17(21)20(3)4/h5-12H,1-4H3,(H,18,21)	AWOPBSAJHCUSAS-UHFFFAOYSA-N	1	1		1														1.0		1469924-27-3;2126160-45-8	3-(4′-(dimethylamino)-[1,1′-biphenyl]-3-yl)-1,1-dimethylurea;Atglistatin;Atglistatin	283.17	2.0	1.0	3.0	2.0	2.0	3.51	35.58
PD010338	K 02288	COc1cc(-c2cc(-c3cccc(O)c3)cnc2N)cc(OC)c1OC	InChI=1S/C20H20N2O4/c1-24-17-9-13(10-18(25-2)19(17)26-3)16-8-14(11-22-20(16)21)12-5-4-6-15(23)7-12/h4-11,23H,1-3H3,(H2,21,22)	CJLMANFTWLNAKC-UHFFFAOYSA-N				1														6.0		1431985-92-0	K 02288;K02288	352.14	6.0	2.0	5.0	3.0	3.0	3.73	86.83
PD010339	HS-173	CCOC(=O)c1cnc2ccc(-c3cncc(NS(=O)(=O)c4ccccc4)c3)cn12	InChI=1S/C21H18N4O4S/c1-2-29-21(26)19-13-23-20-9-8-15(14-25(19)20)16-10-17(12-22-11-16)24-30(27,28)18-6-4-3-5-7-18/h3-14,24H,2H2,1H3	SEKOTFCHZNXZMM-UHFFFAOYSA-N	1		1	1														5.0		1276110-06-5	HS 173;HS-173;HS173	422.1	7.0	1.0	6.0	4.0	4.0	3.37	102.66
PD010341	EPZ004777	CC(C)N(CCCNC(=O)Nc1ccc(C(C)(C)C)cc1)C[C@H]1O[C@@H](n2ccc3c(N)ncnc32)[C@H](O)[C@@H]1O	InChI=1S/C28H41N7O4/c1-17(2)34(13-6-12-30-27(38)33-19-9-7-18(8-10-19)28(3,4)5)15-21-22(36)23(37)26(39-21)35-14-11-20-24(29)31-16-32-25(20)35/h7-11,14,16-17,21-23,26,36-37H,6,12-13,15H2,1-5H3,(H2,29,31,32)(H2,30,33,38)/t21-,22-,23-,26-/m1/s1	WXRGFPHDRFQODR-ICLZECGLSA-N	1	1	1	1		1												2.0		1338466-77-5	EPZ 004777;EPZ-004777;EPZ004777	539.32	9.0	5.0	9.0	4.0	3.0	2.85	150.79
PD010344	SH-4-54	CN(CC(=O)N(Cc1ccc(C2CCCCC2)cc1)c1ccc(C(=O)O)cc1)S(=O)(=O)c1c(F)c(F)c(F)c(F)c1F	InChI=1S/C29H27F5N2O5S/c1-35(42(40,41)28-26(33)24(31)23(30)25(32)27(28)34)16-22(37)36(21-13-11-20(12-14-21)29(38)39)15-17-7-9-19(10-8-17)18-5-3-2-4-6-18/h7-14,18H,2-6,15-16H2,1H3,(H,38,39)	VFPYGNNOSJWBHF-UHFFFAOYSA-N				1														2.0		1456632-40-8	SH-4-54;SH4-54;Salicylic acid derivative 5	610.16	4.0	1.0	9.0	4.0	3.0	5.98	94.99
PD010351	UNC2881	CCCCNc1ncc(C(=O)NCc2ccc(-n3ccnc3)cc2)c(N[C@H]2CC[C@H](O)CC2)n1	InChI=1S/C25H33N7O2/c1-2-3-12-27-25-29-16-22(23(31-25)30-19-6-10-21(33)11-7-19)24(34)28-15-18-4-8-20(9-5-18)32-14-13-26-17-32/h4-5,8-9,13-14,16-17,19,21,33H,2-3,6-7,10-12,15H2,1H3,(H,28,34)(H2,27,29,30,31)/t19-,21-	NPVXOWLPOFYACO-XUTJKUGGSA-N	1		1	1		1												5.0		1493764-08-1	UNC 2881;CHEMBL3093756;UNC2881	463.27	8.0	4.0	10.0	4.0	3.0	3.52	116.99
PD010352	TMP269	O=C(NCC1(c2nc(-c3ccccc3)cs2)CCOCC1)c1cccc(-c2noc(C(F)(F)F)n2)c1	InChI=1S/C25H21F3N4O3S/c26-25(27,28)22-31-20(32-35-22)17-7-4-8-18(13-17)21(33)29-15-24(9-11-34-12-10-24)23-30-19(14-36-23)16-5-2-1-3-6-16/h1-8,13-14H,9-12,15H2,(H,29,33)	HORXBWNTEDOVKN-UHFFFAOYSA-N				1														7.0		1314890-29-3	TMP269;TMP 269	514.13	7.0	1.0	6.0	5.0	4.0	5.36	90.14
PD010355	SF1670	CC(C)(C)C(=O)Nc1ccc2c(c1)C(=O)C(=O)c1ccccc1-2	InChI=1S/C19H17NO3/c1-19(2,3)18(23)20-11-8-9-13-12-6-4-5-7-14(12)16(21)17(22)15(13)10-11/h4-10H,1-3H3,(H,20,23)	VZQDDSYKVYARDW-UHFFFAOYSA-N				1							1	1		1				5.0		345630-40-2	SF1670 (PTEN inhibitor);PTPase CD45 Inhibitor;SF 1670;PTP CD45 Inhibitor;SF1670	307.12	3.0	1.0	1.0	3.0	2.0	3.72	63.24
PD010356	GSK2606414	Cn1cc(-c2ccc3c(c2)CCN3C(=O)Cc2cccc(C(F)(F)F)c2)c2c(N)ncnc21	InChI=1S/C24H20F3N5O/c1-31-12-18(21-22(28)29-13-30-23(21)31)15-5-6-19-16(11-15)7-8-32(19)20(33)10-14-3-2-4-17(9-14)24(25,26)27/h2-6,9,11-13H,7-8,10H2,1H3,(H2,28,29,30)	SIXVRXARNAVBTC-UHFFFAOYSA-N				1														30.0		1337531-36-8	GSK2606414;GSK 2606414	451.16	5.0	1.0	3.0	5.0	4.0	4.37	77.04
PD010357	CPI-203	Cc1sc2c(c1C)C(c1ccc(Cl)cc1)=N[C@@H](CC(N)=O)c1nnc(C)n1-2	InChI=1S/C19H18ClN5OS/c1-9-10(2)27-19-16(9)17(12-4-6-13(20)7-5-12)22-14(8-15(21)26)18-24-23-11(3)25(18)19/h4-7,14H,8H2,1-3H3,(H2,21,26)/t14-/m0/s1	QECMENZMDBOLDR-AWEZNQCLSA-N				1														1.0		1446144-04-2	CPI 203;CPI-203	399.09	6.0	1.0	3.0	4.0	3.0	3.67	86.16
PD010362	RG-2833	Cc1ccc(C(=O)NCCCCCC(=O)Nc2ccccc2N)cc1	InChI=1S/C20H25N3O2/c1-15-10-12-16(13-11-15)20(25)22-14-6-2-3-9-19(24)23-18-8-5-4-7-17(18)21/h4-5,7-8,10-13H,2-3,6,9,14,21H2,1H3,(H,22,25)(H,23,24)	VOPDXHFYDJAYNS-UHFFFAOYSA-N				1														5.0	investigational	1215493-56-3	RG-2833;RG2833;RG2833 (RGFP109);RGFP109;RGFP109	339.19	3.0	3.0	8.0	2.0	2.0	3.51	84.22
PD010363	TAK-632	N#Cc1c(Oc2ccc(F)c(NC(=O)Cc3cccc(C(F)(F)F)c3)c2)ccc2nc(NC(=O)C3CC3)sc12	InChI=1S/C27H18F4N4O3S/c28-19-7-6-17(12-21(19)33-23(36)11-14-2-1-3-16(10-14)27(29,30)31)38-22-9-8-20-24(18(22)13-32)39-26(34-20)35-25(37)15-4-5-15/h1-3,6-10,12,15H,4-5,11H2,(H,33,36)(H,34,35,37)	OJFKUJDRGJSAQB-UHFFFAOYSA-N				1														18.0		1228591-30-7	TAK632;TAK-632	554.1	6.0	2.0	7.0	5.0	4.0	6.65	104.11
PD010364	PFK-015	O=C(/C=C/c1ccc2ccccc2n1)c1ccncc1	InChI=1S/C17H12N2O/c20-17(14-9-11-18-12-10-14)8-7-15-6-5-13-3-1-2-4-16(13)19-15/h1-12H/b8-7+	UJJUKZPBUMCSJZ-BQYQJAHWSA-N				1														1.0		4382-63-2	PFK-15;PFK15;PFK 015;PFK 15;PFK-015;PFK015	260.09	3.0	0.0	3.0	3.0	3.0	3.53	42.85
PD010369	SGI-1027	Cc1cc(Nc2ccc(NC(=O)c3ccc(Nc4ccnc5ccccc45)cc3)cc2)nc(N)n1	InChI=1S/C27H23N7O/c1-17-16-25(34-27(28)30-17)32-20-10-12-21(13-11-20)33-26(35)18-6-8-19(9-7-18)31-24-14-15-29-23-5-3-2-4-22(23)24/h2-16H,1H3,(H,29,31)(H,33,35)(H3,28,30,32,34)	QSYLKMKIVWJAAK-UHFFFAOYSA-N				1														8.0		1020149-73-8;1020086-21-8	DNA Methyltransferase Inhibitor II;SGI-1027;SGI1027;SGI 1027	461.2	7.0	4.0	6.0	5.0	5.0	5.65	117.85
PD010375	MM-102	CCC(CC)(NC(=O)C(C)C)C(=O)N[C@@H](CCCNC(=N)N)C(=O)NC1(C(=O)NC(c2ccc(F)cc2)c2ccc(F)cc2)CCCC1	InChI=1S/C35H49F2N7O4/c1-5-34(6-2,43-29(45)22(3)4)31(47)41-27(10-9-21-40-33(38)39)30(46)44-35(19-7-8-20-35)32(48)42-28(23-11-15-25(36)16-12-23)24-13-17-26(37)18-14-24/h11-18,22,27-28H,5-10,19-21H2,1-4H3,(H,41,47)(H,42,48)(H,43,45)(H,44,46)(H4,38,39,40)/t27-/m0/s1	RZKSQRIPRKWVBU-MHZLTWQESA-N				1														3.0		1417329-24-8	MM-102;HMTase Inhibitor IX	669.38	5.0	7.0	16.0	3.0	2.0	3.68	178.3
PD010380	AZ2858	CN1CCN(S(=O)(=O)c2ccc(-c3cnc(N)c(C(=O)Nc4cccnc4)n3)cc2)CC1	InChI=1S/C21H23N7O3S/c1-27-9-11-28(12-10-27)32(30,31)17-6-4-15(5-7-17)18-14-24-20(22)19(26-18)21(29)25-16-3-2-8-23-13-16/h2-8,13-14H,9-12H2,1H3,(H2,22,24)(H,25,29)	FHCSBLWRGCOVPT-UHFFFAOYSA-N	1	1		1		1												2.0		486424-20-8	AZD2858;AZD 2858;AZ2858	453.16	8.0	2.0	5.0	4.0	3.0	1.31	134.41
PD010383	TPKI-24	COc1cc(C(=O)NC2CCN(C)CC2)ccc1Nc1ncc2c(n1)N(C1CCCC1)CC(F)(F)C(=O)N2C	InChI=1S/C27H35F2N7O3/c1-34-12-10-18(11-13-34)31-24(37)17-8-9-20(22(14-17)39-3)32-26-30-15-21-23(33-26)36(19-6-4-5-7-19)16-27(28,29)25(38)35(21)2/h8-9,14-15,18-19H,4-7,10-13,16H2,1-3H3,(H,31,37)(H,30,32,33)	DJNZZLZKAXGMMC-UHFFFAOYSA-N				1														9.0		1062243-51-9	Ro5203280;TPKI-24;Ro 3280 ;RO 3280;Ro3280	543.28	8.0	2.0	6.0	5.0	2.0	3.41	102.93
PD010385	AGI-6780	O=C(Nc1cccc(C(F)(F)F)c1)Nc1cc(S(=O)(=O)NC2CC2)ccc1-c1ccsc1	InChI=1S/C21H18F3N3O3S2/c22-21(23,24)14-2-1-3-16(10-14)25-20(28)26-19-11-17(32(29,30)27-15-4-5-15)6-7-18(19)13-8-9-31-12-13/h1-3,6-12,15,27H,4-5H2,(H2,25,26,28)	CCAWRGNYALGPQH-UHFFFAOYSA-N	1	1		1														1.0		1432660-47-3	AGI-6780;AGI 6780;AGI6780; AGI-6780	481.07	4.0	3.0	6.0	4.0	3.0	5.52	87.3
PD010388	Deltarasin	c1ccc(Cn2c(-c3ccc(OC[C@H](C4CCNCC4)n4c(-c5ccccc5)nc5ccccc54)cc3)nc3ccccc32)cc1	InChI=1S/C40H37N5O/c1-3-11-29(12-4-1)27-44-36-17-9-7-15-34(36)42-39(44)32-19-21-33(22-20-32)46-28-38(30-23-25-41-26-24-30)45-37-18-10-8-16-35(37)43-40(45)31-13-5-2-6-14-31/h1-22,30,38,41H,23-28H2/t38-/m1/s1	LTZKEDSUXKTTTC-KXQOOQHDSA-N				1														1.0		1440898-61-2	Deltarasin	603.3	6.0	1.0	9.0	8.0	7.0	8.39	56.9
PD010391	LOSMAPIMOD	Cc1c(F)cc(C(=O)NC2CC2)cc1-c1ccc(C(=O)NCC(C)(C)C)cn1	InChI=1S/C22H26FN3O2/c1-13-17(9-15(10-18(13)23)21(28)26-16-6-7-16)19-8-5-14(11-24-19)20(27)25-12-22(2,3)4/h5,8-11,16H,6-7,12H2,1-4H3,(H,25,27)(H,26,28)	KKYABQBFGDZVNQ-UHFFFAOYSA-N				1														8.0	investigational	585543-15-3	GW856553X;GW856553X, GW856553, GSK-AHAB;GW856553;GW 856553X;GSKAHAB, GW856553, GW856553X;GSK-AHAB;FTX-1821;FTX1821;GSKAHAB;LOSMAPIMOD;SB856553;GW-856553;GW-856553X	383.2	3.0	2.0	5.0	3.0	2.0	3.86	71.09
PD010392	Thiamet G	CCNC1=N[C@H]2[C@H](O[C@H](CO)[C@@H](O)[C@@H]2O)S1	InChI=1S/C9H16N2O4S/c1-2-10-9-11-5-7(14)6(13)4(3-12)15-8(5)16-9/h4-8,12-14H,2-3H2,1H3,(H,10,11)/t4-,5-,6-,7-,8-/m1/s1	PPAIMZHKIXDJRN-FMDGEEDCSA-N				1														1.0		1009816-48-1	thiamet-g;Thiamet G ;Thiamet G	248.08	7.0	4.0	2.0	2.0	0.0	-1.49	94.31
PD010394	RKI-1447	O=C(NCc1cccc(O)c1)Nc1nc(-c2ccncc2)cs1	InChI=1S/C16H14N4O2S/c21-13-3-1-2-11(8-13)9-18-15(22)20-16-19-14(10-23-16)12-4-6-17-7-5-12/h1-8,10,21H,9H2,(H2,18,19,20,22)	GDVRVPIXWXOKQO-UHFFFAOYSA-N				1														12.0		1342278-01-6	RKI-1447;RKI 1447;RKI1447	326.08	5.0	3.0	4.0	3.0	3.0	3.23	87.14
PD010419	TERIFLUNOMIDE	C/C(O)=C(\C#N)C(=O)Nc1ccc(C(F)(F)F)cc1	InChI=1S/C12H9F3N2O2/c1-7(18)10(6-16)11(19)17-9-4-2-8(3-5-9)12(13,14)15/h2-5,18H,1H3,(H,17,19)/b10-7-	UTNUDOFZCWSZMS-YFHOEESVSA-N				1	1													5.0	approved	108605-62-5;163451-81-8	A77 1726;Flucyamide;A-771726;(E/Z)-Teriflunomide;TERIFLUNOMIDE;(E/Z)-A77 1726;A 77-1726;HMR-1726;Aubagio	270.06	3.0	2.0	2.0	1.0	1.0	3.0	73.12
PD010459	RI-1	O=C1C(Cl)=C(N2CCOCC2)C(=O)N1c1ccc(Cl)c(Cl)c1	InChI=1S/C14H11Cl3N2O3/c15-9-2-1-8(7-10(9)16)19-13(20)11(17)12(14(19)21)18-3-5-22-6-4-18/h1-2,7H,3-6H2	MWSUIZKGNWELRF-UHFFFAOYSA-N				1														4.0		415713-60-9	RAD51 inhibitor 1;RI-1;RI 1;RI1	359.98	4.0	0.0	2.0	3.0	1.0	2.65	49.85
PD010510	TAK-715	CCc1nc(-c2cccc(C)c2)c(-c2ccnc(NC(=O)c3ccccc3)c2)s1	InChI=1S/C24H21N3OS/c1-3-21-27-22(18-11-7-8-16(2)14-18)23(29-21)19-12-13-25-20(15-19)26-24(28)17-9-5-4-6-10-17/h4-15H,3H2,1-2H3,(H,25,26,28)	HEKAIDKUDLCBRU-UHFFFAOYSA-N				1														26.0	investigational	303162-79-0	TAK-715;KIN001-201;TAK 715;TPKI-107;TAK715;N/A	399.14	4.0	1.0	5.0	4.0	4.0	6.0	54.88
PD010512	EVACETRAPIB	Cc1cc(C)c2c(c1)[C@@H](N(Cc1cc(C(F)(F)F)cc(C(F)(F)F)c1)c1nnn(C)n1)CCCN2C[C@H]1CC[C@H](C(=O)O)CC1	InChI=1S/C31H36F6N6O2/c1-18-11-19(2)27-25(12-18)26(5-4-10-42(27)16-20-6-8-22(9-7-20)28(44)45)43(29-38-40-41(3)39-29)17-21-13-23(30(32,33)34)15-24(14-21)31(35,36)37/h11-15,20,22,26H,4-10,16-17H2,1-3H3,(H,44,45)/t20-,22-,26-/m0/s1	IHIUGIVXARLYHP-YBXDKENTSA-N				1														1.0	investigational	1186486-62-3	Evacetrapib (LY2484595);EVACETRAPIB;LY2484595	638.28	7.0	1.0	7.0	5.0	3.0	7.1	87.38
PD010518	Go 6983	COc1ccc2c(c1)c(C1=C(c3c[nH]c4ccccc34)C(=O)NC1=O)cn2CCCN(C)C	InChI=1S/C26H26N4O3/c1-29(2)11-6-12-30-15-20(18-13-16(33-3)9-10-22(18)30)24-23(25(31)28-26(24)32)19-14-27-21-8-5-4-7-17(19)21/h4-5,7-10,13-15,27H,6,11-12H2,1-3H3,(H,28,31,32)	LLJJDLHGZUOMQP-UHFFFAOYSA-N				1														6.0		133053-19-7;1340-95-0	GO6983;Go 6983;Gö 6983;Goe 6983;G? 6983;Go-6983;G&ouml; 6983	442.2	5.0	2.0	7.0	5.0	4.0	3.65	79.36
PD010524	CCG 50014	Cc1ccc(-n2sc(=O)n(Cc3ccc(F)cc3)c2=O)cc1	InChI=1S/C16H13FN2O2S/c1-11-2-8-14(9-3-11)19-15(20)18(16(21)22-19)10-12-4-6-13(17)7-5-12/h2-9H,10H2,1H3	QUIIIYITNGOFEI-UHFFFAOYSA-N				1														5.0		883050-24-6	CCG-50014;CCG 50014	316.07	5.0	0.0	3.0	3.0	3.0	2.56	44.0
PD010532	IKK-16	O=C(c1ccc(Nc2nccc(-c3cc4ccccc4s3)n2)cc1)N1CCC(N2CCCC2)CC1	InChI=1S/C28H29N5OS/c34-27(33-17-12-23(13-18-33)32-15-3-4-16-32)20-7-9-22(10-8-20)30-28-29-14-11-24(31-28)26-19-21-5-1-2-6-25(21)35-26/h1-2,5-11,14,19,23H,3-4,12-13,15-18H2,(H,29,30,31)	BWZJBXAPRCVCKQ-UHFFFAOYSA-N				1														9.0		873225-46-8	IKK 16;IKK Inhibitor VII;IKK-16;IKK16	483.21	6.0	1.0	5.0	6.0	4.0	5.8	61.36
PD010539	U-104	NS(=O)(=O)c1ccc(NC(=O)Nc2ccc(F)cc2)cc1	InChI=1S/C13H12FN3O3S/c14-9-1-3-10(4-2-9)16-13(18)17-11-5-7-12(8-6-11)21(15,19)20/h1-8H,(H2,15,19,20)(H2,16,17,18)	YJQZNWPYLCNRLP-UHFFFAOYSA-N				1														8.0	investigational	178606-66-1	MST-104);MST-104;U104;NSC 213841;SLC-0111;U 104;U-104;U-104 (NSC-213841;NSC-213841	309.06	3.0	3.0	3.0	2.0	2.0	2.12	101.29
PD010542	CTEP	Cc1nc(C#Cc2ccnc(Cl)c2)c(C)n1-c1ccc(OC(F)(F)F)cc1	InChI=1S/C19H13ClF3N3O/c1-12-17(8-3-14-9-10-24-18(20)11-14)25-13(2)26(12)15-4-6-16(7-5-15)27-19(21,22)23/h4-7,9-11H,1-2H3	GOHCTCOGYKAJLZ-UHFFFAOYSA-N				1														2.0		871362-31-1	CTEP (RO4956371);mGluR5 inhibitor;RO 4956371;CTEP	391.07	4.0	0.0	2.0	3.0	3.0	4.84	39.94
PD010545	dizocilpine	C[C@]12N[C@H](Cc3ccccc31)c1ccccc12	InChI=1S/C16H15N/c1-16-13-8-4-2-6-11(13)10-15(17-16)12-7-3-5-9-14(12)16/h2-9,15,17H,10H2,1H3/t15-,16+/m1/s1	LBOJYSIDWZQNJS-CVEARBPZSA-N				1														19.0		77086-21-6	dizocilpine;MK-801;DIZOCILPINE MALEATE	221.12	1.0	1.0	0.0	4.0	2.0	3.15	12.03
PD010547	MRS 2578	S=C=Nc1cccc(NC(=S)NCCCCNC(=S)Nc2cccc(N=C=S)c2)c1	InChI=1S/C20H20N6S4/c27-13-23-15-5-3-7-17(11-15)25-19(29)21-9-1-2-10-22-20(30)26-18-8-4-6-16(12-18)24-14-28/h3-8,11-12H,1-2,9-10H2,(H2,21,25,29)(H2,22,26,30)	QOHNRGHTJPFMSL-UHFFFAOYSA-N				1							1				1			6.0		711019-86-2	MRS 2578;MRS2578	472.06	6.0	4.0	9.0	2.0	2.0	5.21	72.84
PD010548	BML-190	COc1ccc2c(c1)c(CC(=O)N1CCOCC1)c(C)n2C(=O)c1ccc(Cl)cc1	InChI=1S/C23H23ClN2O4/c1-15-19(14-22(27)25-9-11-30-12-10-25)20-13-18(29-2)7-8-21(20)26(15)23(28)16-3-5-17(24)6-4-16/h3-8,13H,9-12,14H2,1-2H3	BJSDNVVWJYDOLK-UHFFFAOYSA-N				1														16.0		2854-32-2	BML-190;BML190;Indomethacin Morpholinylamide ;INDOMETHACIN MORPHOLINYLAMIDE;IMMA;BML 190	426.13	5.0	0.0	4.0	4.0	3.0	3.7	60.77
PD010549	BRL 54443	CN1CCC(c2c[nH]c3ccc(O)cc23)CC1	InChI=1S/C14H18N2O/c1-16-6-4-10(5-7-16)13-9-15-14-3-2-11(17)8-12(13)14/h2-3,8-10,15,17H,4-7H2,1H3	WKNFADCGOAHBPG-UHFFFAOYSA-N				1														13.0		57477-39-1;1197333-54-2	BRL54443;BRL-54443;BRL 54443;BRL 54443 ;N/A	230.14	2.0	2.0	1.0	3.0	2.0	2.68	39.26
PD010550	BARICITINIB	CCS(=O)(=O)N1CC(CC#N)(n2cc(-c3ncnc4[nH]ccc34)cn2)C1	InChI=1S/C16H17N7O2S/c1-2-26(24,25)22-9-16(10-22,4-5-17)23-8-12(7-21-23)14-13-3-6-18-15(13)20-11-19-14/h3,6-8,11H,2,4,9-10H2,1H3,(H,18,19,20)	XUZMWHLSFXCVMG-UHFFFAOYSA-N	1	1		1	1													34.0	approved;investigational	1187594-09-7	BARICITINIB;LY3009104;3JW;Baricitinib phosphate;BARICITINIB PHOSPHATE SALT;INCB-28050;LY-3009104;OLUMIANT;INCB 28050;INCB028050;Baricitinib (LY3009104);INCB-28050, LY-3009104, INCB-028050;INCB-028050	371.12	7.0	1.0	5.0	4.0	3.0	1.1	120.56
PD010558	torin 2	Nc1ccc(-c2ccc3ncc4ccc(=O)n(-c5cccc(C(F)(F)F)c5)c4c3c2)cn1	InChI=1S/C24H15F3N4O/c25-24(26,27)17-2-1-3-18(11-17)31-22(32)9-6-16-13-29-20-7-4-14(10-19(20)23(16)31)15-5-8-21(28)30-12-15/h1-13H,(H2,28,30)	GUXXEUUYCAYESJ-UHFFFAOYSA-N	1	1		1														15.0		1223001-51-1	torin 2;Torin2;N/A	432.12	5.0	1.0	2.0	5.0	5.0	5.2	73.8
PD010560	Sapanisertib	CC(C)n1nc(-c2ccc3oc(N)nc3c2)c2c(N)ncnc21	InChI=1S/C15H15N7O/c1-7(2)22-14-11(13(16)18-6-19-14)12(21-22)8-3-4-10-9(5-8)20-15(17)23-10/h3-7H,1-2H3,(H2,17,20)(H2,16,18,19)	GYLDXIAOMVERTK-UHFFFAOYSA-N	1		1	1														10.0	investigational	1224844-38-5	INK 128;MLN0128;INK128;INK-128;MLN-0128;N/A ;INK 128 (MLN0128);Sapanisertib;TAK-228	309.13	8.0	2.0	2.0	4.0	4.0	2.38	121.67
PD010561	MPEP	Cc1cccc(C#Cc2ccccc2)n1	InChI=1S/C14H11N/c1-12-6-5-9-14(15-12)11-10-13-7-3-2-4-8-13/h2-9H,1H3	NEWKHUASLBMWRE-UHFFFAOYSA-N				1														31.0		96206-92-7;219911-35-0	MPEP hydrochloride;MPEP;2-methyl-6-(phenylethynyl)pyridine;N/A	193.09	1.0	0.0	0.0	2.0	2.0	2.79	12.89
PD010563	CEP-33779	CN1CCN(c2cccc(Nc3nc4c(-c5ccc(S(C)(=O)=O)cc5)cccn4n3)c2)CC1	InChI=1S/C24H26N6O2S/c1-28-13-15-29(16-14-28)20-6-3-5-19(17-20)25-24-26-23-22(7-4-12-30(23)27-24)18-8-10-21(11-9-18)33(2,31)32/h3-12,17H,13-16H2,1-2H3,(H,25,27)	RFZKSQIFOZZIAQ-UHFFFAOYSA-N				1														6.0		1257704-57-6	CEP33779;CEP 33779;CEP-33779	462.18	8.0	1.0	5.0	5.0	4.0	3.3	82.84
[truncated: 1,486 more rows]

## Sheet: TARGETS
pdid	name	target_name	gene_name	target_type	moa	human	activity_biochemical	activity_cell	probe	GTOPDB [LEVEL 1]	GTOPDB [LEVEL 2]	GTOPDB [LEVEL 3]	GTOPDB [LEVEL 4]	GTOPDB [LEVEL 5]	GTOPDB [LEVEL 6]	ChEMBL [LEVEL 1]	ChEMBL [LEVEL 2]	ChEMBL [LEVEL 3]	ChEMBL [LEVEL 4]	ChEMBL [LEVEL 5]	ChEMBL [LEVEL 6]
[truncated: 30,314 more rows]
